# Supplementary material for: Metal complexation by histidine-rich peptides confers protective roles against cadmium stress in Escherichia coli as revealed by proteomics analysis
Source: PeerJ. 2018 Jul 26;6:e5245. doi: 10.7717/peerj.5245 (PMC6064632; doi:10.7717/peerj.5245)
Supplement: Supplemental Information 1 — All raw data and raw images of Figures presented in this study are provided herein this Supplementary ZIP file. [file peerj-06-5245-s001.zip]

Archive with 75 entries (69 files):
- Supplementary/
- Supplementary/Raw data of Figure4A_Right.jpg
- Supplementary/.DS_Store
- __MACOSX/
- __MACOSX/Supplementary/
- __MACOSX/Supplementary/._.DS_Store
- Supplementary/Protein identification/
- Supplementary/Protein identification/21_uridine phosphorylase_ gi_828163674.pdf
- Supplementary/Protein identification/2_chaperon_ClpB_ gi_486356887.pdf
- Supplementary/Protein identification/10_isocitrate_dehydrogenase_ gi_446366641.pdf
- Supplementary/Protein identification/25_amino acid ABC transporter_ gi_727822902.pdf
- Supplementary/Protein identification/30_50S_ribosomal_proteinL9_ gi_485811531.pdf
- Supplementary/Protein identification/6_periplasmic_oligopeptide_binding_protein_ OPPA_ECOLI.pdf
- Supplementary/Protein identification/26_alkyl hydroperoxide reductase_ gi_696588444.pdf
- Supplementary/Protein identification/18_outer membrane protein _ gi_166079760.pdf
- Supplementary/Protein identification/1_Aconitate_hydratatse2_ gi_26106455.pdf
- __MACOSX/Supplementary/Protein identification/
- __MACOSX/Supplementary/Protein identification/._1_Aconitate_hydratatse2_ gi_26106455.pdf
- Supplementary/Protein identification/4_molecular chaperone HtpG_ gi_723058084.pdf
- Supplementary/Protein identification/17_glycerol-3-phosphate dehydrogenase_ gi_446370258.pdf
- Supplementary/Protein identification/8_chainA-DipeptideBinding_protein_ gi_1311039.pdf
- Supplementary/Protein identification/9_ATPsynthaseF1-beta-subunit_ gi_485778118.pdf
- Supplementary/Protein identification/11_tryptophanase_ TNAA_ECOBW.pdf
- Supplementary/Protein identification/7_Glycerol_kinase_ gi_446058921.pdf
- Supplementary/Protein identification/31_universal stress protein_ gi_928847216.pdf
- Supplementary/Protein identification/19_malate_dehydrogenase_ gi_485723954.pdf
- Supplementary/Protein identification/13_elongation_factor-TU_ gi_445923422.pdf
- Supplementary/Protein identification/3_DnaK_ gi_446438286.pdf
- Supplementary/Protein identification/14_phosphoglycerate-kinase_ gi_345351497.pdf
- Supplementary/Protein identification/5_GroEL_ gi_446651772.pdf
- Supplementary/Protein identification/12_tryptophanase_ gi_41936.pdf
- Supplementary/Protein identification/24_glycerol-3-phosphate dehydrogenase_2_ gi_216558.pdf
- Supplementary/Protein identification/22_elongation factor-TS_ EFTS_ECOBW.pdf
- Supplementary/Protein identification/16_fructose-bisphosphate aldolase_ gi_446211927.pdf
- Supplementary/Raw data of Figure5.xlsx
- Supplementary/Raw data of Figure4A_Left.jpg
- Supplementary/Raw data of Figure2.xlsx
- Supplementary/Raw data of Figure8.png
- Supplementary/Raw data of Figure6A_Right.jpg
- Supplementary/Raw data of Figure7.docx
- Supplementary/Raw data of Figure6B_Left.jpg
- Supplementary/Raw data of Figure1.jpg
- Supplementary/mgf_DIGE files/
- Supplementary/mgf_DIGE files/1.mgf
- Supplementary/mgf_DIGE files/3.mgf
- Supplementary/mgf_DIGE files/2.mgf
- Supplementary/mgf_DIGE files/6.mgf
- Supplementary/mgf_DIGE files/7.mgf
- Supplementary/mgf_DIGE files/5.mgf
- Supplementary/mgf_DIGE files/4.mgf
- Supplementary/mgf_DIGE files/31.mgf
- Supplementary/mgf_DIGE files/25.mgf
- Supplementary/mgf_DIGE files/19.mgf
- Supplementary/mgf_DIGE files/18.mgf
- Supplementary/mgf_DIGE files/24.mgf
- Supplementary/mgf_DIGE files/30.mgf
- Supplementary/mgf_DIGE files/26.mgf
- Supplementary/mgf_DIGE files/22.mgf
- Supplementary/mgf_DIGE files/21.mgf
- Supplementary/mgf_DIGE files/10.mgf
- Supplementary/mgf_DIGE files/11.mgf
- Supplementary/mgf_DIGE files/13.mgf
- Supplementary/mgf_DIGE files/12.mgf
- Supplementary/mgf_DIGE files/16.mgf
- Supplementary/mgf_DIGE files/17.mgf
- Supplementary/mgf_DIGE files/14.mgf
- Supplementary/mgf_DIGE files/9.mgf
- Supplementary/mgf_DIGE files/8.mgf
- Supplementary/Raw data of Figure6B_Right.jpg
- Supplementary/Raw data of Figure4C_Right.jpg
- Supplementary/Raw data of Figure3.jpg
- Supplementary/Raw data of Figure6A_Left.jpg
- Supplementary/Raw data of Figure4B_Right.jpg
- Supplementary/Raw data of Figure4B_Left.jpg
- Supplementary/Raw data of Figure4C_Left.jpg
