# Supplementary material for: Metal complexation by histidine-rich peptides confers protective roles against cadmium stress in Escherichia coli as revealed by proteomics analysis
Source: PeerJ. 2018 Jul 26;6:e5245. doi: 10.7717/peerj.5245 (PMC6064632; doi:10.7717/peerj.5245)
Supplement: Supplemental Information 1 — All raw data and raw images of Figures presented in this study are provided herein this Supplementary ZIP file. [file peerj-06-5245-s001.zip › Supplementary/Raw data of Figure5.xlsx]

## Sheet: pEV208
Time (h)	TG1/pEV208 (1)	TG1/pEV208 (2)	TG1/pEV208 (3)	TG1/pEV208 (4)	TG1/pEV208 (mean)	SD	TG1/pEV208+Cd (1)	TG1/pEV208+Cd (2)	TG1/pEV208+Cd (3)	TG1/pEV208+Cd (4)	TG1/pEV208+Cd (mean)	SD
0	0	0	0	0	0	0	0	0	0	0	0	0
2	0.021	0.027	0.031	0.033	0.028	0.0052915	0.02	0.028	0.039	0.041	0.032	0.00983192
3	0.084	0.091	0.096	0.097	0.092	0.00594418	0.088	0.099	0.113	0.116	0.104	0.0129872
4	0.179	0.197	0.207	0.209	0.198	0.0137113	0.177	0.189	0.201	0.205	0.193	0.0126491
5	0.389	0.401	0.413	0.417	0.405	0.0126491	0.373	0.389	0.401	0.405	0.392	0.0143759
6	0.536	0.559	0.565	0.568	0.557	0.0144914	0.524	0.538	0.55	0.552	0.541	0.0129099
7	0.632	0.653	0.662	0.665	0.653	0.0148997	0.591	0.608	0.628	0.633	0.615	0.0193046
8	0.684	0.694	0.712	0.718	0.702	0.015748	0.67	0.686	0.719	0.725	0.7	0.0263439
9	0.686	0.698	0.716	0.72	0.705	0.0158745	0.681	0.695	0.726	0.73	0.708	0.0238467
10	0.722	0.735	0.752	0.755	0.741	0.0154272	0.73	0.748	0.771	0.775	0.756	0.0210238
11	0.759	0.771	0.789	0.793	0.778	0.0158745	0.779	0.787	0.815	0.815	0.799	0.0187617
12	0.803	0.817	0.839	0.845	0.826	0.0194936	0.825	0.831	0.847	0.849	0.838	0.0118322

## Sheet: pEVZn
Time (h)	TG1/pEVZn (1)	TG1/pEVZn (2)	TG1/pEVZn (3)	TG1/pEVZn (4)	TG1/pEVZn (mean)	SD	TG1/pEVZn+Cd (1)	TG1/pEVZn+Cd (2)	TG1/pEVZn+Cd (3)	TG1/pEVZn+Cd (4)	TG1/pEVZn+Cd (mean)	SD
0	0	0	0	0	0	0	0	0	0	0	0	0
2	0.024	0.027	0.033	0.036	0.03	0.00547723	0.029	0.032	0.038	0.041	0.035	0.00547723
3	0.112	0.116	0.126	0.13	0.121	0.00840635	0.12	0.127	0.139	0.142	0.132	0.0102956
4	0.241	0.249	0.262	0.264	0.254	0.010924	0.248	0.263	0.278	0.279	0.267	0.0146287
5	0.415	0.425	0.433	0.435	0.427	0.00909212	0.471	0.485	0.491	0.493	0.485	0.00993311
6	0.567	0.581	0.603	0.605	0.589	0.0182574	0.581	0.59	0.602	0.603	0.594	0.0104881
7	0.638	0.65	0.671	0.673	0.658	0.0169115	0.654	0.665	0.68	0.681	0.67	0.0129357
8	0.708	0.717	0.735	0.736	0.724	0.013784	0.738	0.753	0.768	0.769	0.757	0.0146287
9	0.747	0.756	0.769	0.772	0.761	0.0116333	0.78	0.791	0.804	0.805	0.795	0.0118603
10	0.792	0.805	0.824	0.827	0.812	0.0165126	0.841	0.855	0.867	0.869	0.858	0.0129099
11	0.845	0.859	0.873	0.875	0.863	0.0139523	0.892	0.901	0.907	0.908	0.902	0.00734847
12	0.883	0.899	0.914	0.916	0.903	0.0153406	0.932	0.941	0.945	0.946	0.941	0.00637704
