# Supplementary material for: Metal complexation by histidine-rich peptides confers protective roles against cadmium stress in Escherichia coli as revealed by proteomics analysis
Source: PeerJ. 2018 Jul 26;6:e5245. doi: 10.7717/peerj.5245 (PMC6064632; doi:10.7717/peerj.5245)
Supplement: Supplemental Information 1 — All raw data and raw images of Figures presented in this study are provided herein this Supplementary ZIP file. [file peerj-06-5245-s001.zip › Supplementary/Raw data of Figure2.xlsx]

## Sheet: pUC19
Time (h)	TG1/pUC19 (1)	TG1/pUC19 (2)	TG1/pUC19 (3)	TG1/pUC19 (4)	TG1/pUC19 (mean)	SD	TG1/pUC19+Cd (1)	TG1/pUC19+Cd (2)	TG1/pUC19+Cd (3)	TG1/pUC19+Cd (4)	TG1/pUC19+Cd (mean)	SD
0	0	0	0	0	0	0	0	0	0	0	0	0
2	0.185	0.194	0.196	0.213	0.197	0.0116905	0.136	0.158	0.165	0.172	0.15775	0.0155858
3	0.301	0.323	0.328	0.341	0.32325	0.0166608	0.245	0.276	0.279	0.294	0.2735	0.020567
4	0.452	0.499	0.507	0.523	0.49525	0.0305109	0.415	0.429	0.433	0.459	0.434	0.0183666
5	0.581	0.615	0.623	0.634	0.61325	0.0228674	0.484	0.515	0.523	0.542	0.516	0.0241523
6	0.656	0.678	0.705	0.734	0.69325	0.0337577	0.533	0.562	0.565	0.597	0.56425	0.0261709
7	0.727	0.749	0.752	0.754	0.7455	0.0125033	0.553	0.59	0.596	0.628	0.59175	0.0307503
8	0.753	0.784	0.792	0.812	0.78525	0.0245136	0.57	0.59	0.595	0.63	0.59625	0.0249583
9	0.775	0.799	0.813	0.837	0.806	0.0259487	0.57	0.61	0.602	0.652	0.6085	0.0337589
10	0.796	0.832	0.835	0.847	0.8275	0.0219773	0.572	0.616	0.609	0.671	0.617	0.0408493
11	0.798	0.846	0.876	0.896	0.854	0.0426146	0.601	0.617	0.61	0.671	0.62475	0.0315212
12	0.839	0.882	0.906	0.915	0.8855	0.0339853	0.614	0.622	0.618	0.673	0.63175	0.0276933

## Sheet: pGFPuv
Time (h)	TG1/pGFPuv (1)	TG1/pGFPuv (2)	TG1/pGFPuv (3)	TG1/pGFPuv (4)	TG1/pGFPuv (mean)	SD	TG1/pGFPuv+Cd (1)	TG1/pGFPuv+Cd (2)	TG1/pGFPuv+Cd (3)	TG1/pGFPuv+Cd (4)	TG1/pGFPuv+Cd (mean)	SD
0	0	0	0	0	0	0	0	0	0	0	0	0
2	0.025	0.028	0.031	0.031	0.02875	0.00287228	0.012	0.015	0.032	0.031	0.0225	0.0104722
3	0.029	0.035	0.047	0.048	0.03975	0.00928709	0.021	0.022	0.049	0.048	0.035	0.0155991
4	0.128	0.14	0.155	0.157	0.145	0.0136382	0.061	0.062	0.101	0.098	0.0805	0.0219773
5	0.293	0.313	0.318	0.338	0.3155	0.0184842	0.195	0.199	0.229	0.228	0.21275	0.0182643
6	0.491	0.523	0.527	0.552	0.52325	0.0250383	0.382	0.39	0.423	0.426	0.40525	0.0225
7	0.652	0.672	0.684	0.701	0.67725	0.0206135	0.505	0.516	0.551	0.558	0.5325	0.0259551
8	0.757	0.786	0.789	0.799	0.78275	0.0180439	0.594	0.599	0.613	0.614	0.605	0.0100333
9	0.801	0.829	0.834	0.856	0.83	0.0226127	0.641	0.652	0.681	0.682	0.664	0.0207043
10	0.837	0.867	0.868	0.898	0.8675	0.0249065	0.709	0.713	0.746	0.747	0.72875	0.0205649
11	0.858	0.892	0.912	0.932	0.8985	0.0315542	0.762	0.765	0.808	0.81	0.78625	0.0263106
12	0.918	0.945	0.948	0.971	0.9455	0.0217025	0.795	0.805	0.83	0.833	0.81575	0.0186793

## Sheet: pH6GFP
Time (h)	TG1/pH6GFP (1)	TG1/pH6GFP (2)	TG1/pH6GFP (3)	TG1/pH6GFP (4)	TG1/pH6GFP (mean)	SD	TG1/pH6GFP+Cd (1)	TG1/pH6GFP+Cd (2)	TG1/pH6GFP+Cd (3)	TG1/pH6GFP+Cd (4)	TG1/pH6GFP+Cd (mean)	SD
0	0	0	0	0	0	0	0	0	0	0	0	0
2	0.049	0.061	0.078	0.08	0.067	0.0147196	0.043	0.061	0.066	0.067	0.05925	0.0111467
3	0.171	0.184	0.205	0.209	0.19225	0.0179141	0.172	0.19	0.196	0.198	0.189	0.0118322
4	0.364	0.371	0.399	0.406	0.385	0.0206074	0.345	0.373	0.392	0.394	0.376	0.0227303
5	0.518	0.518	0.532	0.533	0.52525	0.00838153	0.477	0.505	0.532	0.534	0.512	0.0268204
6	0.604	0.608	0.631	0.629	0.618	0.0139762	0.572	0.599	0.618	0.619	0.602	0.0220151
7	0.658	0.663	0.711	0.712	0.686	0.0295184	0.642	0.662	0.695	0.695	0.6735	0.0261343
8	0.704	0.704	0.751	0.753	0.728	0.0277248	0.677	0.687	0.74	0.741	0.71125	0.0340233
9	0.764	0.772	0.786	0.786	0.777	0.0108934	0.739	0.743	0.76	0.763	0.75125	0.0120104
10	0.803	0.807	0.865	0.861	0.834	0.0335659	0.795	0.806	0.827	0.828	0.814	0.0162275
11	0.866	0.882	0.912	0.908	0.892	0.021848	0.853	0.864	0.877	0.878	0.868	0.0118603
12	0.931	0.931	0.958	0.959	0.94475	0.0158824	0.886	0.899	0.931	0.932	0.912	0.0231373
