# Supplementary material for: Metal complexation by histidine-rich peptides confers protective roles against cadmium stress in Escherichia coli as revealed by proteomics analysis
Source: PeerJ. 2018 Jul 26;6:e5245. doi: 10.7717/peerj.5245 (PMC6064632; doi:10.7717/peerj.5245)
Supplement: Supplemental Information 1 — All raw data and raw images of Figures presented in this study are provided herein this Supplementary ZIP file. [file peerj-06-5245-s001.zip › Supplementary/mgf_DIGE files/1.mgf]

###	
###	D:\Data\supitcha\24-04-2015\1-2_RA4_01_23223.d\Analysis.yep(1-2_RA4_01_23223.d)
###	Instrument: amaZon SL
###	Manufacturer: Bruker
###    1-2
###    PeakWidth 0.10, MiniumIntensity 100, S/N 1
###    Retain Residuals no, Create neutrally no,
###    FullScan Parameters: AdductIon (+)+H (-)-H, LowMass 250, HighMass 4000, MaxCharge charge decon 4, MinPeaks 3
###    Perf. isotope decon yes, Max Charge Istopic decon 0, MW agreement 0.00, Abund. cutoff 10.00, Envelope cutoff 75.00
###    MaxRes   Parameters: AdductIon (+)+H (-)-H, LowMass 100, HighMass 3000 
###    Perf. isotope decon yes, Max Charge Istopic decon 0, Abund. cutoff 2.00
###    MSn      Parameters: AdductIon (+)+H (-)-H, LowMass 50, HighMass 2000 
###    Perf. isotope decon yes, Max Charge Istopic decon 0, Abund. cutoff 2.00
###    Global Charge Limit: no 3, Prefer FullScan Result: yes, Export what: 2 (0=non deconv/1=deconv only/2=mixed), NoMSMSSignals: 50, Intensity threshold: 100, NoMSSignals (deconv): 2, NoMSSignals (non-deconv): 0, NormalizeData: no, SingleCharged: no
###FS:    #m/z:    383.1 #charge   1
###MaxRes:#m/z:      0.0 #charge-128
###MS: 33/
###MSMS: 30/
BEGIN IONS
TITLE= Cmpd 1, +MSn(385.1), 0.3 min
PEPMASS=383.10	87076
CHARGE=1+
197.18	1971	
275.18	3591	
324.85	1184	
325.87	1437	
337.93	5970	
338.95	63054	1+
342.05	1964	
342.99	15287	
346.80	2843	
353.06	1335	
356.92	74862	1+
360.29	7802	2+
366.77	5312	2+
368.80	1207	
369.16	1239	
369.80	1227	
382.80	1635	
384.80	2930	
END IONS

###FS:    #m/z:    312.0 #charge   3
###MaxRes:#m/z:      0.0 #charge-128
###MS: 33/
###MSMS: 31/
BEGIN IONS
TITLE= Cmpd 2, +MSn(312.0), 0.3 min
PEPMASS=312.02	41642
CHARGE=3+
271.81	10334	
277.18	4952	
281.68	1256	
284.80	1723	
288.77	3203	
289.84	11738	
292.18	1245	
294.80	3826	1+
298.95	1480	
302.05	1671	
311.71	2236	
320.93	4745	1+
325.93	6459	
327.76	4224	1+
329.85	9254	
335.37	2771	2+
374.80	1589	
395.43	1331	
448.80	1971	
END IONS

###FS:    #m/z:    363.0 #charge   1
###MaxRes:#m/z:      0.0 #charge-128
###MS: 33/
###MSMS: 34/
BEGIN IONS
TITLE= Cmpd 3, +MSn(363.0), 0.4 min
PEPMASS=363.04	53962
CHARGE=1+
194.93	2754	
250.05	3416	
266.93	1638	
316.90	2400	
322.84	9964	
339.80	1756	
340.85	14081	1+
343.60	1799	
345.00	14385	1+
350.93	3000	
359.43	1707	
362.93	5087	1+
364.39	4637	2+
370.90	1716	
373.93	1153	
378.80	1923	
380.18	1923	
380.93	5480	
388.05	1324	
389.87	1087	
398.55	1505	
402.18	2119	
409.05	3032	
444.99	2492	1+
459.05	1772	
487.18	3270	
498.43	1207	
END IONS

###FS:    #m/z:    389.1 #charge-128
###MaxRes:#m/z:      0.0 #charge-128
###MS: 29/41/
###MSMS: 32/42/
BEGIN IONS
TITLE= Cmpd 4, +MSn(388.4), 0.4 min
PEPMASS=389.08	124641

117.16	679	
117.93	946	
238.80	1212	
240.68	687	
250.68	701	
251.80	863	
274.62	582	
294.83	601	
326.83	7230	1+
328.93	2320	
340.19	1003	
340.94	62139	1+
342.94	18434	
344.92	6065	1+
346.28	695	
346.89	2704	1+
348.18	1835	
349.66	2020	1+
357.07	4002	2+
358.96	41366	1+
360.92	13704	1+
362.38	3515	1+
363.95	9104	1+
366.75	2440	3+
368.81	4853	1+
370.99	4470	1+
372.29	585	
373.06	576	
373.74	592	
375.55	1476	
386.05	941	
386.91	3160	2+
388.43	800	
391.01	2585	1+
392.93	1040	
396.30	1800	
403.04	1308	
403.35	1007	
406.29	1623	
409.06	672	
412.08	775	
412.93	1485	
414.58	759	
415.45	936	
417.26	661	
420.82	512	
423.93	942	
434.04	1469	
446.30	628	
465.05	556	
476.81	602	
END IONS

###FS:    #m/z:    680.1 #charge   1
###MaxRes:#m/z:      0.0 #charge-128
###MS: 37/
###MSMS: 38/
BEGIN IONS
TITLE= Cmpd 5, +MSn(680.1), 0.4 min
PEPMASS=680.07	93884
CHARGE=1+
330.93	4495	
406.93	1187	
468.05	1295	
495.05	2587	
542.94	4928	1+
546.93	1255	
549.07	2913	1+
565.12	7529	
566.12	12599	1+
599.00	6049	
600.43	1095	
601.09	8540	
603.04	6945	
632.93	1043	
637.96	9621	
639.01	19031	1+
640.53	2492	1+
652.93	1138	
654.80	1671	
656.01	20561	1+
656.98	17170	2+
658.67	4562	
660.26	3402	1+
661.94	7966	1+
664.02	4262	
664.39	4843	
666.17	1512	
666.81	6535	1+
670.32	2022	
671.79	2283	
674.10	1467	
677.01	6793	
678.43	1054	
679.00	7488	1+
679.98	7026	2+
681.89	2614	
682.51	7555	1+
687.10	2283	
688.48	1167	
689.31	1276	
690.36	2653	1+
691.72	1812	
693.97	1819	
695.73	2389	
695.94	2596	
698.83	1276	
699.20	5105	1+
703.31	1516	
704.98	2600	
707.95	1781	
711.18	1544	
713.80	4745	
715.57	1455	
717.42	1327	
720.56	1217	
726.93	1314	
738.93	3963	
741.80	1275	
762.05	1815	
END IONS

###FS:    #m/z:    640.7 #charge-128
###MaxRes:#m/z:      0.0 #charge-128
###MS: 41/
###MSMS: 39/
BEGIN IONS
TITLE= Cmpd 6, +MSn(640.7), 0.4 min
PEPMASS=640.70	120781

351.05	2126	
414.06	3548	
424.96	4381	
427.05	4403	
428.98	3548	
467.12	3831	
501.80	1989	
511.12	52139	
523.45	2081	
525.06	1510	
526.12	19734	
527.08	41268	1+
528.98	27095	
530.93	4572	
534.56	3923	
539.41	2298	
541.29	3649	
546.54	2300	
548.79	1967	
549.65	6544	1+
553.68	2486	
558.30	2867	
560.81	2009	
565.05	1578	
581.08	6018	
587.56	2631	
594.86	4006	1+
599.10	13357	1+
604.18	1469	
605.09	4823	
607.93	3541	
615.05	1646	
616.90	12034	2+
619.68	2431	
620.94	2024	
623.05	1751	
625.15	9268	
640.96	9163	1+
642.47	2816	
643.05	4832	
645.74	2747	
648.44	2152	
650.70	3023	1+
654.86	2402	
655.91	7168	1+
660.07	4835	1+
661.99	4103	
663.93	4062	
666.30	1471	
669.43	1673	
672.05	1712	
672.64	1768	
676.68	1596	
678.52	1889	
681.69	2553	
682.01	2865	
684.80	4501	
687.55	3443	
706.80	1673	
END IONS

###FS:    #m/z:    669.1 #charge   1
###MaxRes:#m/z:      0.0 #charge-128
###MS: 41/
###MSMS: 40/
BEGIN IONS
TITLE= Cmpd 7, +MSn(669.1), 0.4 min
PEPMASS=669.07	86028
CHARGE=1+
378.93	1388	
413.43	3963	
441.06	8320	1+
452.93	1778	
455.13	1486	
455.93	2360	
456.93	2267	
495.09	2130	
495.80	1451	
507.06	2077	
508.80	2153	
513.04	11080	
515.01	4357	
517.93	4776	
520.92	1241	
525.07	3315	
531.05	2137	
532.13	1575	
533.09	4806	
535.73	4346	
538.05	3993	
549.42	1659	
553.08	12282	1+
555.12	182833	1+
580.80	2316	
608.93	4412	
627.06	1772	
627.84	5447	
632.80	2723	
634.80	2909	
645.04	9407	1+
646.48	3516	
647.07	10860	1+
649.08	9357	1+
649.98	15576	2+
652.02	15363	1+
654.80	2839	
657.55	2053	
658.18	1952	
663.82	2617	
666.93	6673	1+
669.18	1973	
670.09	6999	
677.43	1856	
678.05	1950	
681.82	3509	
683.19	1823	
685.81	3035	
686.94	2336	
688.30	1472	
693.17	2726	
693.83	3356	
698.68	2967	
699.56	1857	
702.42	1418	
704.93	2423	
709.30	1482	
714.44	7265	1+
728.30	1339	
733.30	2259	
END IONS

###FS:    #m/z:    766.3 #charge   1
###MaxRes:#m/z:      0.0 #charge-128
###MS: 33/45/
###MSMS: 35/46/
BEGIN IONS
TITLE= Cmpd 8, +MSn(766.3), 0.5 min
PEPMASS=766.29	156817
CHARGE=1+
437.30	1290	
474.96	929	
500.96	1775	
542.88	1200	
544.94	1505	
611.22	1130	
620.95	1602	
623.10	1056	
629.05	4733	
640.94	1538	
643.43	918	
645.30	1295	
650.80	1285	
652.18	2026	1+
669.01	3788	1+
670.86	1394	
706.93	2034	
719.17	1240	
719.98	3487	1+
724.83	988	
726.10	923	
738.88	1028	
742.99	7077	1+
746.05	2845	
746.55	3379	
748.03	5031	
749.29	3886	
750.12	5393	1+
751.53	1368	
752.05	7569	1+
754.89	2289	
756.67	1303	
758.13	6046	1+
761.99	2109	
762.84	6177	1+
763.29	4901	
764.54	1061	
765.21	7857	2+
767.00	16420	1+
769.11	3967	
770.68	6677	1+
772.04	916	
772.45	4653	
774.00	4445	1+
774.68	9240	1+
777.68	6368	1+
779.60	7771	2+
781.42	3774	
782.84	7016	1+
784.27	2720	
784.97	23737	1+
785.98	10713	2+
789.18	11237	2+
790.16	8622	1+
791.55	18904	1+
793.13	7343	1+
797.80	7104	1+
799.22	2085	
800.22	8560	1+
806.49	6071	1+
808.98	4442	1+
810.57	2719	
812.37	959	
813.84	6615	1+
815.43	3465	
822.55	1950	
824.18	961	
END IONS

###FS:    #m/z:    347.1 #charge   1
###MaxRes:#m/z:      0.0 #charge-128
###MS: 37/
###MSMS: 43/
BEGIN IONS
TITLE= Cmpd 9, +MSn(347.1), 0.5 min
PEPMASS=347.09	106516
CHARGE=1+
191.68	1106	
230.80	1486	
234.70	1912	
324.88	6549	1+
329.94	12343	1+
332.03	7329	
347.99	3490	1+
355.87	3643	
366.02	3591	1+
367.68	2585	1+
370.05	2286	
371.68	2500	
374.05	2168	
384.05	4288	
394.93	1820	
399.85	2038	
435.94	1257	
439.68	1904	
443.05	2500	
449.81	3200	
451.84	2561	1+
460.89	3325	
466.80	2132	
475.09	2614	
479.05	1209	
482.96	3203	1+
503.93	2354	
516.68	1717	
END IONS

###FS:    #m/z:    715.5 #charge   1
###MaxRes:#m/z:      0.0 #charge-128
###MS: 45/
###MSMS: 44/
BEGIN IONS
TITLE= Cmpd 10, +MSn(715.5), 0.5 min
PEPMASS=715.50	107412
CHARGE=1+
400.05	3207	
423.68	2326	
477.97	6615	
490.05	2506	
501.06	9886	
503.01	13218	1+
518.93	2539	
521.01	8830	
523.63	2587	
525.37	6939	1+
525.66	2351	
527.80	2265	
529.43	2828	
535.82	2677	
551.56	3055	
571.94	4006	
600.11	18839	1+
637.87	2493	
672.06	4191	
674.01	5485	1+
678.27	6570	
691.98	13593	1+
693.55	6125	
694.93	3007	
695.95	8588	1+
697.66	4573	
698.94	3803	
700.26	2238	
700.94	7755	
701.96	7124	1+
704.81	2207	
709.10	13015	2+
712.98	2106	
715.00	19797	1+
719.08	6185	
722.71	11762	1+
724.23	8735	1+
728.80	4242	
730.81	3152	
733.01	15676	1+
734.56	37319	1+
735.58	28293	2+
737.35	24248	2+
738.35	7167	1+
739.44	9910	1+
741.92	1911	
742.71	5056	1+
744.43	2779	
746.95	2452	
750.79	3715	
752.05	2064	
753.55	2165	
754.05	2592	
760.82	2756	
763.27	2070	
784.69	3054	
END IONS

###FS:    #m/z:    782.0 #charge-128
###MaxRes:#m/z:      0.0 #charge-128
###MS: 45/
###MSMS: 47/
BEGIN IONS
TITLE= Cmpd 11, +MSn(782.0), 0.5 min
PEPMASS=782.05	111781

439.43	1565	
464.93	1760	
485.06	1431	
487.93	2486	
489.03	5191	
490.93	2624	
501.06	1358	
545.93	2302	
568.06	3719	
666.19	6739	1+
684.91	2683	1+
712.68	1324	
746.79	2680	
757.95	7934	
763.95	3034	1+
766.79	9059	2+
768.91	4298	1+
771.96	1470	
774.55	1522	
781.89	5242	1+
784.94	1586	
791.69	1634	
793.93	2027	
795.22	2363	1+
797.44	6624	
798.94	3007	
800.43	2980	
801.74	1588	
802.16	3399	1+
804.75	2866	1+
806.18	1891	
806.51	1545	
808.15	3506	1+
813.05	1922	
815.47	1440	
816.33	4802	1+
818.84	2227	
821.68	1138	
826.41	6603	
828.43	1883	
830.42	1508	
837.93	2081	
839.43	1150	
842.30	4305	
856.68	2287	
893.68	3984	
END IONS

###FS:    #m/z:    419.6 #charge   2
###MaxRes:#m/z:      0.0 #charge-128
###MS: 33/57/
###MSMS: 36/60/
BEGIN IONS
TITLE= Cmpd 12, +MSn(419.6), 0.5 min
PEPMASS=419.57	112041
CHARGE=2+
126.96	9097	1+
148.80	11959	
166.85	773	
167.93	593	
204.55	932	
259.93	623	
264.93	628	
274.52	2433	
275.07	13404	
280.80	770	
282.82	674	
293.12	9576	1+
300.81	1679	
304.06	3974	1+
316.94	624	
323.05	613	
324.42	963	
340.18	628	
358.99	727	
361.05	1467	
372.88	2738	
375.97	843	
376.97	2362	
378.06	5073	1+
393.95	3268	
394.95	9888	
395.92	41772	1+
400.56	867	
401.24	2527	1+
402.76	666	
403.59	525	
403.90	1168	
407.62	1535	2+
412.83	892	
417.90	2050	1+
418.82	3304	2+
430.42	638	
433.70	785	
433.96	1998	1+
435.87	9580	1+
447.05	623	
447.54	624	
448.93	540	
451.93	1557	
453.94	1483	
458.64	784	
459.36	2515	2+
462.92	761	
466.55	662	
472.80	701	
501.31	751	
END IONS

###FS:    #m/z:    640.1 #charge-128
###MaxRes:#m/z:      0.0 #charge-128
###MS: 49/
###MSMS: 48/
BEGIN IONS
TITLE= Cmpd 13, +MSn(640.1), 0.5 min
PEPMASS=640.08	142847

389.93	2102	
410.96	1310	
419.05	1531	
485.18	1728	
501.93	5675	
508.91	1401	
523.18	4484	1+
525.08	74107	1+
538.44	1471	
538.80	2748	
542.98	4257	
543.96	13602	1+
561.06	1388	
569.80	2075	
597.09	4132	
599.05	9521	
604.69	2108	
615.93	10272	
616.94	12145	1+
619.53	2562	
620.96	2151	
622.97	3687	
627.68	1303	
635.93	3947	
637.94	3743	1+
640.10	5059	1+
650.80	1500	
652.31	2306	
657.93	8260	1+
659.53	1412	
662.10	3696	1+
664.58	2303	
668.83	1593	
671.84	4861	1+
673.55	3790	
680.24	1627	
682.68	2121	
683.62	5765	1+
686.55	1925	
692.45	1633	
713.68	1698	
END IONS

###FS:    #m/z:    457.1 #charge-128
###MaxRes:#m/z:      0.0 #charge-128
###MS: 53/
###MSMS: 50/
BEGIN IONS
TITLE= Cmpd 14, +MSn(457.1), 0.6 min
PEPMASS=457.08	156233

316.30	1196	
341.88	1626	
366.18	2288	
399.18	2933	
410.06	2170	
415.95	7675	
421.93	2413	
428.93	2613	
431.93	1453	
432.78	4990	2+
433.95	116213	
435.21	3517	
435.99	9317	1+
437.72	15633	2+
439.80	8613	1+
441.02	7490	1+
445.56	3043	
447.23	4952	1+
451.95	6545	
454.04	6883	1+
454.99	6401	2+
456.96	10871	1+
458.66	2109	
461.66	1220	
463.69	1140	
465.93	2920	
468.18	2168	
468.92	1312	
469.68	1161	
473.04	1937	
474.97	10747	2+
475.88	5676	
477.18	1605	
479.14	1325	
479.92	1473	
485.18	1158	
492.67	1715	
496.93	1104	
522.43	1735	
672.31	1920	
END IONS

###FS:    #m/z:    410.1 #charge-128
###MaxRes:#m/z:      0.0 #charge-128
###MS: 49/
###MSMS: 51/
BEGIN IONS
TITLE= Cmpd 15, +MSn(410.1), 0.6 min
PEPMASS=410.09	137313

216.93	3254	
294.79	3118	
303.06	3026	
368.05	1766	
385.89	16331	1+
390.86	2456	1+
409.93	1979	
427.93	1446	
432.43	1542	
443.05	1481	
446.55	1373	
489.80	1552	
497.34	1341	
END IONS

###FS:    #m/z:    733.4 #charge-128
###MaxRes:#m/z:      0.0 #charge-128
###MS: 49/
###MSMS: 52/
BEGIN IONS
TITLE= Cmpd 16, +MSn(733.4), 0.6 min
PEPMASS=733.41	114610

439.05	1530	
441.94	3245	
520.03	4236	1+
558.93	1128	
585.19	3932	
618.12	2273	
619.10	8113	1+
641.48	2698	1+
655.18	1221	
673.17	2437	
690.82	3437	
704.20	3213	
705.68	2462	
707.10	3505	1+
708.86	2236	
709.30	2778	
710.80	1726	
712.36	2609	1+
713.86	8554	1+
715.00	5249	1+
717.54	1956	
718.96	2403	
720.69	1660	
725.58	1113	
729.43	1609	
730.88	1926	
737.30	2604	
741.43	1609	
743.92	2946	1+
749.93	1972	
752.93	2571	
754.44	4744	1+
757.28	3853	1+
758.79	2529	
760.69	1020	
762.22	1893	
764.74	1532	
766.68	1031	
768.80	3473	
END IONS

###FS:    #m/z:    572.1 #charge-128
###MaxRes:#m/z:      0.0 #charge-128
###MS: 53/
###MSMS: 54/
BEGIN IONS
TITLE= Cmpd 17, +MSn(572.1), 0.6 min
PEPMASS=572.11	252082

244.80	2835	
278.93	3973	
343.93	2472	
349.04	1377	
360.18	1540	
361.93	1501	
433.03	2875	
434.80	1932	
447.43	2119	
452.84	1340	
456.18	2511	
457.00	15834	1+
460.43	1344	
474.43	1363	
475.01	5461	
475.96	21598	
480.43	1609	
496.31	1060	
528.93	1266	
530.00	3874	
530.38	2231	
530.95	5727	
546.97	5936	
547.97	32331	
548.97	94180	1+
552.13	4037	1+
553.87	2690	
554.27	1352	
557.10	1239	
557.55	1841	
558.93	1069	
560.80	1050	
562.18	1296	
562.94	1190	
565.68	1481	
567.05	1207	
570.43	3443	
570.92	5787	1+
580.55	1726	
583.05	1579	
587.80	1354	
592.68	1246	
596.18	1138	
962.68	1020	
END IONS

###FS:    #m/z:    748.1 #charge   1
###MaxRes:#m/z:      0.0 #charge-128
###MS: 53/
###MSMS: 55/
BEGIN IONS
TITLE= Cmpd 18, +MSn(748.1), 0.6 min
PEPMASS=748.08	110647
CHARGE=1+
499.93	1043	
591.23	2437	
593.06	2129	
597.93	1591	
604.18	3650	
633.04	1828	
633.54	1479	
634.38	4156	2+
658.05	3835	1+
668.93	2719	
707.43	1756	
718.55	1491	
720.93	1396	
724.97	11323	1+
728.05	2705	1+
730.20	7576	2+
730.88	5403	1+
731.98	8252	2+
732.87	4931	1+
734.18	4455	1+
736.93	1187	
738.44	1615	
738.78	2963	1+
740.41	5530	1+
744.02	4006	
747.04	7592	1+
749.53	2446	
751.69	2125	
753.08	6787	2+
762.43	2067	
763.89	3672	1+
769.32	2707	
769.92	3461	
771.42	2581	
775.03	3145	
777.55	1442	
778.93	3370	
780.44	1595	
782.68	1422	
801.68	1442	
803.93	2884	
813.19	1273	
END IONS

###FS:    #m/z:    532.1 #charge   1
###MaxRes:#m/z:      0.0 #charge-128
###MS: 53/57/
###MSMS: 56/58/
BEGIN IONS
TITLE= Cmpd 19, +MSn(532.1), 0.6 min
PEPMASS=532.09	136602
CHARGE=1+
202.68	525	
240.80	1324	
275.93	599	
305.80	515	
314.93	1099	
317.02	1784	
345.18	757	
382.02	700	
384.05	829	
391.68	662	
393.18	505	
394.89	1443	1+
401.18	883	
404.83	606	
405.93	2713	1+
417.10	2129	
417.99	7628	1+
422.80	1344	
434.87	11590	1+
436.95	11881	
439.17	506	
442.21	976	
471.05	3294	
473.01	1116	
486.99	999	
491.04	634	
494.48	3234	2+
496.04	1243	
504.02	1032	
505.99	3272	
508.01	2027	
509.13	8804	
509.98	20195	1+
512.95	2366	1+
514.42	985	
516.78	1644	1+
525.00	4817	1+
529.04	1702	
531.44	672	
531.90	4402	1+
536.01	2175	1+
541.70	1211	1+
543.00	3275	1+
545.01	2845	1+
547.04	3335	1+
548.01	1331	
548.73	962	
549.05	2347	
550.85	6172	1+
557.30	772	
560.70	1258	
568.19	2223	1+
578.43	607	
845.31	717	
END IONS

###FS:    #m/z:    679.2 #charge-128
###MaxRes:#m/z:      0.0 #charge-128
###MS: 53/
###MSMS: 59/
BEGIN IONS
TITLE= Cmpd 20, +MSn(679.2), 0.6 min
PEPMASS=679.21	108198

407.93	2189	
518.05	1040	
520.93	1089	
523.05	3159	
541.03	2423	
545.06	1522	
553.04	3505	
563.18	1838	
564.09	53392	1+
566.44	3313	
582.93	1864	
599.12	1671	
600.98	7739	
618.93	1188	
636.80	1354	
637.08	10523	1+
641.17	2448	
656.05	2766	
659.93	3198	
661.18	1295	
661.71	7876	2+
663.93	1305	
664.65	2807	1+
672.72	1260	
678.05	6381	1+
679.80	1072	
715.06	1885	
END IONS

###FS:    #m/z:    459.1 #charge   1
###MaxRes:#m/z:      0.0 #charge-128
###MS: 57/
###MSMS: 62/
BEGIN IONS
TITLE= Cmpd 21, +MSn(459.1), 0.7 min
PEPMASS=459.07	108137
CHARGE=1+
288.93	1069	
346.82	6436	
364.68	1904	
404.18	1756	
419.01	3961	1+
419.85	3151	2+
424.04	1257	
436.00	9201	1+
437.93	14287	
439.18	2816	
442.09	4180	1+
442.88	5469	2+
456.05	2138	
459.82	6770	
465.93	1167	
473.18	1530	
499.69	1643	
508.55	1540	
END IONS

###FS:    #m/z:    647.3 #charge-128
###MaxRes:#m/z:      0.0 #charge-128
###MS: 57/
###MSMS: 64/
BEGIN IONS
TITLE= Cmpd 22, +MSn(647.3), 0.7 min
PEPMASS=647.25	98591

229.30	1216	
450.18	1844	
509.18	1844	
511.05	2296	
511.39	1460	
515.18	1128	
518.95	3864	1+
519.13	1016	
531.96	2763	
560.18	1481	
586.05	4519	
622.74	5158	2+
625.30	1510	
626.30	4690	
627.70	1280	
628.03	2117	
629.80	1226	
633.30	2413	
646.96	2046	
664.55	1393	
END IONS

###FS:    #m/z:    413.1 #charge   1
###MaxRes:#m/z:      0.0 #charge-128
###MS: 61/65/
###MSMS: 63/67/
BEGIN IONS
TITLE= Cmpd 23, +MSn(413.1), 0.7 min
PEPMASS=413.14	56612
CHARGE=1+
144.80	981	
151.93	805	
158.80	564	
182.05	706	
214.93	1913	
219.93	707	
232.93	1006	
238.80	1570	
314.93	868	
334.05	648	
351.30	947	
367.27	2355	1+
370.94	4842	1+
376.93	1619	
388.82	4416	
389.97	24507	1+
393.16	3222	1+
395.52	1129	
400.11	1968	1+
404.95	502	
410.86	1167	
418.30	1261	
431.18	550	
456.79	1568	2+
467.69	904	
END IONS

###FS:    #m/z:    547.1 #charge   1
###MaxRes:#m/z:      0.0 #charge-128
###MS: 61/
###MSMS: 66/
BEGIN IONS
TITLE= Cmpd 24, +MSn(547.1), 0.7 min
PEPMASS=547.14	650131
CHARGE=1+
412.05	1236	
412.96	1864	
421.93	4209	1+
434.98	9358	
440.43	2384	
451.98	4051	
452.98	12261	
461.55	1639	
469.56	3330	
475.46	1905	
489.04	12788	
496.06	1640	
507.06	4864	
508.29	1817	
512.18	1000	
524.95	1834	
525.94	67998	
527.68	2070	
529.07	2265	
529.47	4862	1+
532.43	1315	
533.17	1040	
549.94	1239	
571.05	1520	
584.75	1739	
586.31	1787	
END IONS

###FS:    #m/z:    479.3 #charge-128
###MaxRes:#m/z:      0.0 #charge-128
###MS: 145/
###MSMS: 143/
BEGIN IONS
TITLE= Cmpd 25, +MSn(479.3), 1.5 min
PEPMASS=479.32	11619

275.05	2129	
278.68	3031	
365.22	15086	
389.30	2825	
425.27	6414	
437.80	1992	
459.46	5333	2+
460.92	2839	
469.18	1462	
END IONS

###FS:    #m/z:    391.2 #charge-128
###MaxRes:#m/z:      0.0 #charge-128
###MS: 157/
###MSMS: 162/
BEGIN IONS
TITLE= Cmpd 26, +MSn(391.2), 1.7 min
PEPMASS=391.24	32265

113.12	1837	
132.80	2433	
148.80	30376	1+
166.79	8003	
194.91	3700	
216.93	1059	
260.47	2253	2+
279.05	10163	1+
331.43	4328	
339.06	4173	
344.93	2178	
351.93	1246	
END IONS

###FS:    #m/z:    632.6 #charge   2
###MaxRes:#m/z:      0.0 #charge-128
###MS: 193/
###MSMS: 190/
BEGIN IONS
TITLE= Cmpd 27, +MSn(632.6), 2.0 min
PEPMASS=632.59	91313
CHARGE=2+
218.05	1844	
231.93	1677	
297.05	4042	
340.30	1069	
363.26	5595	
426.30	2099	
448.30	2433	
464.39	3088	
515.68	1511	
533.43	1099	
547.05	1187	
551.63	3569	
596.42	1367	
614.47	2775	
614.94	3913	
650.48	2714	
696.68	1708	
713.55	1981	
749.74	2896	
768.75	1451	
850.68	2956	1+
END IONS

###FS:    #m/z:    523.5 #charge   2
###MaxRes:#m/z:      0.0 #charge-128
###MS: 304/316/320/
###MSMS: 305/317/321/
BEGIN IONS
TITLE= Cmpd 28, +MSn(523.5), 3.3 min
PEPMASS=523.52	24621
CHARGE=2+
125.05	472	
200.81	866	
211.04	776	
237.94	3172	
270.00	775	
297.05	575	
298.93	2149	1+
301.93	489	
353.93	425	
370.80	1007	
380.30	1227	
405.80	1393	2+
414.26	23499	2+
419.18	729	
423.31	2727	
463.52	2092	
464.85	852	1+
487.81	1266	
489.66	456	
496.92	1152	
505.37	2718	
505.84	1792	
590.51	2240	
758.69	640	
END IONS

###FS:    #m/z:    422.0 #charge   2
###MaxRes:#m/z:      0.0 #charge-128
###MS: 804/808/
###MSMS: 805/809/
BEGIN IONS
TITLE= Cmpd 29, +MSn(422.0), 8.6 min
PEPMASS=421.95	598843
CHARGE=2+
126.97	2966	1+
142.92	1082	
148.80	2892	
170.84	2894	
200.93	839	
226.99	2163	1+
238.99	2655	
254.05	1168	
272.02	9846	1+
275.05	5173	1+
294.18	1152	
296.18	1228	
327.72	13053	2+
336.69	4293	2+
337.80	1229	
343.53	1171	
353.23	7046	1+
357.80	1628	
363.30	540	
370.93	510	
371.33	3179	1+
380.28	1094	
385.41	4074	
391.43	1021	
400.55	560	
403.88	2535	2+
428.55	783	
440.27	700	
472.36	11602	1+
474.04	656	
535.55	3494	1+
553.43	3604	1+
571.51	3719	1+
651.55	966	
672.65	2639	1+
END IONS

###FS:    #m/z:    391.5 #charge   2
###MaxRes:#m/z:      0.0 #charge-128
###MS: 824/
###MSMS: 831/
BEGIN IONS
TITLE= Cmpd 30, +MSn(391.5), 8.9 min
PEPMASS=391.54	18509
CHARGE=2+
113.13	4717	2+
132.93	1471	
148.74	11676	
166.71	3803	
260.95	3890	1+
279.05	4875	1+
287.18	2541	
314.05	1265	
353.18	1069	
357.05	1883	
374.05	3188	
417.05	2433	
END IONS

###FS:    #m/z:    564.6 #charge   1
###MaxRes:#m/z:      0.0 #charge-128
###MS: 984/
###MSMS: 983/
BEGIN IONS
TITLE= Cmpd 31, +MSn(564.6), 10.5 min
PEPMASS=564.63	18601
CHARGE=1+
265.93	2295	
309.18	3021	
376.26	2626	
444.80	1246	
483.43	1108	
504.80	1442	
527.81	1315	
547.51	30406	1+
600.55	1707	
END IONS

###FS:    #m/z:    549.1 #charge   2
###MaxRes:#m/z:      0.0 #charge-128
###MS: 1176/1180/
###MSMS: 1177/1181/
BEGIN IONS
TITLE= Cmpd 32, +MSn(549.1), 12.6 min
PEPMASS=549.07	23673
CHARGE=2+
184.86	2667	
212.89	4141	
357.43	665	
359.55	594	
361.18	1271	
420.68	994	
442.82	25685	
489.05	923	
490.30	1328	1+
531.43	1532	
536.56	1630	
562.43	716	
884.79	2977	1+
END IONS

###FS:    #m/z:    520.6 #charge   4
###MaxRes:#m/z:      0.0 #charge-128
###MS: 1188/1204/1208/
###MSMS: 1189/1205/1210/
BEGIN IONS
TITLE= Cmpd 33, +MSn(520.6), 12.8 min
PEPMASS=520.58	17740
CHARGE=4+
178.92	409	
190.43	429	
190.91	1076	
198.93	827	
201.05	726	
234.34	2318	2+
266.68	412	
279.00	1624	1+
293.18	624	
299.02	3464	1+
323.17	823	
326.68	379	
329.18	654	
341.18	471	
347.05	415	
365.30	592	
367.25	1177	1+
393.18	922	
396.18	441	
413.30	382	
415.30	369	
443.68	1324	
450.68	412	
459.80	965	
464.80	507	
484.85	965	
485.39	9232	
490.38	1115	2+
501.03	693	
502.68	350	
503.24	3233	1+
577.18	1288	
642.55	2159	
657.96	546	
END IONS

###FS:    #m/z:    391.5 #charge   2
###MaxRes:#m/z:      0.0 #charge-128
###MS: 1212/1216/
###MSMS: 1213/1217/
BEGIN IONS
TITLE= Cmpd 34, +MSn(391.5), 12.9 min
PEPMASS=391.47	49936
CHARGE=2+
113.06	2134	
132.93	1423	
148.80	15831	1+
166.87	3086	1+
182.93	623	
194.82	920	
210.85	1477	
279.08	7262	1+
324.30	554	
331.30	1384	
334.78	11649	
345.54	999	
369.80	1561	1+
372.18	1129	
373.42	2900	2+
437.30	1226	
482.68	893	
522.68	1251	
END IONS

###FS:    #m/z:    757.5 #charge   1
###MaxRes:#m/z:      0.0 #charge-128
###MS: 1776/
###MSMS: 1778/
BEGIN IONS
TITLE= Cmpd 35, +MSn(757.5), 18.9 min
PEPMASS=757.52	11813
CHARGE=1+
356.32	2255	
505.43	7291	
639.93	1422	
642.85	1802	
658.81	1757	
660.97	6394	
698.68	2897	
704.93	1559	
741.20	1053	
742.30	4573	
901.12	3112	
910.82	7780	
1356.55	4141	
END IONS

###FS:    #m/z:    391.4 #charge   2
###MaxRes:#m/z:      0.0 #charge-128
###MS: 2000/2004/
###MSMS: 2001/2005/
BEGIN IONS
TITLE= Cmpd 36, +MSn(391.4), 21.3 min
PEPMASS=391.44	24862
CHARGE=2+
113.10	4734	1+
148.78	13165	1+
166.76	6424	1+
194.91	888	
214.93	530	
244.80	1089	
261.93	588	
279.13	7932	1+
307.30	554	
328.81	1070	
334.43	1444	
371.93	589	
375.30	865	
END IONS

###FS:    #m/z:    391.5 #charge   1
###MaxRes:#m/z:      0.0 #charge-128
###MS: 2412/
###MSMS: 2409/
BEGIN IONS
TITLE= Cmpd 37, +MSn(391.5), 25.6 min
PEPMASS=391.46	28861
CHARGE=1+
112.81	3260	3+
113.10	3923	1+
148.82	17233	
166.82	10764	
176.93	3306	
241.93	1955	
259.30	1422	
279.06	8727	
END IONS

###FS:    #m/z:    653.5 #charge-128
###MaxRes:#m/z:      0.0 #charge-128
###MS: 2448/
###MSMS: 2450/
BEGIN IONS
TITLE= Cmpd 38, +MSn(653.5), 26.0 min
PEPMASS=653.54	14799

239.93	2080	
337.17	60131	
338.16	70441	1+
430.30	1834	
434.66	3021	
510.43	4073	
591.93	1512	
616.18	2052	
634.96	1815	
638.30	1050	
709.19	2064	
END IONS

###FS:    #m/z:    651.0 #charge   2
###MaxRes:#m/z:      0.0 #charge-128
###MS: 2448/
###MSMS: 2453/
BEGIN IONS
TITLE= Cmpd 39, +MSn(651.0), 26.1 min
PEPMASS=651.04	105459
CHARGE=2+
336.18	1223	
337.18	191971	
429.27	1700	
434.30	2043	
530.93	3456	
614.31	2267	
END IONS

###FS:    #m/z:    391.5 #charge   2
###MaxRes:#m/z:      0.0 #charge-128
###MS: 2472/2500/2504/
###MSMS: 2473/2503/2505/
BEGIN IONS
TITLE= Cmpd 40, +MSn(391.5), 26.5 min
PEPMASS=391.46	37246
CHARGE=2+
113.05	3335	
133.80	379	
148.81	16661	1+
166.78	6225	1+
195.04	784	1+
247.05	899	
251.05	706	
252.68	353	
261.05	425	
261.98	1013	
265.93	1071	
279.06	6262	1+
331.13	1290	
360.18	1295	
368.18	644	
373.81	4008	2+
407.81	1279	
475.93	350	
END IONS

###FS:    #m/z:    432.4 #charge   2
###MaxRes:#m/z:      0.0 #charge-128
###MS: 2544/2548/
###MSMS: 2546/2549/
BEGIN IONS
TITLE= Cmpd 41, +MSn(432.4), 27.1 min
PEPMASS=432.43	25151
CHARGE=2+
158.80	687	
199.05	790	
231.93	1496	
251.18	937	
280.94	605	
304.93	564	
316.68	824	
371.68	677	
373.17	885	
386.23	932	
392.18	825	
395.55	809	
396.97	556	
400.81	991	
413.46	770	
414.49	1938	
415.30	49125	1+
441.18	1089	
END IONS

###FS:    #m/z:    419.5 #charge   1
###MaxRes:#m/z:      0.0 #charge-128
###MS: 2692/
###MSMS: 2697/
BEGIN IONS
TITLE= Cmpd 42, +MSn(419.5), 28.7 min
PEPMASS=419.49	43710
CHARGE=1+
127.01	18181	1+
148.81	10827	
275.10	13328	1+
292.69	6348	2+
293.18	6941	1+
358.68	4454	
380.98	3111	1+
401.29	3558	2+
465.18	1580	
END IONS

###FS:    #m/z:    815.5 #charge-128
###MaxRes:#m/z:      0.0 #charge-128
###MS: 2724/
###MSMS: 2722/
BEGIN IONS
TITLE= Cmpd 43, +MSn(815.5), 28.9 min
PEPMASS=815.49	37775

314.93	1010	
340.30	1040	
355.17	2141	
429.18	1304	
582.30	3208	
644.43	5357	
670.56	3567	
698.68	2119	
754.21	2870	
809.31	5111	
851.94	5346	
988.80	14540	
1218.48	4265	
1547.55	1020	
END IONS

###FS:    #m/z:    391.5 #charge-128
###MaxRes:#m/z:      0.0 #charge-128
###MS: 2724/
###MSMS: 2725/
BEGIN IONS
TITLE= Cmpd 44, +MSn(391.5), 29.0 min
PEPMASS=391.48	29565

112.68	2029	
113.09	5789	
148.80	14007	
166.82	3024	
194.93	2278	
198.80	2305	
260.30	2300	
279.07	8712	
298.18	2708	
371.18	2403	
END IONS

###FS:    #m/z:    707.6 #charge   3
###MaxRes:#m/z:      0.0 #charge-128
###MS: 2944/
###MSMS: 2941/
BEGIN IONS
TITLE= Cmpd 45, +MSn(707.6), 31.2 min
PEPMASS=707.55	61893
CHARGE=3+
256.80	1501	
365.20	117023	
489.18	4906	
END IONS

###CHECKSUM: 447fd4b726e8b1dbe566ad060716139b
