# Supplementary material for: Metal complexation by histidine-rich peptides confers protective roles against cadmium stress in Escherichia coli as revealed by proteomics analysis
Source: PeerJ. 2018 Jul 26;6:e5245. doi: 10.7717/peerj.5245 (PMC6064632; doi:10.7717/peerj.5245)
Supplement: Supplemental Information 1 — All raw data and raw images of Figures presented in this study are provided herein this Supplementary ZIP file. [file peerj-06-5245-s001.zip › Supplementary/mgf_DIGE files/3.mgf]

###	
###	D:\Data\supitcha\24-04-2015\3-1_RB1_01_23229.d\Analysis.yep(3-1_RB1_01_23229.d)
###	Instrument: amaZon SL
###	Manufacturer: Bruker
###    3-1
###    PeakWidth 0.10, MiniumIntensity 100, S/N 1
###    Retain Residuals no, Create neutrally no,
###    FullScan Parameters: AdductIon (+)+H (-)-H, LowMass 250, HighMass 4000, MaxCharge charge decon 4, MinPeaks 3
###    Perf. isotope decon yes, Max Charge Istopic decon 0, MW agreement 0.00, Abund. cutoff 10.00, Envelope cutoff 75.00
###    MaxRes   Parameters: AdductIon (+)+H (-)-H, LowMass 100, HighMass 3000 
###    Perf. isotope decon yes, Max Charge Istopic decon 0, Abund. cutoff 2.00
###    MSn      Parameters: AdductIon (+)+H (-)-H, LowMass 50, HighMass 2000 
###    Perf. isotope decon yes, Max Charge Istopic decon 0, Abund. cutoff 2.00
###    Global Charge Limit: no 3, Prefer FullScan Result: yes, Export what: 2 (0=non deconv/1=deconv only/2=mixed), NoMSMSSignals: 50, Intensity threshold: 100, NoMSSignals (deconv): 2, NoMSSignals (non-deconv): 0, NormalizeData: no, SingleCharged: no
###FS:    #m/z:    499.1 #charge   1
###MaxRes:#m/z:      0.0 #charge-128
###MS: 35/
###MSMS: 32/
BEGIN IONS
TITLE= Cmpd 1, +MSn(499.1), 0.4 min
PEPMASS=499.06	84423
CHARGE=1+
301.05	2159	
302.93	1998	
344.95	22895	
350.93	1725	
362.89	19574	
367.30	1177	
371.05	1285	
381.00	4515	
388.19	1448	
402.93	1968	
451.97	2704	
453.02	7259	
470.82	3239	
474.05	1784	
474.82	12094	1+
477.43	3075	
480.86	5631	
486.94	2598	
488.77	1764	
492.06	5361	1+
496.30	1275	
498.96	10125	1+
503.56	1748	
513.10	4689	1+
516.94	6853	
519.43	1554	
521.00	1693	
522.30	4239	
524.28	1615	
526.93	5162	
530.05	1433	
530.48	3516	1+
535.30	3206	
537.06	2314	
538.51	4900	1+
541.30	1601	
541.67	2260	
543.74	1585	
546.81	1434	
551.43	1720	
552.68	1837	
555.38	2398	
698.30	1584	
END IONS

###FS:    #m/z:    543.1 #charge   1
###MaxRes:#m/z:      0.0 #charge-128
###MS: 35/
###MSMS: 33/
BEGIN IONS
TITLE= Cmpd 2, +MSn(543.1), 0.4 min
PEPMASS=543.10	40951
CHARGE=1+
214.93	1285	
344.96	1697	
384.93	2825	
423.02	2130	
427.97	1012	
428.80	1903	
447.19	2741	
448.95	50823	
457.43	1158	
460.80	1952	
464.31	1326	
466.88	5767	1+
470.73	4172	2+
474.97	18373	1+
480.93	1834	
485.18	1638	
489.26	2930	
492.80	3224	2+
496.05	2475	
496.88	5333	
500.05	1364	
500.89	6088	
505.55	1589	
507.69	2181	
514.03	6261	1+
517.43	1570	
518.93	13292	1+
520.99	8903	1+
523.98	1706	
524.93	8003	
534.39	1825	
541.81	1031	
542.05	5287	1+
551.01	3898	
553.43	1001	
555.99	2453	1+
558.89	1866	
561.04	12935	1+
564.19	3282	
566.22	4920	1+
567.96	1370	
568.64	11657	2+
571.44	4180	
571.99	3688	
576.05	1452	
577.55	1422	
579.01	5690	1+
580.51	3819	1+
583.16	1220	
585.77	1834	
587.03	1269	
592.79	4500	1+
594.23	2681	
601.00	1289	
605.55	1119	
610.68	1108	
617.93	1285	
620.30	1275	
622.80	2021	
625.18	3563	
END IONS

###FS:    #m/z:    369.1 #charge   1
###MaxRes:#m/z:      0.0 #charge-128
###MS: 35/
###MSMS: 34/
BEGIN IONS
TITLE= Cmpd 3, +MSn(369.1), 0.4 min
PEPMASS=369.06	54998
CHARGE=1+
202.93	1216	
232.56	1785	
323.18	1187	
323.93	3297	
326.82	4980	1+
344.94	12774	1+
348.04	4520	
348.93	7458	1+
350.29	4310	
351.02	15569	1+
365.93	1049	
367.95	1624	
368.94	5889	1+
377.04	2009	
379.93	2453	
384.93	2128	
386.97	14928	1+
393.92	2650	2+
396.72	1250	
404.44	5636	2+
408.68	3424	
410.68	1079	
428.92	1718	
448.93	2021	
479.93	2619	
507.30	3914	
END IONS

###FS:    #m/z:    835.1 #charge-128
###MaxRes:#m/z:      0.0 #charge-128
###MS: 35/
###MSMS: 36/
BEGIN IONS
TITLE= Cmpd 4, +MSn(835.1), 0.4 min
PEPMASS=835.12	50179

299.05	1347	
540.30	2423	
678.93	1904	
688.05	1190	
708.18	2130	
713.18	1431	
719.06	2552	
721.10	1477	
721.41	5081	
792.93	1649	
799.05	3283	
809.18	2122	
810.74	2554	
811.00	2403	
813.69	1708	
814.94	1180	
816.89	4222	
821.82	1875	
829.43	1432	
831.42	1374	
833.98	3480	1+
837.72	1195	
839.68	1514	
851.90	3864	1+
857.05	1305	
862.99	1177	
864.23	4556	1+
869.18	1316	
871.30	3523	1+
888.93	1049	
898.43	1368	
1628.18	1246	
END IONS

###FS:    #m/z:    827.1 #charge   1
###MaxRes:#m/z:      0.0 #charge-128
###MS: 31/
###MSMS: 37/
BEGIN IONS
TITLE= Cmpd 5, +MSn(827.1), 0.4 min
PEPMASS=827.05	48774
CHARGE=1+
691.06	1668	
709.15	2412	
713.14	10040	1+
718.43	3424	
720.05	1481	
733.08	1308	
741.05	1815	
768.68	1138	
781.09	2770	
786.10	3911	
790.94	2625	
802.05	2806	
802.40	1905	
803.96	8981	1+
805.38	5065	
807.46	4273	1+
807.92	7999	2+
809.00	5842	1+
811.01	8779	1+
813.39	1184	
818.44	2662	
818.92	3330	1+
825.00	1965	
826.65	3074	
827.23	2561	
827.93	7890	1+
832.44	1990	
840.97	1174	
845.27	1728	
845.79	1533	
849.04	1222	
853.18	1079	
854.81	1464	
856.99	1039	
858.30	1530	
867.87	2519	
872.80	1403	
879.43	1590	
886.93	1393	
922.30	1255	
END IONS

###FS:    #m/z:    524.1 #charge-128
###MaxRes:#m/z:      0.0 #charge-128
###MS: 35/39/
###MSMS: 38/41/
BEGIN IONS
TITLE= Cmpd 6, +MSn(524.1), 0.5 min
PEPMASS=524.06	236267

325.18	1179	
388.05	1092	
411.17	4429	
433.18	1716	
447.80	1750	
479.05	4151	
481.93	1852	
484.04	3378	
485.15	1344	
486.21	1111	
501.09	3829	
501.99	223330	1+
504.01	14280	1+
505.48	18935	2+
507.41	3026	
508.05	3371	
508.77	2710	
509.17	2612	
509.68	1361	
510.06	8571	2+
512.72	928	
516.22	1283	
516.65	1180	
517.29	2076	
520.00	36280	
521.39	2600	
522.00	2090	
522.65	10377	2+
524.96	31848	1+
526.67	21887	2+
527.72	18234	2+
529.79	4120	
530.34	3239	
531.57	1190	
532.42	1093	
533.18	1964	
534.84	2070	
537.17	1182	
538.46	3502	
540.44	3378	
541.03	1654	
542.09	1962	
543.03	15264	1+
544.32	1181	
545.80	11096	2+
547.96	2929	
548.26	11909	2+
550.10	3438	
550.50	1603	
550.78	1373	
551.71	1883	
551.97	2141	
554.83	2079	
555.16	5610	
556.43	1481	
557.29	2761	
570.55	1099	
576.94	1352	
577.83	1069	
597.31	1856	
670.19	2519	
END IONS

###FS:    #m/z:    612.2 #charge-128
###MaxRes:#m/z:      0.0 #charge-128
###MS: 43/
###MSMS: 40/
BEGIN IONS
TITLE= Cmpd 7, +MSn(612.2), 0.5 min
PEPMASS=612.16	144825

355.15	17152	1+
372.18	1252	
415.05	1400	
455.16	2340	
474.18	5587	1+
490.96	3826	
498.05	1377	
515.06	2267	
556.93	1513	
571.05	2117	
572.05	5226	
586.22	1838	
588.20	5358	
589.02	158629	
590.64	2538	
591.06	2475	
592.04	1393	
592.79	3306	
594.86	3675	
595.03	3351	
604.93	1434	
605.86	11003	1+
609.98	1735	
610.66	3322	
611.17	2765	
611.95	13606	1+
613.39	1412	
614.15	1685	
616.68	1711	
618.41	2762	
620.06	1732	
621.57	2064	
625.19	1242	
629.02	8130	
630.38	8164	1+
635.16	6357	
637.05	1605	
643.93	2715	
644.80	1249	
647.03	1290	
648.31	2859	
660.93	1441	
661.68	1480	
665.07	5140	
675.68	2998	
676.82	1599	
679.19	1243	
END IONS

###FS:    #m/z:    766.1 #charge   3
###MaxRes:#m/z:      0.0 #charge-128
###MS: 43/
###MSMS: 42/
BEGIN IONS
TITLE= Cmpd 8, +MSn(766.1), 0.5 min
PEPMASS=766.10	120261
CHARGE=3+
515.18	3537	
651.20	2193	
712.68	2738	
725.05	3278	
740.93	8779	
742.15	2046	
744.13	8022	
749.00	2623	
750.80	3123	
756.18	4815	
757.68	3583	
758.93	5155	
761.75	6981	1+
764.06	6691	1+
767.11	2033	
767.22	8796	1+
770.02	12565	1+
770.97	21669	3+
774.80	7874	
779.68	2433	
780.05	5526	
784.14	3065	
784.68	6133	1+
789.49	5391	1+
791.91	2229	
793.43	3336	
794.68	6223	
799.93	2681	
805.62	5783	
808.80	2433	
811.73	3192	
816.44	2342	
828.55	3948	
835.55	4810	
END IONS

###FS:    #m/z:    478.1 #charge   2
###MaxRes:#m/z:      0.0 #charge-128
###MS: 47/
###MSMS: 44/
BEGIN IONS
TITLE= Cmpd 9, +MSn(478.1), 0.5 min
PEPMASS=478.14	387702
CHARGE=2+
380.93	4676	
412.93	3110	
435.18	4266	
437.05	8455	
454.00	20731	1+
460.02	53532	
461.80	6868	
477.05	5474	
478.00	181089	1+
478.78	21610	2+
480.25	17727	1+
481.12	8640	2+
482.16	20222	3+
483.54	25029	1+
485.47	9033	2+
487.93	6820	
491.55	4821	
493.05	6136	
494.57	18660	2+
496.08	111255	2+
498.73	18862	1+
499.35	9888	
499.82	64574	3+
501.21	26089	1+
502.72	46664	3+
504.17	10352	
505.15	29700	1+
507.24	21000	3+
513.72	6892	
515.06	7094	
517.10	7904	1+
517.42	4202	
518.31	13151	1+
520.04	2467	
522.28	4505	
523.98	20737	1+
542.93	7504	
549.30	6102	
END IONS

###FS:    #m/z:    519.2 #charge-128
###MaxRes:#m/z:      0.0 #charge-128
###MS: 43/
###MSMS: 45/
BEGIN IONS
TITLE= Cmpd 10, +MSn(519.2), 0.5 min
PEPMASS=519.19	101263

214.68	1470	
291.93	1885	
333.25	2019	
374.93	2172	
405.10	7376	1+
422.93	2875	
442.80	2486	
462.80	5815	
479.03	11881	1+
482.05	2467	
496.04	17718	
497.02	45786	
498.43	2288	
499.16	8019	2+
501.02	46447	1+
504.07	8552	1+
509.88	6717	1+
515.09	7118	
516.93	3473	
519.12	3366	
520.10	5721	
521.10	10156	1+
522.74	10474	1+
526.20	9711	1+
530.55	3187	
534.28	6155	2+
537.05	1645	
537.94	9550	1+
541.29	2293	
541.64	1469	
544.93	5657	
548.06	1444	
550.81	2987	
END IONS

###FS:    #m/z:    624.2 #charge-128
###MaxRes:#m/z:      0.0 #charge-128
###MS: 39/
###MSMS: 46/
BEGIN IONS
TITLE= Cmpd 11, +MSn(624.2), 0.5 min
PEPMASS=624.16	87011

395.93	2805	
487.11	9990	1+
493.08	1635	
502.93	1069	
508.42	1276	
509.11	28146	1+
527.96	1777	
529.31	1934	
531.93	1069	
538.31	1857	
545.06	1218	
551.56	1237	
564.05	1726	
582.81	2278	
595.18	1933	
596.98	2354	
599.07	10379	1+
600.98	21789	
602.93	2806	
604.56	1149	
606.05	2364	
607.41	2390	
612.93	1905	
619.02	4905	1+
622.93	1246	
623.99	7551	1+
628.51	6492	2+
632.43	2060	
636.77	1370	
639.56	3253	
640.96	5453	1+
645.64	6372	2+
647.25	6116	1+
650.80	2100	
654.56	1129	
655.96	3541	1+
660.94	1375	
662.55	2227	
664.31	1796	
667.68	1864	
670.17	3800	1+
689.43	1924	
692.18	2944	
END IONS

###FS:    #m/z:    455.1 #charge-128
###MaxRes:#m/z:      0.0 #charge-128
###MS: 43/
###MSMS: 48/
BEGIN IONS
TITLE= Cmpd 12, +MSn(455.1), 0.6 min
PEPMASS=455.10	214234

206.80	1746	
340.17	1876	
357.97	3120	1+
414.18	2305	
431.93	2246	
435.12	1137	
437.01	7899	
439.19	1012	
454.99	21319	
461.94	5416	
463.61	3335	2+
472.00	7210	2+
472.95	22575	
474.68	1869	
477.95	5498	2+
479.68	1285	
490.91	6601	2+
495.95	5128	1+
497.09	3587	2+
498.85	4515	2+
500.94	1581	
END IONS

###FS:    #m/z:    791.2 #charge-128
###MaxRes:#m/z:      0.0 #charge-128
###MS: 43/
###MSMS: 50/
BEGIN IONS
TITLE= Cmpd 13, +MSn(791.2), 0.6 min
PEPMASS=791.17	71438

548.30	3168	
659.05	2272	
676.18	4627	1+
744.55	2809	
749.06	2835	
768.04	41517	
770.59	12229	1+
771.16	2040	
773.31	6230	1+
774.03	13083	3+
774.57	14716	2+
777.86	3091	
780.80	3182	
786.02	6681	
789.01	23871	1+
789.95	18128	2+
790.29	12692	1+
792.91	7761	1+
794.57	4272	
796.80	2971	
797.29	1640	
798.05	6710	
800.41	9696	
802.41	13314	1+
804.24	9603	2+
805.94	4295	
808.27	1964	
809.04	9661	
811.18	2231	
813.78	3873	
814.28	2009	
816.63	1825	
822.80	1831	
841.69	4101	
870.57	3277	
887.55	6846	
END IONS

###FS:    #m/z:    545.1 #charge-128
###MaxRes:#m/z:      0.0 #charge-128
###MS: 47/51/
###MSMS: 49/53/
BEGIN IONS
TITLE= Cmpd 14, +MSn(545.1), 0.6 min
PEPMASS=545.06	120058

313.30	858	
328.06	584	
334.18	1050	
342.80	525	
409.05	672	
415.18	567	
430.95	4237	1+
432.26	1578	
443.18	552	
448.14	2168	1+
452.06	1184	1+
467.80	702	
483.13	596	
485.17	1105	
489.18	1233	
503.01	2383	1+
504.97	1270	
521.01	5790	
521.98	24034	1+
525.01	10571	1+
526.97	19030	1+
527.85	11189	2+
531.07	1695	1+
533.18	2155	
537.43	2244	
538.84	663	
541.00	1041	1+
542.81	673	
544.93	1930	
545.93	7034	2+
548.81	1391	
550.18	785	
551.81	4166	2+
552.88	3563	3+
554.15	527	
555.82	939	
559.83	579	
561.71	718	
563.75	2201	
567.80	1257	
569.30	1379	
572.18	765	
583.39	1268	
589.43	766	
607.81	545	
END IONS

###FS:    #m/z:    549.2 #charge-128
###MaxRes:#m/z:      0.0 #charge-128
###MS: 51/
###MSMS: 52/
BEGIN IONS
TITLE= Cmpd 15, +MSn(549.2), 0.6 min
PEPMASS=549.20	105385

333.05	1805	
401.30	1628	
413.05	2256	
417.05	1844	
434.05	5191	
470.30	1040	
484.93	2139	
488.11	3680	1+
502.18	1452	
506.93	1295	
507.93	1294	
517.55	5013	
520.18	1628	
525.04	6387	
525.97	96856	1+
529.07	8988	2+
532.17	2436	
534.18	2610	
539.81	1062	
540.55	1227	
542.20	1359	
548.02	1714	
549.10	2325	
552.44	1638	
554.55	1246	
555.69	1101	
556.30	1796	
558.08	1163	
567.06	1219	
573.42	1877	
590.43	1245	
END IONS

###FS:    #m/z:    457.1 #charge-128
###MaxRes:#m/z:      0.0 #charge-128
###MS: 51/55/
###MSMS: 54/56/
BEGIN IONS
TITLE= Cmpd 16, +MSn(457.1), 0.6 min
PEPMASS=457.11	67007

256.93	834	
291.93	1114	
309.18	873	
380.05	608	
410.80	868	
412.30	1202	
415.97	2860	
424.31	1980	
432.42	4447	1+
432.96	4350	2+
433.95	40129	1+
435.81	1409	2+
436.99	9586	2+
438.84	4063	3+
440.72	1042	
441.69	2955	3+
444.18	805	
445.63	1582	
447.18	825	
450.92	638	
454.97	2742	
456.93	2839	2+
469.09	1732	1+
471.09	972	
472.96	4478	1+
474.98	1230	
475.11	1964	1+
476.28	556	
477.06	1502	
477.67	1523	
478.05	2820	2+
479.18	2478	2+
479.67	2441	1+
480.67	1655	2+
502.05	579	
505.31	667	
END IONS

###FS:    #m/z:    598.1 #charge   1
###MaxRes:#m/z:      0.0 #charge-128
###MS: 55/
###MSMS: 57/
BEGIN IONS
TITLE= Cmpd 17, +MSn(598.1), 0.6 min
PEPMASS=598.11	58033
CHARGE=1+
301.05	1040	
470.93	1068	
472.92	2353	
483.08	4395	
484.19	8055	1+
511.55	2119	
521.17	1493	
538.18	2169	
573.00	1007	
576.05	3248	
578.57	1072	
580.05	1864	
587.05	1756	
599.03	4294	1+
612.93	1079	
649.58	1143	
END IONS

###FS:    #m/z:    422.1 #charge-128
###MaxRes:#m/z:      0.0 #charge-128
###MS: 55/59/
###MSMS: 58/61/
BEGIN IONS
TITLE= Cmpd 18, +MSn(422.1), 0.7 min
PEPMASS=422.11	93313

127.98	807	
156.93	1467	
222.93	967	
264.80	584	
275.26	740	
276.17	1500	
284.55	1212	
287.01	503	
307.18	755	
327.05	1467	
365.12	3636	1+
376.94	679	
380.23	2670	1+
397.93	530	
399.04	1687	
399.93	12873	
402.22	1366	
404.44	2091	
405.60	1943	2+
408.30	657	
417.97	926	
424.80	716	
429.93	593	
437.93	1114	
440.96	1877	
445.45	1714	1+
453.76	523	
458.03	783	
461.05	525	
463.17	1022	
472.95	1176	
491.88	731	
545.18	888	
END IONS

###FS:    #m/z:    551.1 #charge   1
###MaxRes:#m/z:      0.0 #charge-128
###MS: 55/
###MSMS: 60/
BEGIN IONS
TITLE= Cmpd 19, +MSn(551.1), 0.7 min
PEPMASS=551.11	81684
CHARGE=1+
335.19	1798	
426.18	1952	
434.18	1177	
437.98	3265	
445.18	1059	
472.68	1462	
527.43	1187	
529.05	8217	
529.95	29817	
530.52	8604	
533.15	2468	1+
535.81	3377	
546.93	1187	
571.26	2527	
596.05	2757	
END IONS

###FS:    #m/z:    460.0 #charge   2
###MaxRes:#m/z:      0.0 #charge-128
###MS: 55/
###MSMS: 62/
BEGIN IONS
TITLE= Cmpd 20, +MSn(460.0), 0.7 min
PEPMASS=460.02	84394
CHARGE=2+
333.05	1196	
419.31	1697	
435.91	25141	1+
442.19	4057	
451.56	2750	
453.83	4074	2+
455.93	3494	
457.30	1030	
458.83	1241	
460.80	1088	
468.80	2070	
477.55	1177	
496.17	1777	
END IONS

###FS:    #m/z:    419.5 #charge   1
###MaxRes:#m/z:      0.0 #charge-128
###MS: 63/67/
###MSMS: 64/68/
BEGIN IONS
TITLE= Cmpd 21, +MSn(419.5), 0.7 min
PEPMASS=419.53	34567
CHARGE=1+
125.69	1262	
126.98	10939	1+
148.80	5149	1+
206.93	623	
274.59	947	
275.07	16540	
293.17	4324	1+
339.80	1202	
359.22	1061	
373.30	1241	
389.43	1143	
395.93	770	
397.19	1328	
400.43	746	
418.93	1236	
434.90	1949	1+
437.68	815	
454.93	579	
END IONS

###FS:    #m/z:    474.5 #charge-128
###MaxRes:#m/z:      0.0 #charge-128
###MS: 75/
###MSMS: 74/
BEGIN IONS
TITLE= Cmpd 22, +MSn(474.5), 0.8 min
PEPMASS=474.53	168694

186.83	2463	
227.05	2295	
254.93	2148	
256.05	5412	
268.68	1236	
270.80	1481	
371.18	2178	
438.31	2973	
449.90	5631	
456.42	7224	1+
END IONS

###FS:    #m/z:    526.0 #charge   2
###MaxRes:#m/z:      0.0 #charge-128
###MS: 83/
###MSMS: 84/
BEGIN IONS
TITLE= Cmpd 23, +MSn(526.0), 0.9 min
PEPMASS=525.99	318143
CHARGE=2+
119.92	1605	
241.96	4148	
248.93	2748	
258.99	4987	
276.08	2015	
355.18	3776	1+
386.18	2217	
482.86	1442	
498.30	3210	
502.05	3306	
506.80	2226	
507.29	2043	
508.36	7572	
508.80	4692	
775.63	7643	1+
877.92	1620	
END IONS

###FS:    #m/z:    481.0 #charge   2
###MaxRes:#m/z:      0.0 #charge-128
###MS: 83/87/
###MSMS: 85/88/
BEGIN IONS
TITLE= Cmpd 24, +MSn(481.0), 1.0 min
PEPMASS=480.96	52093
CHARGE=2+
166.71	699	
174.80	790	
175.16	1048	
183.84	1781	
201.80	1182	
211.82	9125	1+
229.85	4632	
284.93	520	
286.05	853	
298.06	716	
334.30	2949	
352.68	822	
357.19	702	
357.80	3174	
366.26	103904	2+
395.30	575	
396.68	1311	
423.21	5066	2+
439.73	2728	2+
444.93	682	
445.80	981	
450.31	4594	
452.93	640	
461.80	795	
463.30	4753	2+
467.43	650	
494.30	1816	
521.41	5187	1+
658.34	561	
731.73	9696	
END IONS

###FS:    #m/z:    373.5 #charge   2
###MaxRes:#m/z:      0.0 #charge-128
###MS: 95/
###MSMS: 97/
BEGIN IONS
TITLE= Cmpd 25, +MSn(373.5), 1.1 min
PEPMASS=373.48	44994
CHARGE=2+
119.05	1765	
130.03	9365	
253.05	1412	
258.05	1295	
296.05	1422	
331.80	2052	
342.68	1177	
351.18	1255	
355.07	13331	1+
373.93	2884	
377.30	1540	
479.80	1864	
END IONS

###FS:    #m/z:    589.6 #charge   2
###MaxRes:#m/z:      0.0 #charge-128
###MS: 111/
###MSMS: 108/
BEGIN IONS
TITLE= Cmpd 26, +MSn(589.6), 1.2 min
PEPMASS=589.59	55763
CHARGE=2+
258.18	1805	
362.17	2103	
405.08	2374	
453.05	3265	
461.54	2065	
518.48	2466	
529.81	2353	1+
557.53	6353	
560.93	2521	
570.92	6228	1+
643.46	1112	
773.69	1480	
902.81	3008	
END IONS

###FS:    #m/z:    646.1 #charge   2
###MaxRes:#m/z:      0.0 #charge-128
###MS: 182/186/
###MSMS: 183/187/
BEGIN IONS
TITLE= Cmpd 27, +MSn(646.1), 2.0 min
PEPMASS=646.12	39115
CHARGE=2+
146.93	2822	
222.05	598	
239.93	545	
240.93	2752	1+
258.02	1607	
260.43	566	
275.09	1952	
300.80	1064	
310.13	855	
345.30	834	
398.26	2107	
416.25	2185	1+
427.93	580	
483.30	1795	
488.30	922	
495.32	2359	
513.31	1378	
517.31	1683	
523.43	1109	
539.88	3153	1+
548.85	536	
557.91	4625	
558.52	1823	1+
566.38	2272	1+
566.94	2777	
614.31	521	
619.43	618	
624.55	999	
626.57	808	
627.96	4360	2+
632.43	4321	1+
637.06	1759	
762.56	581	
841.58	547	
875.83	636	
876.43	1346	
982.81	532	
998.93	932	
1127.92	763	
END IONS

###FS:    #m/z:    523.5 #charge   2
###MaxRes:#m/z:      0.0 #charge-128
###MS: 249/252/
###MSMS: 250/253/
BEGIN IONS
TITLE= Cmpd 28, +MSn(523.5), 2.8 min
PEPMASS=523.54	35942
CHARGE=2+
156.80	672	
221.80	510	
237.98	1278	
270.02	1631	
288.05	1173	
289.65	1153	
327.05	697	
363.18	603	
378.93	525	
379.80	2846	
381.30	1913	
414.31	22306	2+
423.32	2573	
456.43	1251	
462.30	584	
463.27	4814	1+
471.47	794	
487.18	657	
489.31	1222	
490.38	2731	
505.41	2126	
505.92	2791	
590.37	2174	1+
END IONS

###FS:    #m/z:    422.0 #charge   2
###MaxRes:#m/z:      0.0 #charge-128
###MS: 728/732/
###MSMS: 729/733/
BEGIN IONS
TITLE= Cmpd 29, +MSn(422.0), 8.2 min
PEPMASS=421.97	874645
CHARGE=2+
126.98	1809	
143.05	833	
148.80	1732	
170.93	1642	
172.93	542	
200.89	2717	1+
236.68	653	
239.03	2415	
272.08	2204	
276.08	1456	
288.06	1439	1+
293.93	1013	
318.80	1118	
327.71	3346	
328.20	10030	
336.76	7609	2+
353.36	2116	
363.80	1900	
371.21	3497	
373.18	692	
382.81	513	
385.32	2473	
402.80	1173	
404.06	1089	
420.80	766	
440.54	713	
472.44	5217	1+
672.69	2232	1+
END IONS

###FS:    #m/z:    842.9 #charge-128
###MaxRes:#m/z:      0.0 #charge-128
###MS: 760/
###MSMS: 766/
BEGIN IONS
TITLE= Cmpd 30, +MSn(842.9), 8.6 min
PEPMASS=842.85	23924

224.93	1089	
272.06	1266	
325.18	1716	
327.30	1923	
351.18	1324	
518.43	1746	
535.55	1285	
621.81	1600	
633.55	2237	
787.80	1373	
822.43	1108	
824.69	1396	
826.04	1268	
842.85	18524	1+
END IONS

###FS:    #m/z:    476.8 #charge   3
###MaxRes:#m/z:      0.0 #charge-128
###MS: 972/984/988/
###MSMS: 975/987/989/
BEGIN IONS
TITLE= Cmpd 31, +MSn(476.8), 10.9 min
PEPMASS=476.83	35365
CHARGE=3+
126.98	954	2+
145.80	487	
147.93	536	
154.72	618	
190.93	2015	
218.82	1862	1+
272.05	500	
290.68	1041	
362.18	1514	
388.05	1158	
403.90	8900	2+
434.80	1188	2+
439.93	438	
446.05	1050	
447.43	556	
449.68	1390	
455.42	18876	
459.31	1737	1+
463.57	1764	
465.05	680	
545.43	1557	
556.78	1937	1+
558.16	1790	
605.56	8506	
606.05	10355	
641.18	1086	
641.64	391	
647.05	543	
END IONS

###FS:    #m/z:    499.4 #charge   1
###MaxRes:#m/z:      0.0 #charge-128
###MS: 1431/
###MSMS: 1429/
BEGIN IONS
TITLE= Cmpd 32, +MSn(499.4), 15.7 min
PEPMASS=499.43	14250
CHARGE=1+
261.04	74629	1+
304.55	3336	
589.44	2831	
END IONS

###FS:    #m/z:    419.5 #charge   2
###MaxRes:#m/z:      0.0 #charge-128
###MS: 1819/
###MSMS: 1820/
BEGIN IONS
TITLE= Cmpd 33, +MSn(419.5), 19.9 min
PEPMASS=419.53	32655
CHARGE=2+
126.96	12342	
148.85	7647	
274.09	2807	
275.06	7485	
293.20	3303	
307.18	2992	
358.59	5066	2+
381.93	1520	
END IONS

###FS:    #m/z:    436.5 #charge-128
###MaxRes:#m/z:      0.0 #charge-128
###MS: 2043/
###MSMS: 2042/
BEGIN IONS
TITLE= Cmpd 34, +MSn(436.5), 22.2 min
PEPMASS=436.50	16690

239.05	1452	
314.93	1079	
374.80	1393	
376.34	35238	
END IONS

###FS:    #m/z:    451.4 #charge   1
###MaxRes:#m/z:      0.0 #charge-128
###MS: 2199/
###MSMS: 2204/
BEGIN IONS
TITLE= Cmpd 35, +MSn(451.4), 24.0 min
PEPMASS=451.41	30355
CHARGE=1+
227.06	2778	
339.05	2472	
395.21	27062	
END IONS

###FS:    #m/z:    651.4 #charge-128
###MaxRes:#m/z:      0.0 #charge-128
###MS: 2394/
###MSMS: 2391/
BEGIN IONS
TITLE= Cmpd 36, +MSn(651.4), 26.0 min
PEPMASS=651.41	32429

335.43	1962	
337.18	28998	
338.20	34922	1+
429.29	2284	
476.81	1120	
534.55	1040	
559.80	2129	
570.80	1275	
592.68	2099	
607.05	2482	
END IONS

###FS:    #m/z:    680.4 #charge-128
###MaxRes:#m/z:      0.0 #charge-128
###MS: 2878/
###MSMS: 2881/
BEGIN IONS
TITLE= Cmpd 37, +MSn(680.4), 31.1 min
PEPMASS=680.38	10770

337.13	5421	1+
365.26	28936	1+
370.68	2043	
488.55	1746	
492.68	3473	
511.68	2060	
564.68	2502	
619.80	1305	
627.55	1766	
END IONS

###FS:    #m/z:    498.6 #charge   1
###MaxRes:#m/z:      0.0 #charge-128
###MS: 3138/
###MSMS: 3143/
BEGIN IONS
TITLE= Cmpd 38, +MSn(498.6), 33.9 min
PEPMASS=498.60	14838
CHARGE=1+
132.80	1030	
216.93	1609	
257.18	1952	
327.24	17518	
382.85	1040	
399.68	1197	
460.12	2650	
476.05	2129	
477.82	1003	
481.55	7533	
538.06	4774	
679.68	1658	
END IONS

###CHECKSUM: 31a84699385211090b56a5118011291f
