# Supplementary material for: Metal complexation by histidine-rich peptides confers protective roles against cadmium stress in Escherichia coli as revealed by proteomics analysis
Source: PeerJ. 2018 Jul 26;6:e5245. doi: 10.7717/peerj.5245 (PMC6064632; doi:10.7717/peerj.5245)
Supplement: Supplemental Information 1 — All raw data and raw images of Figures presented in this study are provided herein this Supplementary ZIP file. [file peerj-06-5245-s001.zip › Supplementary/mgf_DIGE files/2.mgf]

###	
###	D:\Data\supitcha\24-04-2015\2-2_RA7_01_23226.d\Analysis.yep(2-2_RA7_01_23226.d)
###	Instrument: amaZon SL
###	Manufacturer: Bruker
###    2-2
###    PeakWidth 0.10, MiniumIntensity 100, S/N 1
###    Retain Residuals no, Create neutrally no,
###    FullScan Parameters: AdductIon (+)+H (-)-H, LowMass 250, HighMass 4000, MaxCharge charge decon 4, MinPeaks 3
###    Perf. isotope decon yes, Max Charge Istopic decon 0, MW agreement 0.00, Abund. cutoff 10.00, Envelope cutoff 75.00
###    MaxRes   Parameters: AdductIon (+)+H (-)-H, LowMass 100, HighMass 3000 
###    Perf. isotope decon yes, Max Charge Istopic decon 0, Abund. cutoff 2.00
###    MSn      Parameters: AdductIon (+)+H (-)-H, LowMass 50, HighMass 2000 
###    Perf. isotope decon yes, Max Charge Istopic decon 0, Abund. cutoff 2.00
###    Global Charge Limit: no 3, Prefer FullScan Result: yes, Export what: 2 (0=non deconv/1=deconv only/2=mixed), NoMSMSSignals: 50, Intensity threshold: 100, NoMSSignals (deconv): 2, NoMSSignals (non-deconv): 0, NormalizeData: no, SingleCharged: no
###FS:    #m/z:    323.4 #charge   2
###MaxRes:#m/z:      0.0 #charge-128
###MS: 29/
###MSMS: 30/
BEGIN IONS
TITLE= Cmpd 1, +MSn(323.4), 0.4 min
PEPMASS=323.39	44131
CHARGE=2+
279.87	6411	1+
281.81	17979	1+
293.05	4120	
299.88	5277	
302.89	2470	
303.82	5735	
305.26	8181	3+
321.96	5428	
341.24	2712	1+
389.19	1917	
414.45	2955	
420.43	2619	
438.93	2384	
448.18	1418	
458.80	2060	
END IONS

###FS:    #m/z:    347.3 #charge   1
###MaxRes:#m/z:      0.0 #charge-128
###MS: 33/
###MSMS: 31/
BEGIN IONS
TITLE= Cmpd 2, +MSn(347.3), 0.4 min
PEPMASS=347.25	82234
CHARGE=1+
157.93	1147	
247.93	3541	
279.68	2326	
305.86	35638	1+
321.18	1412	
323.04	3439	
323.85	56152	1+
326.92	3922	2+
328.35	1944	
329.68	1865	
333.18	7479	1+
337.18	1030	
343.93	1079	
344.72	3895	
354.55	2904	
365.00	3375	1+
375.58	1163	
380.94	3185	1+
386.93	1285	
389.05	2727	
397.05	1491	
403.05	2060	
414.05	1187	
427.93	1157	
432.80	1040	
458.91	1503	
464.80	2188	
474.93	1079	
488.93	2797	
530.55	1000	
END IONS

###FS:    #m/z:    411.2 #charge-128
###MaxRes:#m/z:      0.0 #charge-128
###MS: 33/
###MSMS: 32/
BEGIN IONS
TITLE= Cmpd 3, +MSn(411.2), 0.4 min
PEPMASS=411.16	32055

241.93	1265	
247.43	1049	
318.93	2503	
349.93	1373	
350.90	5844	1+
361.05	1658	
364.35	2100	
365.12	4716	1+
368.80	9491	2+
370.93	5051	
386.91	5963	
388.92	9332	
392.83	1103	
393.67	1011	
394.47	3130	1+
404.70	2817	1+
410.91	2439	1+
418.93	4484	1+
426.85	2743	1+
429.19	2704	
429.90	6494	
432.80	1304	
438.76	2754	
447.93	2326	
450.55	1393	
458.97	3169	1+
466.93	1628	
474.94	2342	
482.30	1108	
498.93	4228	
501.23	1109	
524.93	1255	
545.31	3759	
END IONS

###FS:    #m/z:    681.1 #charge-128
###MaxRes:#m/z:      0.0 #charge-128
###MS: 37/
###MSMS: 35/
BEGIN IONS
TITLE= Cmpd 4, +MSn(681.1), 0.4 min
PEPMASS=681.08	48235

531.22	4972	1+
534.93	1112	
544.74	2735	
545.00	5129	1+
561.93	1431	
566.21	3283	
567.10	7272	1+
578.93	1908	
584.96	2621	1+
601.18	1749	
603.06	2712	
620.05	2630	
623.80	1303	
634.06	1223	
635.07	2729	1+
637.92	2357	
639.00	7788	1+
652.91	2585	
653.33	3433	1+
656.97	9699	1+
659.82	3799	1+
662.87	23257	2+
665.95	6168	1+
668.56	1165	
670.43	2420	
677.06	4898	
678.87	3109	
679.43	2590	
679.89	11043	1+
683.78	1121	
685.07	2357	
686.30	1815	
688.66	2164	
694.16	3523	
695.80	1224	
700.06	2366	
703.05	1404	
704.80	1183	
709.06	2500	
714.14	8520	1+
722.93	1489	
723.30	2831	1+
725.55	2269	
726.97	2081	
728.37	2854	
728.52	2710	
734.07	1296	
738.07	1693	
738.38	1452	
741.80	1466	
742.15	1215	
743.56	4728	
END IONS

###FS:    #m/z:    629.0 #charge-128
###MaxRes:#m/z:      0.0 #charge-128
###MS: 37/
###MSMS: 36/
BEGIN IONS
TITLE= Cmpd 5, +MSn(628.7), 0.4 min
PEPMASS=629.01	35998

222.80	1481	
316.05	1128	
355.11	4949	1+
372.18	1285	
383.30	1480	
407.05	2613	
428.56	5023	2+
478.93	2444	
491.14	4769	
493.01	5699	1+
496.08	2306	
497.07	7314	1+
498.54	7494	2+
513.00	55464	1+
530.04	7271	1+
533.06	2108	
567.29	4640	
568.94	3108	
571.91	1200	
582.78	5531	1+
586.06	1247	
587.80	2879	
591.15	2854	
597.93	1168	
601.05	1120	
603.94	1140	
606.93	1144	
607.95	12545	1+
608.18	9400	1+
617.30	2099	
624.06	1904	
627.06	7036	1+
631.55	2902	
636.55	2902	
641.08	1949	
643.09	1490	
644.88	3952	1+
648.30	1998	
653.18	1626	
656.09	1370	
658.81	1650	
662.68	1770	
667.35	1406	
667.93	1348	
671.68	2795	
673.18	1131	
688.43	1854	
701.68	2619	
721.67	1658	
END IONS

###FS:    #m/z:    543.0 #charge   2
###MaxRes:#m/z:      0.0 #charge-128
###MS: 33/37/
###MSMS: 34/40/
BEGIN IONS
TITLE= Cmpd 6, +MSn(543.0), 0.4 min
PEPMASS=543.04	75371
CHARGE=2+
190.60	976	
206.80	942	
216.93	873	
275.68	540	
344.80	770	
362.93	564	
378.95	546	
379.88	2638	1+
389.01	1618	
405.02	3639	1+
406.83	2130	
417.68	947	
422.81	1378	
428.04	4976	1+
437.82	630	
445.05	829	
448.94	17813	
465.93	574	
466.90	1208	
474.91	9015	
479.19	2819	2+
481.76	2671	1+
490.05	603	
492.93	773	
495.72	3447	2+
495.83	4719	1+
497.08	3318	
498.95	791	
501.02	21960	1+
504.31	1512	
505.18	6119	2+
507.14	2082	
512.93	569	
513.35	940	
514.96	2837	
517.05	765	
518.93	39592	1+
520.63	4570	1+
521.99	6323	2+
524.14	2024	
524.92	3639	1+
526.31	3225	2+
528.04	1126	
531.70	738	
532.29	1678	1+
536.82	4281	1+
540.98	704	
542.04	1962	
542.97	6335	1+
545.70	805	
549.61	1263	
550.94	1205	
551.43	1097	
556.05	721	
557.68	1143	
558.04	549	
558.92	2406	1+
560.84	7566	1+
564.34	675	
566.00	2424	2+
567.42	1823	1+
570.10	2046	1+
571.95	1191	
575.16	554	
575.68	1493	
578.72	1261	
579.00	2838	1+
581.93	1266	
583.27	2415	1+
584.99	3166	1+
587.22	1568	1+
588.63	1384	1+
592.93	863	
613.31	594	
619.68	800	
720.56	870	
END IONS

###FS:    #m/z:    433.2 #charge-128
###MaxRes:#m/z:      0.0 #charge-128
###MS: 41/
###MSMS: 39/
BEGIN IONS
TITLE= Cmpd 7, +MSn(433.2), 0.5 min
PEPMASS=433.16	78723

294.83	3837	1+
314.80	2178	
316.87	3913	1+
336.93	5945	1+
387.05	1628	
391.97	8489	
395.05	1628	
396.45	1152	
406.80	3384	1+
409.97	53196	1+
410.86	14704	2+
412.39	4763	2+
413.71	3377	
414.47	7127	
415.78	6573	2+
417.39	1429	
418.43	4336	1+
424.04	1822	
427.99	4668	
430.00	5731	2+
431.72	2753	
433.79	2778	2+
445.05	3993	
446.48	2915	2+
448.83	2415	1+
452.56	1276	
471.05	1010	
END IONS

###FS:    #m/z:    365.3 #charge   2
###MaxRes:#m/z:      0.0 #charge-128
###MS: 37/41/
###MSMS: 38/44/
BEGIN IONS
TITLE= Cmpd 8, +MSn(365.3), 0.5 min
PEPMASS=365.26	79264
CHARGE=2+
184.80	1251	
249.77	2361	
267.81	530	
323.93	615	
329.05	1295	
334.18	785	
341.35	6436	2+
345.47	5803	2+
345.97	10093	1+
349.93	2747	1+
359.05	687	
360.93	569	
365.05	1207	
366.11	2533	
367.93	1008	
369.55	1234	
374.68	1045	
379.93	1840	
382.94	2011	1+
386.94	3667	1+
387.28	4592	2+
390.93	736	
404.96	1394	
407.05	1439	2+
410.56	682	
412.93	882	
425.93	770	
443.31	540	
449.93	1089	
466.93	698	
469.18	595	
477.93	2608	1+
483.07	639	
493.95	1168	1+
498.81	605	
503.91	730	
506.55	800	
529.18	767	
END IONS

###FS:    #m/z:    620.2 #charge-128
###MaxRes:#m/z:      0.0 #charge-128
###MS: 41/
###MSMS: 43/
BEGIN IONS
TITLE= Cmpd 9, +MSn(620.2), 0.5 min
PEPMASS=620.17	100477

316.06	1913	
317.93	2509	
354.30	3426	
392.06	1717	
432.06	2640	
482.30	1414	
483.18	4496	
485.93	1020	
487.05	1842	
504.11	10659	1+
515.93	3080	
523.97	1768	
561.93	3566	
570.93	1464	
578.99	8768	
581.81	1484	
582.93	4101	
596.11	1720	
596.96	84191	
599.98	1324	
600.20	1380	
601.17	1542	
603.15	1814	
609.06	1346	
610.79	4061	
615.02	7224	
617.54	2134	
619.57	1010	
620.10	6935	1+
622.44	5168	1+
628.43	1394	
630.18	1402	
635.12	3031	
636.86	1732	
642.37	7347	1+
651.93	1235	
653.95	6484	1+
657.68	2569	
658.17	1451	
659.06	1236	
661.02	3368	
663.10	4319	1+
671.05	1212	
676.68	1724	
677.03	1620	
677.81	2183	
679.05	1423	
691.44	1037	
697.80	1105	
END IONS

###FS:    #m/z:    330.1 #charge   2
###MaxRes:#m/z:      0.0 #charge-128
###MS: 41/45/
###MSMS: 42/46/
BEGIN IONS
TITLE= Cmpd 10, +MSn(330.1), 0.5 min
PEPMASS=330.14	300785
CHARGE=2+
124.18	1691	
212.93	1064	
214.77	6294	
258.18	1356	
287.69	1530	
305.93	941	
306.87	7668	
310.81	1705	3+
313.56	2373	3+
325.05	892	
329.94	1147	
345.17	1297	
346.54	2384	2+
347.96	30789	
351.58	2237	1+
430.18	1086	
450.93	1936	
477.68	1635	
501.30	1592	
END IONS

###FS:    #m/z:    518.1 #charge-128
###MaxRes:#m/z:      0.0 #charge-128
###MS: 45/
###MSMS: 47/
BEGIN IONS
TITLE= Cmpd 11, +MSn(518.1), 0.5 min
PEPMASS=518.10	108103

261.80	1723	
315.94	2715	
403.20	1871	
403.99	15983	1+
477.18	4835	1+
481.43	5338	
494.29	4510	
494.97	15086	
496.01	27762	1+
497.80	2756	
499.09	7715	1+
501.07	20975	1+
501.11	20889	2+
505.01	4014	1+
510.16	1217	
513.43	2043	
515.11	3813	
518.93	7429	
520.87	5050	1+
523.67	1600	
525.92	5086	
529.89	2289	
534.05	4571	
536.18	1724	
536.90	6253	1+
542.90	2847	
544.72	5382	1+
548.95	1518	
552.05	3134	
555.06	1808	
END IONS

###FS:    #m/z:    769.6 #charge   2
###MaxRes:#m/z:      0.0 #charge-128
###MS: 45/49/
###MSMS: 48/52/
BEGIN IONS
TITLE= Cmpd 12, +MSn(769.6), 0.6 min
PEPMASS=769.55	86563
CHARGE=2+
304.30	623	
478.05	1248	
502.87	1776	
540.30	847	
551.18	602	
557.05	1017	
653.98	646	
655.01	1960	
691.05	1477	
694.68	824	
703.06	1140	
708.96	594	
709.28	840	
721.29	1814	1+
726.72	1047	
727.05	932	
728.42	860	
741.18	597	
743.06	1557	
744.08	9997	1+
747.01	4982	1+
748.98	11576	1+
750.96	6733	2+
753.22	3357	1+
757.91	4873	2+
760.12	1250	
762.96	3700	1+
764.29	3451	1+
767.98	13140	1+
768.98	7460	1+
771.12	2256	
772.77	9581	2+
774.81	2867	
775.91	7039	1+
777.31	4773	2+
780.05	1334	
780.71	2569	1+
781.98	3770	1+
784.57	5522	2+
785.07	12659	1+
786.84	6816	1+
788.63	6800	2+
789.73	4199	1+
791.32	7806	2+
792.48	3301	1+
794.92	2213	1+
796.08	982	
796.80	6919	2+
798.33	5344	2+
800.72	4388	1+
802.48	3374	2+
803.51	3409	1+
807.99	1064	
809.34	1662	
811.79	807	
813.22	1466	
813.67	2029	
814.93	1460	
816.19	1029	
820.15	724	
821.80	1210	
824.68	653	
833.31	724	
837.55	699	
880.93	1032	
END IONS

###FS:    #m/z:    714.1 #charge   2
###MaxRes:#m/z:      0.0 #charge-128
###MS: 49/
###MSMS: 51/
BEGIN IONS
TITLE= Cmpd 13, +MSn(714.1), 0.6 min
PEPMASS=714.15	63866
CHARGE=2+
497.93	1687	
501.06	1060	
570.31	3064	
590.43	2983	
600.16	11348	1+
619.30	1089	
636.98	1855	
690.95	6581	1+
695.18	2106	
696.81	3073	
697.15	2485	
711.05	1727	
713.06	4015	
713.70	7621	1+
715.21	6609	1+
715.38	5566	2+
718.68	4000	
720.10	2684	1+
734.54	1691	
737.15	1073	
737.65	1912	
739.32	1947	
749.06	1296	
759.20	1481	
762.43	1884	
769.68	1531	
END IONS

###FS:    #m/z:    497.1 #charge   2
###MaxRes:#m/z:      0.0 #charge-128
###MS: 49/53/
###MSMS: 50/55/
BEGIN IONS
TITLE= Cmpd 14, +MSn(497.1), 0.6 min
PEPMASS=497.15	86077
CHARGE=2+
178.80	1133	
243.93	795	
258.80	643	
311.18	1163	
365.05	716	
374.18	554	
382.48	3109	2+
383.02	3166	1+
400.04	580	
401.07	2238	1+
407.56	638	
421.29	782	
425.43	525	
454.87	1820	
456.81	761	
461.05	2936	2+
472.93	7481	1+
474.85	3307	2+
477.43	1978	
478.03	25985	1+
483.96	1491	
485.93	1483	
490.03	1934	
492.81	1634	
495.45	3614	2+
497.00	7678	1+
497.92	2423	2+
500.58	2001	1+
504.03	1830	1+
505.54	874	
510.30	1702	
511.99	534	
514.03	2020	
515.01	10658	1+
516.54	876	
517.05	1674	
519.61	629	
520.08	1011	
522.03	896	
523.83	1941	
524.40	1396	
527.68	1722	
528.93	505	
530.49	685	
532.93	3173	
538.99	4847	2+
540.93	500	
542.30	672	
544.75	2220	1+
545.27	508	
552.73	1247	1+
558.55	991	
566.68	505	
568.07	697	
590.06	624	
END IONS

###FS:    #m/z:    723.1 #charge-128
###MaxRes:#m/z:      0.0 #charge-128
###MS: 53/
###MSMS: 54/
BEGIN IONS
TITLE= Cmpd 15, +MSn(723.1), 0.6 min
PEPMASS=723.11	59060

496.18	1638	
609.27	6723	1+
612.18	1069	
616.69	1385	
645.06	1501	
659.80	1285	
664.33	5034	
678.30	1974	
682.53	1968	
697.61	1881	
700.05	12356	
701.44	1642	
702.05	4430	
703.43	6831	1+
706.50	3283	
706.89	4956	
708.67	1080	
709.20	1449	
710.60	2528	1+
713.05	1010	
716.29	1121	
719.16	1209	
721.15	2632	
723.53	2176	
724.93	1147	
728.79	6684	1+
734.97	4053	
739.11	3609	1+
741.68	1177	
742.10	4924	1+
748.85	2011	
750.44	1042	
759.58	5483	1+
785.18	1579	
789.32	2372	
END IONS

###FS:    #m/z:    621.1 #charge-128
###MaxRes:#m/z:      0.0 #charge-128
###MS: 53/57/
###MSMS: 56/60/
BEGIN IONS
TITLE= Cmpd 16, +MSn(621.1), 0.6 min
PEPMASS=621.11	77183

355.80	692	
447.30	2031	
464.93	1035	
480.93	633	
491.15	2089	
493.87	831	
499.94	1022	
506.12	3017	
507.13	11447	1+
508.78	976	
531.43	1590	
534.80	1192	
541.06	638	
545.55	564	
560.27	948	
561.00	5065	1+
575.34	2105	1+
579.12	5425	1+
586.05	761	
593.18	834	
596.97	5957	
598.62	1222	
599.02	3288	
601.01	2439	1+
602.93	1826	
604.93	613	
612.04	535	
623.98	1447	1+
643.78	1079	
687.55	589	
END IONS

###FS:    #m/z:    447.1 #charge   2
###MaxRes:#m/z:      0.0 #charge-128
###MS: 57/
###MSMS: 58/
BEGIN IONS
TITLE= Cmpd 17, +MSn(447.1), 0.7 min
PEPMASS=447.06	62751
CHARGE=2+
307.18	1118	
312.80	3032	
314.18	1010	
332.18	1030	
351.05	1442	
354.25	1522	
360.18	1620	
366.06	2327	
367.99	1097	
406.18	1197	
411.16	3791	
422.95	3081	
423.88	21909	1+
428.33	3740	2+
428.98	4840	1+
441.97	2679	
446.95	1241	
454.80	3247	
460.98	3146	1+
464.98	6034	1+
467.46	3383	
472.42	1494	
475.93	3541	
487.91	1220	
494.97	1209	
END IONS

###FS:    #m/z:    457.1 #charge-128
###MaxRes:#m/z:      0.0 #charge-128
###MS: 53/
###MSMS: 59/
BEGIN IONS
TITLE= Cmpd 18, +MSn(457.1), 0.7 min
PEPMASS=457.09	58180

258.18	1128	
320.80	2050	
383.18	1805	
414.93	1432	
415.93	4631	
433.41	1084	
433.98	29380	
436.51	7900	1+
436.96	6781	2+
438.18	2286	
439.10	6581	1+
451.93	3877	
454.93	2413	
456.49	5748	2+
458.02	4328	1+
463.56	1474	
468.93	2011	
475.05	2688	
478.55	2034	
479.80	2550	
493.99	1780	
END IONS

###FS:    #m/z:    419.5 #charge-128
###MaxRes:#m/z:      0.0 #charge-128
###MS: 65/
###MSMS: 62/
BEGIN IONS
TITLE= Cmpd 19, +MSn(419.5), 0.7 min
PEPMASS=419.53	64059

127.00	11681	1+
146.80	1392	
148.81	7082	1+
166.69	3056	
274.14	1589	
275.01	27288	1+
291.93	1089	
293.14	11357	1+
338.80	3414	
347.81	3083	
377.04	5260	1+
389.93	1197	
395.03	4543	2+
396.89	2998	
400.17	1277	
402.10	1557	
END IONS

###FS:    #m/z:    352.5 #charge   2
###MaxRes:#m/z:      0.0 #charge-128
###MS: 65/
###MSMS: 67/
BEGIN IONS
TITLE= Cmpd 20, +MSn(352.5), 0.7 min
PEPMASS=352.54	31331
CHARGE=2+
118.91	1220	
153.05	1491	
167.05	1560	
217.05	1089	
234.80	2060	
307.18	1658	
329.37	28637	1+
332.94	1357	
334.38	4763	
441.30	4180	
END IONS

###FS:    #m/z:    523.5 #charge-128
###MaxRes:#m/z:      0.0 #charge-128
###MS: 286/
###MSMS: 284/
BEGIN IONS
TITLE= Cmpd 21, +MSn(523.5), 3.1 min
PEPMASS=523.54	31813

222.68	1275	
238.15	2237	
269.93	2305	
379.80	3502	
405.30	1491	
414.32	17396	
423.33	5912	
463.05	3248	
494.80	3915	
505.43	6202	
END IONS

###FS:    #m/z:    422.0 #charge   2
###MaxRes:#m/z:      0.0 #charge-128
###MS: 772/776/
###MSMS: 773/777/
BEGIN IONS
TITLE= Cmpd 22, +MSn(422.0), 8.4 min
PEPMASS=421.96	731763
CHARGE=2+
127.40	2583	2+
148.68	2031	
149.93	2123	
160.05	1094	
170.88	1468	
172.91	1755	
200.56	714	
201.94	836	
229.43	1561	
239.05	1421	
272.16	2330	
274.66	1462	3+
275.91	2642	
293.06	2597	1+
325.30	1006	
327.71	15386	2+
336.82	2753	2+
343.29	1150	
353.23	6996	1+
361.43	1462	
362.75	2057	1+
371.26	2320	1+
378.80	790	
381.30	518	
385.43	3060	1+
395.68	736	
398.30	1540	
403.93	1015	
472.41	7066	1+
553.31	1085	
571.42	1994	
672.72	2740	1+
738.93	528	
END IONS

###FS:    #m/z:    529.5 #charge   2
###MaxRes:#m/z:      0.0 #charge-128
###MS: 844/848/
###MSMS: 845/849/
BEGIN IONS
TITLE= Cmpd 23, +MSn(529.5), 9.2 min
PEPMASS=529.54	36334
CHARGE=2+
172.93	1435	
174.93	1113	
184.88	2458	1+
212.93	559	
241.01	1309	
285.05	1323	
286.12	6140	1+
303.11	4132	1+
353.30	1050	
357.19	1905	
374.28	6534	
385.21	2186	1+
443.30	6570	
473.95	886	
486.38	3805	1+
486.81	2688	2+
496.32	736	
496.73	1847	2+
514.38	3393	
528.05	574	
544.49	6801	1+
553.65	1867	
661.81	3060	
666.67	2102	
667.92	649	
673.58	2239	
772.69	1215	
884.00	2037	1+
885.72	1048	
END IONS

###FS:    #m/z:    508.5 #charge   3
###MaxRes:#m/z:      0.0 #charge-128
###MS: 920/
###MSMS: 917/
BEGIN IONS
TITLE= Cmpd 24, +MSn(508.5), 9.9 min
PEPMASS=508.53	34407
CHARGE=3+
128.93	5317	
313.64	4082	2+
319.18	3983	
379.18	1589	
382.68	2119	
384.30	2502	
392.43	4130	
432.94	2544	
435.88	5511	
440.81	10819	1+
456.43	1403	
485.80	1255	
643.46	5655	1+
651.43	2865	
655.55	1128	
661.05	1286	
684.68	1697	
737.57	3107	
END IONS

###FS:    #m/z:    520.6 #charge   2
###MaxRes:#m/z:      0.0 #charge-128
###MS: 1178/1182/
###MSMS: 1181/1183/
BEGIN IONS
TITLE= Cmpd 25, +MSn(520.6), 12.7 min
PEPMASS=520.58	14020
CHARGE=2+
146.82	2919	
162.80	525	
190.72	1716	
222.93	1153	
234.89	2532	1+
278.97	2401	1+
283.05	574	
301.05	996	
308.30	550	
311.20	1772	
323.22	883	
366.74	3273	2+
409.30	829	
441.43	707	
442.87	701	
460.70	577	
485.38	16914	1+
501.80	559	
503.15	3403	1+
END IONS

###FS:    #m/z:    672.6 #charge   2
###MaxRes:#m/z:      0.0 #charge-128
###MS: 1314/1318/
###MSMS: 1316/1319/
BEGIN IONS
TITLE= Cmpd 26, +MSn(672.6), 14.2 min
PEPMASS=672.65	10330
CHARGE=2+
179.68	613	
185.05	1619	
194.93	1558	
197.80	999	
200.05	1580	
239.05	505	
275.05	1202	
284.11	1375	
346.33	2930	
369.31	1199	
378.93	741	
397.18	633	
445.31	2713	
474.91	3624	
485.68	1801	1+
551.56	903	
559.43	1311	
566.94	2332	
567.41	2377	
612.77	3121	1+
613.11	1880	
615.93	1400	
618.06	1694	
626.42	627	
637.31	1310	
641.80	893	
645.55	2351	
659.18	3822	
686.80	520	
688.70	660	
833.93	898	
844.19	831	
849.91	620	
948.94	1415	
964.58	572	
1062.94	1560	
END IONS

###FS:    #m/z:    773.9 #charge   1
###MaxRes:#m/z:      0.0 #charge-128
###MS: 2086/
###MSMS: 2084/
BEGIN IONS
TITLE= Cmpd 27, +MSn(773.9), 22.3 min
PEPMASS=773.89	17009
CHARGE=1+
295.05	1893	
398.35	46596	1+
553.05	1501	
577.55	2649	
666.81	1267	
712.61	1344	
743.92	1825	
755.33	1262	
END IONS

###FS:    #m/z:    404.4 #charge   2
###MaxRes:#m/z:      0.0 #charge-128
###MS: 2142/
###MSMS: 2143/
BEGIN IONS
TITLE= Cmpd 28, +MSn(404.4), 23.0 min
PEPMASS=404.41	24512
CHARGE=2+
238.93	1018	
267.05	2374	
329.18	1187	
387.23	35069	1+
394.54	1761	
518.43	1989	
END IONS

###FS:    #m/z:    432.4 #charge   2
###MaxRes:#m/z:      0.0 #charge-128
###MS: 2522/2538/
###MSMS: 2524/2539/
BEGIN IONS
TITLE= Cmpd 29, +MSn(432.4), 27.1 min
PEPMASS=432.44	18961
CHARGE=2+
133.93	1015	
241.05	677	
256.71	600	
275.05	2317	
277.05	1060	
294.99	685	
314.86	731	
345.30	601	
373.01	1782	
395.55	1163	
397.20	1095	
413.43	1271	
415.30	48601	
430.68	765	
END IONS

###FS:    #m/z:    868.9 #charge-128
###MaxRes:#m/z:      0.0 #charge-128
###MS: 2630/
###MSMS: 2635/
BEGIN IONS
TITLE= Cmpd 30, +MSn(868.9), 28.2 min
PEPMASS=868.87	31697

340.30	1854	
652.06	4028	
700.30	2364	
771.80	3791	
808.06	2578	
839.31	4142	
841.30	1207	
850.06	2327	
887.68	1875	
908.19	10809	
934.27	9371	
956.68	3818	
972.69	4785	
1496.43	1454	
END IONS

###FS:    #m/z:    818.2 #charge   1
###MaxRes:#m/z:      0.0 #charge-128
###MS: 2666/
###MSMS: 2663/
BEGIN IONS
TITLE= Cmpd 31, +MSn(818.2), 28.5 min
PEPMASS=818.18	37207
CHARGE=1+
575.18	5299	
628.68	1903	
632.18	2737	
666.69	7324	
690.82	1425	
765.68	1010	
768.69	1130	
781.94	2004	
786.78	2798	
787.17	4054	
907.56	9148	
951.54	4563	
1078.60	4757	
1534.31	1168	
END IONS

###FS:    #m/z:    370.9 #charge   1
###MaxRes:#m/z:      0.0 #charge-128
###MS: 2830/
###MSMS: 2832/
BEGIN IONS
TITLE= Cmpd 32, +MSn(370.9), 30.3 min
PEPMASS=370.92	37664
CHARGE=1+
258.18	1942	
268.16	54957	1+
283.18	1079	
310.84	3842	1+
314.05	1030	
335.80	1884	
355.09	3837	
474.43	1393	
487.68	1089	
END IONS

###FS:    #m/z:    707.5 #charge   3
###MaxRes:#m/z:      0.0 #charge-128
###MS: 2966/2978/
###MSMS: 2967/2979/
BEGIN IONS
TITLE= Cmpd 33, +MSn(707.5), 31.8 min
PEPMASS=707.52	51201
CHARGE=3+
322.18	1148	
365.20	137153	1+
570.81	982	
588.75	1716	
590.91	525	
600.80	570	
646.68	1174	
647.68	639	
653.18	1423	
676.72	783	
688.68	726	
690.24	623	
972.93	824	
END IONS

###CHECKSUM: 2671be0fb12d3956424be93a36db62ae
