# Supplementary material for: Metal complexation by histidine-rich peptides confers protective roles against cadmium stress in Escherichia coli as revealed by proteomics analysis
Source: PeerJ. 2018 Jul 26;6:e5245. doi: 10.7717/peerj.5245 (PMC6064632; doi:10.7717/peerj.5245)
Supplement: Supplemental Information 1 — All raw data and raw images of Figures presented in this study are provided herein this Supplementary ZIP file. [file peerj-06-5245-s001.zip › Supplementary/mgf_DIGE files/6.mgf]

###	
###	D:\Data\supitcha\24-04-2015\6_RB8_01_23237.d\Analysis.yep(6_RB8_01_23237.d)
###	Instrument: amaZon SL
###	Manufacturer: Bruker
###    6
###    PeakWidth 0.10, MiniumIntensity 100, S/N 1
###    Retain Residuals no, Create neutrally no,
###    FullScan Parameters: AdductIon (+)+H (-)-H, LowMass 250, HighMass 4000, MaxCharge charge decon 4, MinPeaks 3
###    Perf. isotope decon yes, Max Charge Istopic decon 0, MW agreement 0.00, Abund. cutoff 10.00, Envelope cutoff 75.00
###    MaxRes   Parameters: AdductIon (+)+H (-)-H, LowMass 100, HighMass 3000 
###    Perf. isotope decon yes, Max Charge Istopic decon 0, Abund. cutoff 2.00
###    MSn      Parameters: AdductIon (+)+H (-)-H, LowMass 50, HighMass 2000 
###    Perf. isotope decon yes, Max Charge Istopic decon 0, Abund. cutoff 2.00
###    Global Charge Limit: no 3, Prefer FullScan Result: yes, Export what: 2 (0=non deconv/1=deconv only/2=mixed), NoMSMSSignals: 50, Intensity threshold: 100, NoMSSignals (deconv): 2, NoMSSignals (non-deconv): 0, NormalizeData: no, SingleCharged: no
###FS:    #m/z:    344.3 #charge-128
###MaxRes:#m/z:      0.0 #charge-128
###MS: 31/
###MSMS: 28/
BEGIN IONS
TITLE= Cmpd 1, +MSn(344.3), 0.4 min
PEPMASS=344.27	86459

298.93	1732	
301.93	1363	
303.01	3580	
303.87	39731	
321.93	58364	1+
323.50	1923	
326.20	6750	1+
329.43	2495	2+
330.92	2491	
337.06	1572	
338.94	1720	
341.93	5480	
344.93	1843	
353.43	1744	
362.01	3984	1+
459.05	1206	
492.93	1282	
END IONS

###FS:    #m/z:    301.0 #charge-128
###MaxRes:#m/z:      0.0 #charge-128
###MS: 31/
###MSMS: 29/
BEGIN IONS
TITLE= Cmpd 2, +MSn(303.1), 0.4 min
PEPMASS=301.03	44210

107.05	1630	
267.18	2107	
271.44	3095	
278.80	2246	
281.79	10107	1+
283.78	6752	
285.80	1451	
300.77	3448	1+
302.80	2168	
310.43	1599	
311.93	1391	
315.80	1599	
319.85	4929	1+
321.95	12038	
324.97	1799	
329.30	1360	
338.05	1030	
338.93	2226	
380.05	1719	
447.43	1285	
450.80	1988	
476.05	1024	
END IONS

###FS:    #m/z:    412.1 #charge-128
###MaxRes:#m/z:      0.0 #charge-128
###MS: 31/
###MSMS: 30/
BEGIN IONS
TITLE= Cmpd 3, +MSn(412.1), 0.4 min
PEPMASS=412.11	60119

216.86	2070	
279.55	1648	
315.80	1206	
361.93	1040	
368.93	1108	
370.43	1246	
370.90	16872	1+
384.83	1321	
388.99	15255	1+
390.98	6693	2+
392.93	1383	
393.49	3577	2+
394.89	9129	1+
397.69	2131	
406.83	1499	
411.92	10035	1+
416.68	1187	
418.54	1396	
419.84	1192	
428.00	1265	
429.54	4530	2+
430.90	3357	2+
432.49	3346	2+
434.93	1324	
436.38	4277	2+
440.93	1579	
449.05	2394	
450.93	1510	
454.17	1148	
464.81	1629	
474.96	5437	
497.05	1167	
506.93	1265	
515.26	1282	
END IONS

###FS:    #m/z:    429.0 #charge-128
###MaxRes:#m/z:      0.0 #charge-128
###MS: 35/
###MSMS: 33/
BEGIN IONS
TITLE= Cmpd 4, +MSn(429.0), 0.4 min
PEPMASS=429.04	60736

228.93	1422	
289.80	1883	
291.88	8313	1+
294.93	1207	
321.05	1844	
335.43	1834	
383.05	1098	
385.97	5032	1+
389.97	3178	1+
404.96	8955	1+
409.05	1324	
409.99	5339	1+
420.93	2522	
423.93	1414	
436.05	1334	
440.23	1089	
440.93	3386	
442.96	4787	2+
444.11	4969	1+
445.96	3718	1+
449.70	4011	2+
474.05	1461	
480.43	1030	
END IONS

###FS:    #m/z:    418.1 #charge-128
###MaxRes:#m/z:      0.0 #charge-128
###MS: 31/35/
###MSMS: 32/36/
BEGIN IONS
TITLE= Cmpd 5, +MSn(418.1), 0.4 min
PEPMASS=418.11	66974

127.00	5250	
148.81	2699	
162.84	1509	
166.87	902	
256.03	738	
275.07	882	
278.68	927	
282.78	3074	
284.68	936	
293.18	1160	
304.30	794	
304.93	2480	
325.05	1174	
342.93	1535	
355.68	1596	
373.08	2438	
376.95	3364	1+
382.93	682	
391.04	2571	
393.94	1151	
394.93	5120	
395.92	11858	1+
397.47	3078	2+
401.00	2529	
402.26	1373	
409.06	514	
415.03	1428	
417.08	1280	1+
419.00	2396	1+
425.43	917	
428.93	913	
434.06	772	
435.01	4418	1+
437.04	13507	1+
443.94	736	
452.05	3507	
453.57	1520	
454.07	3413	1+
457.30	1457	
460.15	2585	1+
463.26	1499	
465.18	741	
472.94	1588	
476.05	569	
495.30	686	
560.93	1713	
END IONS

###FS:    #m/z:    548.1 #charge   1
###MaxRes:#m/z:      0.0 #charge-128
###MS: 35/
###MSMS: 37/
BEGIN IONS
TITLE= Cmpd 6, +MSn(548.1), 0.4 min
PEPMASS=548.14	152266
CHARGE=1+
158.77	4505	
411.06	5007	
413.17	1857	
430.93	1275	
431.93	7614	1+
433.19	8911	1+
442.18	1099	
451.18	3040	
452.93	1160	
456.03	1397	
462.93	1844	
471.30	2976	
488.95	1719	
507.03	2017	
512.97	4099	
522.05	2198	
522.54	1435	
524.99	23542	
526.00	109348	1+
529.17	2544	
530.74	4371	1+
531.91	3480	
534.05	2561	
542.91	1718	
543.68	1648	
549.05	9664	
561.17	1583	
568.80	2099	
595.80	2214	
END IONS

###FS:    #m/z:    546.1 #charge   2
###MaxRes:#m/z:      0.0 #charge-128
###MS: 35/39/
###MSMS: 38/40/
BEGIN IONS
TITLE= Cmpd 7, +MSn(546.1), 0.5 min
PEPMASS=546.07	90806
CHARGE=2+
143.83	1287	
158.85	1685	
306.80	1444	
329.96	785	
331.08	3591	1+
333.04	4717	1+
382.05	702	
383.05	1716	
391.93	705	
406.89	3512	
408.87	3656	1+
411.80	791	
425.86	3057	2+
431.10	12998	1+
450.09	2048	
453.00	1234	
466.68	681	
470.12	660	
492.94	2615	
502.93	976	
504.03	10795	1+
507.02	2428	1+
509.11	5162	1+
510.92	693	
511.45	1196	
513.93	1093	
519.00	1698	
521.11	1520	
521.99	22925	
522.97	46865	1+
525.09	6875	1+
527.05	12206	1+
527.96	12914	2+
529.92	4444	
532.93	1053	
540.07	1041	
540.95	3167	
545.29	1455	
545.95	9798	1+
548.80	877	
551.46	1128	
553.55	1102	
560.30	964	
561.93	1371	
563.88	4253	1+
566.82	766	
568.07	1841	1+
570.14	860	
573.43	2115	
577.55	1100	
581.80	922	
587.30	1712	
620.18	1003	
628.43	698	
END IONS

###FS:    #m/z:    843.2 #charge-128
###MaxRes:#m/z:      0.0 #charge-128
###MS: 31/43/
###MSMS: 34/45/
BEGIN IONS
TITLE= Cmpd 8, +MSn(843.2), 0.5 min
PEPMASS=843.16	89528

560.05	756	
615.07	1102	
631.06	766	
686.68	790	
697.09	1037	
699.18	569	
700.93	726	
706.47	1276	
706.83	1189	
709.16	1142	
727.22	4080	1+
729.08	3158	
737.80	2011	
739.93	589	
750.80	1364	
767.80	657	
781.99	2474	1+
801.05	785	
806.18	792	
812.93	570	
816.06	987	
818.84	1016	
819.00	5211	1+
823.22	2327	1+
823.87	833	
824.87	2692	
825.14	4939	1+
826.05	3492	2+
829.67	2465	1+
837.09	1078	1+
841.85	4988	1+
843.47	4283	3+
845.23	1950	
846.54	2373	1+
849.45	2193	1+
854.95	1397	
856.95	969	
860.92	674	
862.38	1491	
865.41	1883	1+
868.72	2333	1+
869.91	630	
871.29	1558	1+
873.55	1861	
876.93	1501	
878.31	1253	
883.82	738	
885.55	1821	
895.15	2430	1+
899.93	623	
903.93	579	
END IONS

###FS:    #m/z:    640.0 #charge   1
###MaxRes:#m/z:      0.0 #charge-128
###MS: 43/
###MSMS: 41/
BEGIN IONS
TITLE= Cmpd 9, +MSn(640.0), 0.5 min
PEPMASS=640.04	62114
CHARGE=1+
158.86	3632	
424.94	7561	
442.90	2196	
446.93	2031	
489.12	2877	1+
503.00	4258	
505.73	1569	
525.18	7921	
526.06	21109	1+
543.16	3970	
545.10	4176	1+
551.31	1816	
553.31	1747	
570.93	1510	
579.29	1992	
596.82	1886	
599.04	4730	1+
603.18	1836	
615.98	4920	
616.98	21141	1+
621.65	5770	1+
621.97	1535	
623.06	8148	1+
627.18	1290	
639.98	5551	1+
642.47	4533	
642.95	1692	
646.82	1118	
647.08	3989	1+
648.93	4264	
652.37	1813	
657.06	1156	
657.54	2698	
658.70	5018	3+
660.05	3427	
661.58	2092	
662.05	2613	
664.18	2695	
667.29	1172	
675.81	1543	
680.17	1326	
681.74	1592	
682.30	1328	
683.37	4543	1+
694.44	1310	
699.30	1823	
701.80	1952	
END IONS

###FS:    #m/z:    875.0 #charge   1
###MaxRes:#m/z:      0.0 #charge-128
###MS: 43/
###MSMS: 42/
BEGIN IONS
TITLE= Cmpd 10, +MSn(875.0), 0.5 min
PEPMASS=875.00	75830
CHARGE=1+
690.06	1079	
734.07	1309	
738.03	1166	
741.44	1247	
741.79	2300	
749.72	1241	
760.14	6898	1+
764.82	2125	
788.93	1826	
795.05	1747	
832.81	1679	
838.67	1394	
851.95	3769	
853.29	2146	
856.93	5390	1+
863.07	2959	
870.80	1481	
874.80	1560	
878.08	4165	1+
885.58	5800	
889.80	1098	
891.85	5164	1+
895.84	3137	
899.05	2531	
910.69	2693	
920.43	1648	
END IONS

###FS:    #m/z:    441.1 #charge-128
###MaxRes:#m/z:      0.0 #charge-128
###MS: 39/
###MSMS: 44/
BEGIN IONS
TITLE= Cmpd 11, +MSn(441.1), 0.5 min
PEPMASS=441.08	116847

173.85	3600	
311.05	2197	
324.30	1844	
326.93	1316	
416.84	8552	1+
419.93	1664	
422.94	1318	
436.73	4727	2+
441.93	1361	
454.94	1521	
456.05	6871	
458.07	3918	1+
460.46	1796	
474.92	1099	
476.18	3140	
479.18	1310	
492.81	1402	
502.80	1834	
523.43	1704	
END IONS

###FS:    #m/z:    717.1 #charge   3
###MaxRes:#m/z:      0.0 #charge-128
###MS: 43/47/
###MSMS: 46/50/
BEGIN IONS
TITLE= Cmpd 12, +MSn(717.1), 0.6 min
PEPMASS=717.14	71847
CHARGE=3+
261.05	1622	
495.31	888	
498.43	667	
501.11	608	
503.06	717	
504.93	667	
520.93	873	
524.42	716	
526.05	991	
547.06	1416	
557.20	671	
559.05	662	
561.93	760	
601.28	1246	
602.14	5236	1+
603.39	1772	
621.03	1672	
627.18	603	
658.55	1147	
669.93	886	
672.70	5642	2+
675.00	824	
681.19	541	
683.96	1179	
692.06	1206	
692.59	878	
693.04	17449	1+
697.88	2675	
699.04	6767	1+
700.76	2941	1+
704.32	527	
707.19	718	
709.25	1355	1+
711.01	7484	1+
713.57	2910	1+
716.08	1440	
717.08	6050	
719.07	5903	1+
721.42	1242	
721.96	3622	1+
727.43	1151	
727.91	832	
729.13	3652	1+
730.43	833	
733.12	5706	3+
733.91	10555	1+
736.68	7288	2+
736.99	5253	1+
739.47	1495	
740.88	3777	1+
742.34	930	
745.00	3134	1+
746.80	1819	
748.56	2187	1+
750.80	588	
752.55	657	
754.75	2106	1+
756.55	1440	
758.57	549	
762.93	2311	
768.55	648	
770.87	711	
771.06	696	
774.74	1549	1+
784.08	675	
805.18	545	
815.31	1006	
END IONS

###FS:    #m/z:    485.2 #charge-128
###MaxRes:#m/z:      0.0 #charge-128
###MS: 47/
###MSMS: 48/
BEGIN IONS
TITLE= Cmpd 13, +MSn(485.2), 0.6 min
PEPMASS=485.21	91371

290.68	2257	
347.93	1143	
369.93	1334	
370.96	16895	1+
407.18	2089	
438.93	1157	
443.97	1656	
460.05	4616	
460.98	15364	
462.03	88469	
465.86	4747	1+
468.13	1738	
473.48	6608	2+
479.99	4354	
480.99	9801	1+
482.01	1772	
482.96	2426	
484.92	9269	1+
488.05	1253	
489.68	1092	
490.56	1690	
491.80	1658	
492.55	1427	
495.96	5045	1+
498.98	6795	1+
500.00	12145	2+
502.02	9883	1+
503.46	4324	
503.95	8726	1+
505.30	3830	
506.67	4803	1+
508.08	5439	2+
510.72	2436	
515.18	1657	
517.30	1899	
517.79	1771	
520.05	6454	
522.06	4896	
524.74	1864	
524.91	1997	
525.28	5602	1+
526.99	5392	2+
529.43	2776	
530.77	2431	
532.92	3658	
534.30	1694	
534.93	1188	
537.05	1829	
542.55	1923	
546.93	2013	
578.55	3078	
END IONS

###FS:    #m/z:    727.1 #charge   3
###MaxRes:#m/z:      0.0 #charge-128
###MS: 47/
###MSMS: 49/
BEGIN IONS
TITLE= Cmpd 14, +MSn(727.1), 0.6 min
PEPMASS=727.07	93310
CHARGE=3+
460.30	2345	
504.80	6089	
572.18	1364	
593.43	2257	
596.70	1519	
611.28	5609	1+
613.20	4618	
633.05	2267	
681.16	3724	
688.93	1099	
699.98	4180	1+
703.01	25224	1+
708.06	8610	1+
709.52	4498	1+
710.82	2122	
712.42	2799	
713.80	1354	
714.14	1301	
715.68	1070	
716.04	1354	
717.17	3179	1+
718.63	2122	
720.73	6666	1+
723.41	1147	
724.77	4858	1+
727.87	1776	
729.83	3739	
731.66	2091	
732.97	1065	
735.75	2607	
737.06	2561	
738.82	4152	1+
745.19	3011	
749.92	1256	
751.76	1564	
754.86	2337	1+
761.00	11146	1+
765.79	1625	
770.15	6221	1+
772.60	9342	1+
777.85	3090	
778.43	2301	
779.77	2943	
786.42	1368	
787.93	1986	
788.28	2141	
803.07	1196	
831.43	3061	
END IONS

###FS:    #m/z:    547.3 #charge   4
###MaxRes:#m/z:      0.0 #charge-128
###MS: 47/
###MSMS: 52/
BEGIN IONS
TITLE= Cmpd 15, +MSn(547.3), 0.6 min
PEPMASS=547.28	84296
CHARGE=4+
329.97	1674	
420.06	1001	
431.86	3349	2+
433.08	10520	1+
441.43	2021	
450.03	3523	2+
451.05	10183	1+
459.05	1109	
462.21	2730	
471.01	2904	1+
488.18	2717	
489.80	1687	
494.81	1138	
504.98	3880	1+
506.93	2625	
523.01	49074	1+
527.09	8193	1+
528.47	1375	
529.03	13378	1+
534.37	4601	1+
542.68	1619	
545.93	6323	1+
558.55	1373	
565.53	1339	
605.18	2266	
END IONS

###FS:    #m/z:    520.1 #charge-128
###MaxRes:#m/z:      0.0 #charge-128
###MS: 51/
###MSMS: 53/
BEGIN IONS
TITLE= Cmpd 16, +MSn(520.1), 0.6 min
PEPMASS=520.12	79885

240.93	1569	
392.89	2151	
393.84	5739	1+
405.30	5619	1+
447.31	1218	
496.00	4007	
496.98	13796	1+
500.18	1334	
501.06	30311	1+
505.30	2259	
507.29	1267	
519.97	5389	1+
522.83	1169	
523.13	1293	
526.22	3444	1+
529.93	1601	
537.11	5621	1+
540.93	1118	
547.34	1877	
550.22	1190	
557.05	1275	
559.68	1599	
590.68	1255	
END IONS

###FS:    #m/z:    830.5 #charge-128
###MaxRes:#m/z:      0.0 #charge-128
###MS: 51/
###MSMS: 54/
BEGIN IONS
TITLE= Cmpd 17, +MSn(830.5), 0.6 min
PEPMASS=830.48	61287

489.93	1069	
559.07	1071	
631.68	1010	
675.31	1443	
693.18	1462	
748.33	1842	
807.14	2437	
811.05	2414	
811.85	3681	
812.07	7216	1+
820.80	1845	
822.31	1443	
828.06	3801	1+
830.67	4192	
836.18	2796	
839.18	3063	
842.94	2341	
845.06	2288	
850.57	1053	
852.95	1241	
864.56	1286	
END IONS

###FS:    #m/z:    566.1 #charge   1
###MaxRes:#m/z:      0.0 #charge-128
###MS: 51/
###MSMS: 56/
BEGIN IONS
TITLE= Cmpd 18, +MSn(566.1), 0.7 min
PEPMASS=566.14	61398
CHARGE=1+
352.93	3286	
369.93	1393	
436.71	3111	2+
438.92	2636	
442.17	1307	
452.05	3947	1+
453.93	3571	
471.08	3703	1+
506.41	3612	
523.18	1216	
525.05	6760	1+
527.04	7933	
542.98	11158	1+
544.90	5633	
549.09	3984	
549.52	2194	
551.43	1679	
554.56	2573	
569.09	2684	
571.93	2629	
572.42	1606	
576.55	3188	
588.89	2357	
604.05	1118	
END IONS

###FS:    #m/z:    580.2 #charge-128
###MaxRes:#m/z:      0.0 #charge-128
###MS: 51/
###MSMS: 57/
BEGIN IONS
TITLE= Cmpd 19, +MSn(580.2), 0.7 min
PEPMASS=580.16	148301

351.05	1187	
427.93	1354	
451.05	4074	
464.98	4967	1+
466.28	3773	
468.93	3348	
489.26	3052	1+
502.44	1385	
518.93	1344	
546.54	1770	
549.81	1913	
550.15	1841	
553.05	1432	
555.91	6883	1+
561.43	1942	
561.81	3000	
575.06	3850	
575.39	2831	
576.84	1043	
580.05	2796	
595.30	2826	
596.56	1237	
END IONS

###FS:    #m/z:    460.4 #charge-128
###MaxRes:#m/z:      0.0 #charge-128
###MS: 55/
###MSMS: 60/
BEGIN IONS
TITLE= Cmpd 20, +MSn(460.4), 0.7 min
PEPMASS=460.42	86543

327.43	5604	
346.30	1481	
418.06	1570	
420.01	3839	
421.93	1491	
436.05	5605	
436.88	11727	1+
439.67	2513	
441.22	3180	1+
443.69	1328	
457.06	1374	
458.77	1065	
460.18	2256	
476.93	7895	1+
481.85	3484	2+
502.80	1540	
END IONS

###FS:    #m/z:    348.9 #charge   2
###MaxRes:#m/z:      0.0 #charge-128
###MS: 83/
###MSMS: 80/
BEGIN IONS
TITLE= Cmpd 21, +MSn(348.9), 0.9 min
PEPMASS=348.87	92591
CHARGE=2+
129.05	2523	
144.87	10608	1+
172.96	10038	
240.95	1083	
242.05	2433	
286.30	4307	
330.18	6377	
332.06	2094	
367.05	1893	
412.30	2119	
465.18	1305	
524.52	14663	1+
END IONS

###FS:    #m/z:    516.0 #charge   2
###MaxRes:#m/z:      0.0 #charge-128
###MS: 119/123/131/
###MSMS: 120/124/132/
BEGIN IONS
TITLE= Cmpd 22, +MSn(516.0), 1.4 min
PEPMASS=516.00	192629
CHARGE=2+
110.13	743	
137.93	1501	
175.80	791	
185.93	546	
219.93	2116	
245.97	582	
247.97	780	
249.05	3821	1+
266.05	6485	
305.05	405	
345.28	5004	1+
349.43	343	
354.68	1409	
390.80	870	
396.18	847	
399.93	471	
417.18	343	
425.93	772	
438.34	2474	
447.26	1726	2+
455.56	805	
456.90	693	
460.30	1465	
465.43	1069	
478.79	482	
498.34	12585	2+
515.05	409	
532.30	340	
607.44	392	
668.43	922	1+
686.52	1210	1+
702.57	417	
709.44	747	
765.59	3402	1+
799.68	347	
920.81	504	
END IONS

###FS:    #m/z:    315.4 #charge   2
###MaxRes:#m/z:      0.0 #charge-128
###MS: 160/
###MSMS: 158/
BEGIN IONS
TITLE= Cmpd 23, +MSn(315.4), 1.7 min
PEPMASS=315.36	106027
CHARGE=2+
185.05	10916	
212.96	12021	1+
272.80	1216	
274.05	1372	
291.80	1480	
299.22	1647	
417.37	11961	1+
467.43	1402	
470.05	1747	
516.56	2937	
END IONS

###FS:    #m/z:    372.4 #charge   2
###MaxRes:#m/z:      0.0 #charge-128
###MS: 197/
###MSMS: 196/
BEGIN IONS
TITLE= Cmpd 24, +MSn(372.4), 2.2 min
PEPMASS=372.40	53692
CHARGE=2+
199.97	11772	1+
228.00	9358	
250.80	1236	
331.06	1786	
333.05	1275	
355.08	9587	1+
357.41	2607	
459.68	2591	
466.31	1149	
516.51	9955	1+
END IONS

###FS:    #m/z:    541.0 #charge   2
###MaxRes:#m/z:      0.0 #charge-128
###MS: 224/227/
###MSMS: 225/228/
BEGIN IONS
TITLE= Cmpd 25, +MSn(541.0), 2.5 min
PEPMASS=540.99	24240
CHARGE=2+
156.80	760	
184.83	611	
217.93	952	
237.04	2338	
246.93	1275	
265.04	1686	
268.20	701	
300.80	517	
309.05	961	
398.93	1699	
411.30	810	
413.18	1502	
431.33	2148	
439.86	7383	2+
446.34	1689	
448.80	5649	2+
457.18	820	
488.80	535	
504.09	1763	1+
522.42	1701	1+
540.06	732	
553.68	907	
632.44	3128	
635.43	525	
896.82	628	
END IONS

###FS:    #m/z:    523.5 #charge   2
###MaxRes:#m/z:      0.0 #charge-128
###MS: 287/294/296/298/302/
###MSMS: 288/295/297/299/303/
BEGIN IONS
TITLE= Cmpd 26, +MSn(523.5), 3.3 min
PEPMASS=523.54	37669
CHARGE=2+
125.01	538	
139.05	329	
155.05	247	
156.89	566	
172.95	259	
184.93	752	
200.86	595	
222.80	363	
237.98	2967	
240.05	331	
252.05	710	
257.18	280	
262.07	622	
270.07	1702	
288.18	323	
323.15	537	
354.18	371	
361.05	448	
366.68	286	
370.79	1265	2+
376.27	1947	1+
378.81	2315	1+
379.80	3529	2+
405.34	2111	2+
407.80	286	
409.30	349	
410.30	202	
414.31	40848	2+
417.43	496	
419.30	909	
423.31	11886	2+
456.55	223	
462.90	994	2+
466.93	480	
468.93	224	
478.30	379	
484.90	217	
488.30	288	
490.52	887	
496.33	1159	1+
503.75	1459	1+
505.37	4058	
505.87	3308	
507.30	204	
542.68	614	
559.29	352	
590.55	1192	
634.56	299	
652.56	551	
740.81	224	
758.60	1508	1+
846.86	360	
END IONS

###FS:    #m/z:    523.5 #charge   2
###MaxRes:#m/z:      0.0 #charge-128
###MS: 308/
###MSMS: 309/
BEGIN IONS
TITLE= Cmpd 27, +MSn(523.5), 3.5 min
PEPMASS=523.54	37669
CHARGE=2+
200.93	2109	
237.88	1628	
299.93	2148	
335.05	1687	
379.78	5061	2+
405.81	4315	
414.34	11752	
423.31	4990	2+
476.19	2143	
484.80	1844	
519.43	3209	
590.65	2454	
END IONS

###FS:    #m/z:    422.0 #charge   2
###MaxRes:#m/z:      0.0 #charge-128
###MS: 708/712/
###MSMS: 709/713/
BEGIN IONS
TITLE= Cmpd 28, +MSn(422.0), 8.3 min
PEPMASS=421.97	1011882
CHARGE=2+
101.05	824	
126.65	6799	3+
142.99	3010	
148.90	2662	1+
170.90	3835	1+
201.12	2649	1+
238.93	1074	
272.10	4894	1+
275.06	947	
276.05	2438	
296.81	2584	
326.18	937	
327.77	13979	2+
336.80	5617	2+
340.18	863	
353.28	4439	1+
371.33	1975	
380.23	1172	
384.82	589	
385.43	2910	
402.80	840	
472.48	6686	1+
571.78	1345	
654.68	525	
672.59	3107	1+
END IONS

###FS:    #m/z:    429.0 #charge   2
###MaxRes:#m/z:      0.0 #charge-128
###MS: 763/
###MSMS: 760/
BEGIN IONS
TITLE= Cmpd 29, +MSn(429.0), 8.8 min
PEPMASS=428.96	132133
CHARGE=2+
156.92	1110	
174.93	2237	
254.93	1363	
285.18	1118	
286.30	2442	
326.43	1991	
357.18	1334	
367.30	1756	
388.80	1334	
392.87	3415	1+
398.43	3308	
409.30	1874	
410.83	1364	
445.30	2495	
472.55	4258	
571.55	4660	
672.67	3405	
743.61	2825	
END IONS

###FS:    #m/z:    425.8 #charge   3
###MaxRes:#m/z:      0.0 #charge-128
###MS: 785/
###MSMS: 784/
BEGIN IONS
TITLE= Cmpd 30, +MSn(425.8), 9.1 min
PEPMASS=425.77	108830
CHARGE=3+
123.05	1864	
198.85	3380	
217.05	1010	
227.05	1727	
236.98	5526	
262.30	1785	
310.12	3217	1+
357.30	3561	
364.80	1138	
397.31	1207	
398.80	6132	
443.84	1916	
524.95	3618	
812.72	5026	1+
END IONS

###FS:    #m/z:    638.2 #charge-128
###MaxRes:#m/z:      0.0 #charge-128
###MS: 792/
###MSMS: 795/
BEGIN IONS
TITLE= Cmpd 31, +MSn(638.2), 9.2 min
PEPMASS=638.16	8133

209.05	1657	
227.30	2972	
234.93	1795	
253.30	2923	
440.36	2513	
463.38	3848	1+
466.80	5171	
509.68	1707	
524.93	1226	
582.81	1227	
600.93	1059	
617.81	1050	
620.06	5816	1+
812.70	6881	1+
END IONS

###FS:    #m/z:    586.1 #charge   2
###MaxRes:#m/z:      0.0 #charge-128
###MS: 856/860/
###MSMS: 857/861/
BEGIN IONS
TITLE= Cmpd 32, +MSn(586.1), 9.9 min
PEPMASS=586.07	57247
CHARGE=2+
140.93	766	
146.80	533	
257.93	928	
268.93	1904	
276.17	525	
277.18	1070	
286.08	5040	1+
337.18	859	
365.30	947	
366.80	711	
421.30	1384	
424.93	589	
434.43	1732	
443.40	38009	2+
454.51	1897	
460.32	954	
470.93	1408	
492.94	4669	2+
561.51	3804	1+
564.55	627	
567.19	2279	1+
660.68	967	
717.65	998	
885.82	3097	
END IONS

###FS:    #m/z:    652.7 #charge   1
###MaxRes:#m/z:      0.0 #charge-128
###MS: 1076/
###MSMS: 1073/
BEGIN IONS
TITLE= Cmpd 33, +MSn(652.7), 12.2 min
PEPMASS=652.65	8868
CHARGE=1+
176.93	2553	
223.05	1363	
283.18	1383	
309.18	3442	
428.80	1373	
442.30	2285	
486.43	1532	
611.93	3159	
617.54	3985	
633.89	1508	
635.68	20369	1+
END IONS

###FS:    #m/z:    435.0 #charge   2
###MaxRes:#m/z:      0.0 #charge-128
###MS: 1187/
###MSMS: 1184/
BEGIN IONS
TITLE= Cmpd 34, +MSn(435.0), 13.4 min
PEPMASS=434.99	60268
CHARGE=2+
280.18	1086	
352.34	4448	1+
369.30	1541	
379.37	4381	
385.30	2856	
397.37	6040	1+
450.31	1779	
472.47	12679	
571.68	1875	
END IONS

###FS:    #m/z:    498.8 #charge   3
###MaxRes:#m/z:      0.0 #charge-128
###MS: 1314/1322/
###MSMS: 1316/1325/
BEGIN IONS
TITLE= Cmpd 35, +MSn(498.8), 14.9 min
PEPMASS=498.84	7467
CHARGE=3+
261.01	38532	1+
383.93	692	
402.30	824	
440.68	1197	
479.93	849	
529.55	520	
607.93	731	
END IONS

###FS:    #m/z:    435.9 #charge-128
###MaxRes:#m/z:      0.0 #charge-128
###MS: 1994/
###MSMS: 1996/
BEGIN IONS
TITLE= Cmpd 36, +MSn(435.9), 22.1 min
PEPMASS=435.93	17141

376.40	26700	
380.68	1129	
417.43	1942	
455.05	3355	
END IONS

###FS:    #m/z:    795.7 #charge-128
###MaxRes:#m/z:      0.0 #charge-128
###MS: 2074/
###MSMS: 2075/
BEGIN IONS
TITLE= Cmpd 37, +MSn(795.7), 22.9 min
PEPMASS=795.72	8822

409.30	31449	1+
562.43	1313	
735.74	2161	
753.43	1442	
777.18	2042	
END IONS

###FS:    #m/z:    451.4 #charge-128
###MaxRes:#m/z:      0.0 #charge-128
###MS: 2158/
###MSMS: 2155/
BEGIN IONS
TITLE= Cmpd 38, +MSn(451.4), 23.8 min
PEPMASS=451.38	24695

317.30	1344	
331.30	1825	
377.19	3674	
387.41	5836	
390.74	3572	2+
395.18	39988	1+
407.55	1402	
433.34	5483	2+
END IONS

###FS:    #m/z:    419.5 #charge   2
###MaxRes:#m/z:      0.0 #charge-128
###MS: 2186/2216/
###MSMS: 2188/2217/
BEGIN IONS
TITLE= Cmpd 39, +MSn(419.5), 24.3 min
PEPMASS=419.50	36741
CHARGE=2+
126.37	954	
126.98	5362	
148.86	4917	1+
166.68	619	
275.09	13556	1+
293.14	2720	1+
359.92	1394	1+
375.80	924	
381.68	908	
394.80	938	
401.46	1487	1+
435.80	1227	
467.30	2066	
491.43	1590	
497.93	1737	
END IONS

###FS:    #m/z:    651.1 #charge-128
###MaxRes:#m/z:      0.0 #charge-128
###MS: 2356/
###MSMS: 2359/
BEGIN IONS
TITLE= Cmpd 40, +MSn(651.1), 25.9 min
PEPMASS=651.14	98242

337.18	58657	
429.30	2207	
462.80	1157	
END IONS

###FS:    #m/z:    419.5 #charge-128
###MaxRes:#m/z:      0.0 #charge-128
###MS: 2364/
###MSMS: 2369/
BEGIN IONS
TITLE= Cmpd 41, +MSn(419.5), 26.0 min
PEPMASS=419.52	53210

127.11	5847	1+
148.89	4723	
273.83	2000	
275.12	12305	1+
293.11	4762	1+
303.80	1020	
350.80	2178	
359.80	1501	
361.68	6436	
END IONS

###FS:    #m/z:    432.5 #charge   2
###MaxRes:#m/z:      0.0 #charge-128
###MS: 2444/2448/
###MSMS: 2446/2449/
BEGIN IONS
TITLE= Cmpd 42, +MSn(432.5), 26.9 min
PEPMASS=432.45	9744
CHARGE=2+
119.00	539	
196.80	924	
208.68	731	
270.18	746	
280.93	1036	
298.18	1354	
355.43	559	
359.05	520	
370.25	2257	2+
372.94	1658	1+
394.68	520	
401.93	648	
413.30	1346	
414.55	510	
415.32	45957	1+
418.18	1629	
END IONS

###FS:    #m/z:    708.6 #charge   4
###MaxRes:#m/z:      0.0 #charge-128
###MS: 2840/
###MSMS: 2843/
BEGIN IONS
TITLE= Cmpd 43, +MSn(708.6), 31.0 min
PEPMASS=708.62	30837
CHARGE=4+
365.25	88690	1+
415.55	1991	
476.30	2590	
571.81	1717	
593.18	2678	
648.68	1285	
654.81	1531	
675.43	3132	
678.18	1187	
691.18	1099	
1268.30	1324	
END IONS

###FS:    #m/z:    579.1 #charge-128
###MaxRes:#m/z:      0.0 #charge-128
###MS: 2948/
###MSMS: 2955/
BEGIN IONS
TITLE= Cmpd 44, +MSn(579.1), 32.2 min
PEPMASS=579.09	87968

301.20	27833	
394.80	1010	
426.86	1659	
451.93	2776	
542.93	1265	
END IONS

###CHECKSUM: 0e38bac6e7ad6d606ee897a07b38013f
