# Supplementary material for: Metal complexation by histidine-rich peptides confers protective roles against cadmium stress in Escherichia coli as revealed by proteomics analysis
Source: PeerJ. 2018 Jul 26;6:e5245. doi: 10.7717/peerj.5245 (PMC6064632; doi:10.7717/peerj.5245)
Supplement: Supplemental Information 1 — All raw data and raw images of Figures presented in this study are provided herein this Supplementary ZIP file. [file peerj-06-5245-s001.zip › Supplementary/mgf_DIGE files/7.mgf]

###	
###	D:\Data\supitcha\24-04-2015\7-1_RC1_01_23238.d\Analysis.yep(7-1_RC1_01_23238.d)
###	Instrument: amaZon SL
###	Manufacturer: Bruker
###    7-1
###    PeakWidth 0.10, MiniumIntensity 100, S/N 1
###    Retain Residuals no, Create neutrally no,
###    FullScan Parameters: AdductIon (+)+H (-)-H, LowMass 250, HighMass 4000, MaxCharge charge decon 4, MinPeaks 3
###    Perf. isotope decon yes, Max Charge Istopic decon 0, MW agreement 0.00, Abund. cutoff 10.00, Envelope cutoff 75.00
###    MaxRes   Parameters: AdductIon (+)+H (-)-H, LowMass 100, HighMass 3000 
###    Perf. isotope decon yes, Max Charge Istopic decon 0, Abund. cutoff 2.00
###    MSn      Parameters: AdductIon (+)+H (-)-H, LowMass 50, HighMass 2000 
###    Perf. isotope decon yes, Max Charge Istopic decon 0, Abund. cutoff 2.00
###    Global Charge Limit: no 3, Prefer FullScan Result: yes, Export what: 2 (0=non deconv/1=deconv only/2=mixed), NoMSMSSignals: 50, Intensity threshold: 100, NoMSSignals (deconv): 2, NoMSSignals (non-deconv): 0, NormalizeData: no, SingleCharged: no
###FS:    #m/z:    368.8 #charge-128
###MaxRes:#m/z:      0.0 #charge-128
###MS: 29/
###MSMS: 30/
BEGIN IONS
TITLE= Cmpd 1, +MSn(368.8), 0.4 min
PEPMASS=368.78	40982

232.80	3611	
323.05	1953	
328.06	1653	
332.05	2236	
342.92	3653	2+
344.99	5561	2+
346.17	1150	
347.94	8167	1+
351.00	10432	1+
353.44	1116	
356.09	5048	2+
366.90	2550	
369.93	1677	
386.94	7611	
393.18	3414	
398.30	1864	
403.87	5684	1+
406.29	1470	
409.24	3543	1+
409.86	5770	2+
433.06	1089	
448.80	1099	
451.18	1710	
454.93	2626	
467.05	2041	
477.93	1138	
491.30	3370	
492.93	3632	
495.56	2818	
499.93	1478	
510.13	5212	1+
521.18	3906	
531.05	1187	
535.68	1128	
542.69	2817	
543.02	2545	
674.55	1354	
END IONS

###FS:    #m/z:    699.0 #charge-128
###MaxRes:#m/z:      0.0 #charge-128
###MS: 29/
###MSMS: 31/
BEGIN IONS
TITLE= Cmpd 2, +MSn(699.0), 0.4 min
PEPMASS=699.02	43717

405.93	1746	
416.30	2923	
475.02	4043	
542.89	11676	1+
550.20	2407	
555.05	1825	
561.41	1655	
572.61	2345	
576.81	1925	
579.25	1352	
580.85	1952	
583.09	2552	1+
584.95	3963	
586.31	2700	
587.93	2512	
621.32	3841	1+
623.68	3080	
631.13	2864	
641.80	1128	
651.96	16836	1+
657.05	1530	
662.95	1153	
666.93	3308	
669.86	4196	1+
675.23	1385	
676.04	7526	
678.56	2034	
678.95	3389	
681.97	1261	
686.97	4361	1+
690.94	2663	
694.99	1337	
699.82	3532	
727.30	1304	
727.79	1375	
731.80	1413	
743.43	1530	
744.81	1011	
746.55	2521	
END IONS

###FS:    #m/z:    457.1 #charge   1
###MaxRes:#m/z:      0.0 #charge-128
###MS: 33/
###MSMS: 32/
BEGIN IONS
TITLE= Cmpd 3, +MSn(459.1), 0.4 min
PEPMASS=457.06	95787
CHARGE=1+
345.06	2336	
371.93	1374	
378.55	2423	
413.03	2167	
417.14	3958	
431.05	3100	
433.56	2052	
434.99	7207	
436.00	24314	1+
437.18	2594	2+
438.04	1555	
439.04	2244	
440.00	7042	1+
442.24	2441	
453.94	4614	1+
456.67	3673	
457.92	3063	1+
462.07	1099	
463.55	2797	
468.18	1835	
472.43	7269	2+
473.97	3911	1+
475.93	5882	2+
477.05	2682	
478.07	4602	1+
485.63	3062	2+
491.90	2040	
493.40	5613	2+
496.05	5171	
500.07	3042	
501.68	2308	
513.93	3561	
520.11	2374	1+
END IONS

###FS:    #m/z:    596.2 #charge   1
###MaxRes:#m/z:      0.0 #charge-128
###MS: 37/
###MSMS: 34/
BEGIN IONS
TITLE= Cmpd 4, +MSn(596.2), 0.4 min
PEPMASS=596.16	270599
CHARGE=1+
469.30	4749	
477.31	2429	
480.11	7502	1+
502.30	1723	
520.80	4720	
535.05	1620	
553.94	1912	
555.01	4285	
556.93	3980	
558.93	3772	
571.56	2562	
572.05	3022	
573.02	243431	
574.78	4784	
575.30	3569	
576.20	13098	2+
577.79	9937	1+
578.99	2998	
579.50	1517	
581.02	4426	
587.30	3773	
589.95	3003	
591.07	10156	
593.05	2398	
593.74	2342	
596.02	30550	1+
598.56	1466	
599.43	3063	
600.28	1504	
600.73	6559	
604.02	8491	1+
605.58	2792	
606.60	1644	
607.45	3541	
610.95	1392	
611.34	2466	
613.03	1634	
614.03	5225	
616.93	2207	
617.29	3560	
618.05	2787	
619.11	3996	
622.68	2884	
625.06	1781	
626.68	2949	
629.30	1641	
629.67	2728	
631.25	2166	
636.29	6550	1+
639.06	1547	
641.91	6666	
END IONS

###FS:    #m/z:    647.4 #charge-128
###MaxRes:#m/z:      0.0 #charge-128
###MS: 37/
###MSMS: 35/
BEGIN IONS
TITLE= Cmpd 5, +MSn(647.1), 0.4 min
PEPMASS=647.36	58368

411.05	1334	
417.18	3374	1+
421.05	1854	
493.09	1727	
510.05	2989	
514.94	2729	
531.20	11253	1+
533.05	18286	
539.30	1512	
585.68	1570	
606.00	1618	
610.68	4124	
623.43	2116	
624.97	9311	2+
628.43	5327	
628.84	2973	1+
632.30	2091	
634.05	2670	
637.57	1417	
642.85	5326	1+
644.82	2078	
646.15	3611	
649.18	1535	
650.93	1838	
655.93	2728	1+
658.55	1579	
665.55	3638	
667.32	2684	
668.93	1240	
669.39	3631	
681.20	2277	
686.43	1236	
691.55	2178	
695.44	1139	
END IONS

###FS:    #m/z:    629.0 #charge-128
###MaxRes:#m/z:      0.0 #charge-128
###MS: 33/
###MSMS: 36/
BEGIN IONS
TITLE= Cmpd 6, +MSn(629.0), 0.4 min
PEPMASS=629.00	51769

375.93	2276	
466.18	1495	
491.05	5015	1+
493.16	3286	
514.03	6051	1+
555.18	3110	
565.18	2090	
572.95	2058	
591.13	6534	1+
593.30	1659	
599.18	1835	
604.94	5454	
610.84	1180	
623.81	1775	
624.98	2451	1+
626.81	5198	1+
630.43	1099	
630.92	1846	
634.55	1085	
638.06	6252	
642.93	1442	
645.94	5139	1+
649.05	1039	
652.89	1572	
661.06	4400	
675.20	1600	
679.06	1374	
688.93	1198	
697.18	1355	
END IONS

###FS:    #m/z:    455.1 #charge-128
###MaxRes:#m/z:      0.0 #charge-128
###MS: 37/
###MSMS: 38/
BEGIN IONS
TITLE= Cmpd 7, +MSn(455.1), 0.5 min
PEPMASS=455.14	128614

339.15	5042	1+
341.04	6586	
419.07	1023	
430.05	1768	
430.99	5797	
435.54	4257	2+
436.92	7127	
450.18	4552	
452.64	2921	
454.07	2340	
455.03	39983	1+
458.18	1658	
462.05	1302	
464.12	3888	1+
465.16	4532	3+
467.61	3538	1+
471.45	1338	
472.19	2659	
473.04	10525	
475.38	9061	1+
475.94	8312	1+
476.38	13416	2+
478.87	3866	1+
481.21	1239	
486.93	1534	
489.93	1285	
491.07	2930	
493.50	1093	
495.79	5608	1+
500.05	1334	
501.55	2133	
515.89	2988	
531.56	1444	
END IONS

###FS:    #m/z:    543.1 #charge   2
###MaxRes:#m/z:      0.0 #charge-128
###MS: 33/
###MSMS: 40/
BEGIN IONS
TITLE= Cmpd 8, +MSn(543.1), 0.5 min
PEPMASS=543.07	56806
CHARGE=2+
253.80	1265	
331.30	1916	
363.05	2028	
415.32	2511	
429.42	4476	
483.06	3337	
500.06	2006	
501.07	6938	1+
503.08	3333	
505.30	1370	
518.93	1334	
520.17	2242	
520.98	45411	
522.30	2913	
522.89	4228	1+
524.97	19349	1+
526.46	1580	
526.92	3285	
529.55	3200	
530.04	2301	
534.05	2698	
538.98	3186	
540.83	1815	
543.05	10032	1+
548.55	1226	
550.06	3389	
558.04	6081	
561.04	2263	
565.90	1526	
581.05	1442	
587.69	1159	
596.64	1262	
END IONS

###FS:    #m/z:    770.8 #charge-128
###MaxRes:#m/z:      0.0 #charge-128
###MS: 41/
###MSMS: 42/
BEGIN IONS
TITLE= Cmpd 9, +MSn(770.8), 0.5 min
PEPMASS=770.79	69998

505.05	1179	
636.05	1442	
655.68	2895	
657.04	4567	
722.81	4309	
731.44	3654	1+
743.57	1205	
744.02	6346	
746.46	1689	
747.07	11030	1+
750.31	2230	
750.65	2265	
753.70	2564	
760.28	1326	
761.92	1367	
766.00	5741	1+
767.46	1458	
768.87	2163	
769.05	8500	1+
770.97	10686	1+
772.50	6335	1+
775.43	4930	
776.73	10522	2+
778.43	3354	1+
784.73	2536	
784.93	2297	
786.10	3622	1+
788.02	9492	1+
789.60	3461	
791.04	2788	
792.26	11177	1+
794.61	1998	
794.94	6352	1+
797.69	4531	1+
799.02	1505	
800.67	2209	
803.21	7357	
805.90	3760	
806.25	4846	1+
809.12	1838	
811.43	5338	1+
813.80	1452	
831.46	1579	
838.68	2283	
841.93	6077	
879.43	5536	
END IONS

###FS:    #m/z:    579.1 #charge   1
###MaxRes:#m/z:      0.0 #charge-128
###MS: 45/
###MSMS: 43/
BEGIN IONS
TITLE= Cmpd 10, +MSn(579.1), 0.5 min
PEPMASS=579.12	57013
CHARGE=1+
350.96	5645	
360.43	3414	
367.05	1580	
449.01	2695	
464.46	5545	2+
465.97	7454	
477.05	1402	
483.80	1697	
485.18	3483	
502.81	1089	
518.19	2094	
534.31	2238	
537.93	1295	
544.07	1132	
556.05	1540	
557.05	28084	
560.70	2259	
562.30	1189	
562.68	1332	
564.93	1707	
575.00	1310	
580.99	1534	
589.11	3206	
592.97	3976	
596.99	3499	1+
605.06	3140	
607.06	1236	
610.93	1187	
615.05	1295	
621.34	1071	
END IONS

###FS:    #m/z:    485.2 #charge   2
###MaxRes:#m/z:      0.0 #charge-128
###MS: 37/45/
###MSMS: 39/48/
BEGIN IONS
TITLE= Cmpd 11, +MSn(485.2), 0.5 min
PEPMASS=485.25	88838
CHARGE=2+
216.89	1236	
335.05	1535	
345.84	1864	
347.06	1375	
368.93	1197	
369.96	1436	
370.92	11629	1+
395.30	1436	
425.05	1673	
444.02	2909	
460.04	5999	1+
462.05	96581	
463.52	3597	2+
464.73	5016	2+
466.29	3065	2+
467.37	1716	
469.15	1701	
469.71	1775	
470.31	1566	
478.96	1896	
479.71	1495	
480.11	11584	1+
481.52	969	
481.94	1264	
482.18	1047	
482.87	1194	
483.84	908	
485.05	9414	1+
486.69	1234	
487.23	3247	2+
488.45	862	
488.80	843	
489.97	1887	
495.14	997	
496.02	10934	1+
498.51	1356	
499.16	994	
500.27	2820	
501.97	2566	
503.04	7886	1+
505.66	5146	
507.10	3037	1+
508.34	1139	
509.36	1544	
509.91	1131	
510.61	1197	
512.84	1861	
516.84	896	
518.05	1017	
519.02	1279	
520.10	2628	
522.92	3914	2+
525.31	913	
525.66	1060	
527.65	1241	
529.08	1595	
529.65	1121	
530.05	980	
531.68	1178	
532.10	2220	
535.03	995	
545.31	951	
END IONS

###FS:    #m/z:    878.7 #charge-128
###MaxRes:#m/z:      0.0 #charge-128
###MS: 37/
###MSMS: 44/
BEGIN IONS
TITLE= Cmpd 12, +MSn(878.7), 0.5 min
PEPMASS=878.74	47952

763.18	3378	
839.05	1732	
841.33	1271	
854.96	7267	1+
861.94	2488	
863.44	1257	
864.79	2791	1+
873.07	4505	
874.33	1539	
877.04	3560	1+
877.94	6651	2+
881.01	1579	
885.68	2246	
888.06	2859	
888.52	1458	
889.81	4142	
894.90	7422	2+
897.10	3389	1+
898.80	1563	
901.68	2541	
904.38	2461	1+
906.71	1854	
910.55	1050	
912.18	1334	
914.15	2974	
916.55	1255	
927.18	1305	
928.43	1452	
931.30	2582	
942.60	1139	
961.93	6021	1+
963.47	1732	
END IONS

###FS:    #m/z:    765.2 #charge-128
###MaxRes:#m/z:      0.0 #charge-128
###MS: 41/
###MSMS: 46/
BEGIN IONS
TITLE= Cmpd 13, +MSn(765.2), 0.6 min
PEPMASS=765.25	82828

539.22	7379	
633.05	1535	
651.29	4632	1+
688.58	1216	
696.19	1232	
722.43	2232	
726.06	3012	
732.43	3286	
737.82	1303	
743.99	17633	1+
746.48	4838	1+
748.28	4389	
748.83	3817	1+
750.15	1230	
750.55	5204	1+
751.89	3378	
753.26	1270	
755.43	1658	
756.69	2046	
760.41	5405	
762.08	11980	
764.61	6709	
765.86	6355	
766.20	11423	1+
767.92	3508	
769.20	10856	2+
771.88	14498	1+
774.37	11100	1+
775.93	2992	
777.46	2236	
778.68	3460	
779.86	10419	1+
782.37	1371	
782.86	4776	1+
783.95	7275	2+
785.98	4688	
786.22	10123	1+
787.28	10710	2+
788.98	9350	2+
790.44	7447	2+
792.61	1739	
792.90	2171	
797.71	1466	
799.21	5669	1+
803.06	7662	
813.42	1220	
835.43	2864	
857.47	2810	
873.41	1802	
END IONS

###FS:    #m/z:    520.1 #charge-128
###MaxRes:#m/z:      0.0 #charge-128
###MS: 45/
###MSMS: 47/
BEGIN IONS
TITLE= Cmpd 14, +MSn(520.1), 0.6 min
PEPMASS=520.10	73273

406.93	1059	
445.43	5936	
448.18	1658	
467.14	1154	
477.93	1599	
484.06	1875	
497.04	19592	1+
501.08	19987	1+
505.19	2422	
506.67	1635	
510.16	1802	
514.96	1580	
520.06	7612	1+
523.68	2709	
525.24	1947	
527.69	2819	
529.46	3562	1+
535.94	3587	
539.05	3100	
545.30	1522	
562.56	1295	
END IONS

###FS:    #m/z:    570.1 #charge-128
###MaxRes:#m/z:      0.0 #charge-128
###MS: 57/
###MSMS: 58/
BEGIN IONS
TITLE= Cmpd 15, +MSn(570.1), 0.7 min
PEPMASS=570.08	25726

146.93	3051	
185.93	2884	
310.05	2658	
344.18	1099	
370.31	1246	
391.30	1344	
430.18	2031	
448.93	1903	
455.31	4781	
468.93	3091	
473.05	1726	
510.80	1285	
529.42	2643	
546.94	3203	
551.79	1988	
552.42	1915	
569.80	1196	
602.80	1128	
639.43	1756	
751.80	1924	
END IONS

###FS:    #m/z:    443.0 #charge   2
###MaxRes:#m/z:      0.0 #charge-128
###MS: 57/61/
###MSMS: 59/62/
BEGIN IONS
TITLE= Cmpd 16, +MSn(443.0), 0.7 min
PEPMASS=442.96	354718
CHARGE=2+
114.93	1817	
156.88	5509	1+
174.97	2814	
256.99	843	
274.15	79308	1+
328.79	28722	3+
333.55	922	
357.31	1419	
370.80	2208	
379.05	1506	
381.30	1482	
383.33	9602	2+
385.27	11670	1+
397.30	1136	
408.18	1527	
413.80	1349	
418.90	1588	
424.34	845	
425.16	1903	
455.05	1982	
460.93	1232	
464.42	865	
465.18	1048	
482.43	3138	
496.93	928	
500.42	2138	
611.56	25790	1+
640.55	3445	
683.68	892	
725.56	1596	
END IONS

###FS:    #m/z:    305.3 #charge   2
###MaxRes:#m/z:      0.0 #charge-128
###MS: 65/69/
###MSMS: 66/70/
BEGIN IONS
TITLE= Cmpd 17, +MSn(305.3), 0.8 min
PEPMASS=305.33	177748
CHARGE=2+
122.05	613	
156.93	1462	
165.96	1186	
233.98	1148	
248.52	3990	2+
251.10	3875	1+
287.02	7595	1+
287.69	22096	3+
302.80	2045	
312.80	898	
322.95	1130	
335.80	643	
340.30	2738	2+
359.36	7439	1+
391.22	1072	
392.43	2217	
408.93	672	
412.43	1339	
428.19	1337	
442.88	5828	2+
496.48	2772	1+
END IONS

###FS:    #m/z:    645.5 #charge   2
###MaxRes:#m/z:      0.0 #charge-128
###MS: 77/81/
###MSMS: 79/84/
BEGIN IONS
TITLE= Cmpd 18, +MSn(645.5), 0.9 min
PEPMASS=645.54	30020
CHARGE=2+
220.93	687	
248.93	3401	
252.14	695	
288.05	584	
299.05	917	
400.55	1982	
511.33	2201	
514.38	8475	2+
539.97	1522	
555.93	1104	
568.43	1227	
572.07	2747	
574.05	2066	
584.95	859	
595.43	1997	
604.94	1150	
613.52	3748	
613.90	2865	
627.32	4389	2+
629.43	766	
632.56	1051	
762.56	685	
810.68	643	
1028.04	526	
END IONS

###FS:    #m/z:    430.7 #charge   2
###MaxRes:#m/z:      0.0 #charge-128
###MS: 81/
###MSMS: 82/
BEGIN IONS
TITLE= Cmpd 19, +MSn(430.7), 0.9 min
PEPMASS=430.66	37372
CHARGE=2+
158.93	1491	
169.05	1304	
186.80	1500	
187.82	3382	
192.05	2237	
258.18	1128	
267.05	1255	
271.18	2227	
296.85	1416	
302.57	6744	2+
316.66	21054	1+
320.68	3169	
322.80	1501	
331.18	2119	
359.13	1767	
384.93	1707	
391.93	1766	
405.30	2129	
406.80	2766	
446.40	4700	
449.18	1511	
529.43	4138	
640.55	2973	
658.36	1208	
END IONS

###FS:    #m/z:    352.9 #charge   2
###MaxRes:#m/z:      0.0 #charge-128
###MS: 89/
###MSMS: 86/
BEGIN IONS
TITLE= Cmpd 20, +MSn(352.9), 1.0 min
PEPMASS=352.85	42679
CHARGE=2+
102.05	1716	
173.05	1481	
175.11	5747	
182.93	1667	
189.05	2295	
198.93	1922	
228.94	2204	
252.93	1353	
260.10	1299	
263.05	6024	
329.42	5552	1+
335.93	1049	
421.70	2255	
471.98	5523	2+
478.43	1167	
511.43	1187	
604.43	3573	
END IONS

###FS:    #m/z:    447.8 #charge   3
###MaxRes:#m/z:      0.0 #charge-128
###MS: 105/
###MSMS: 103/
BEGIN IONS
TITLE= Cmpd 21, +MSn(447.8), 1.2 min
PEPMASS=447.76	46852
CHARGE=3+
148.93	1726	
215.80	2491	
318.80	1020	
320.68	3943	3+
338.31	1344	
352.26	4208	1+
362.35	4404	1+
375.43	1903	
408.80	13151	2+
411.43	1677	
422.95	6292	
469.68	1620	
481.80	1560	
490.45	2039	
525.43	4159	
563.43	4552	
638.55	1030	
END IONS

###FS:    #m/z:    567.5 #charge   2
###MaxRes:#m/z:      0.0 #charge-128
###MS: 109/113/
###MSMS: 110/114/
BEGIN IONS
TITLE= Cmpd 22, +MSn(567.5), 1.3 min
PEPMASS=567.47	125923
CHARGE=2+
130.05	814	
137.96	11353	
148.05	658	
155.07	1050	
158.80	883	
186.88	2025	
201.92	7540	1+
218.91	10916	1+
224.03	2216	
229.93	794	
263.05	1482	
290.08	10834	1+
330.21	819	
360.18	736	
400.25	7287	1+
405.30	1396	
412.43	682	
430.84	3673	2+
433.21	1489	
440.30	1703	
447.43	540	
448.37	7732	1+
462.80	2208	
476.36	6812	1+
484.93	750	
485.30	6467	
493.33	1723	
493.75	5199	2+
502.80	559	
504.49	1024	
506.66	1204	
508.92	1206	
511.31	1006	
517.84	3095	1+
521.91	2074	1+
526.34	2596	
526.92	4303	
529.50	3997	
530.93	579	
531.88	6259	
532.34	2583	
534.05	2044	
534.51	680	
535.39	5217	
535.77	6698	
538.80	1968	
541.19	855	
544.43	1055	
544.90	524	
549.41	3013	
577.31	1168	
587.33	1538	1+
605.43	5359	1+
640.53	2251	
653.55	571	
658.52	13572	1+
734.67	845	
844.68	5291	1+
853.56	599	
871.67	1211	
915.73	14832	1+
END IONS

###FS:    #m/z:    312.8 #charge   2
###MaxRes:#m/z:      0.0 #charge-128
###MS: 113/117/
###MSMS: 116/118/
BEGIN IONS
TITLE= Cmpd 23, +MSn(312.8), 1.3 min
PEPMASS=312.83	97899
CHARGE=2+
130.17	822	
135.88	3423	
206.96	8464	
217.93	991	
234.98	8247	1+
270.55	2440	2+
277.06	692	
290.06	7522	2+
301.18	603	
329.43	717	
354.30	1346	
390.33	9477	1+
400.93	751	
402.18	2021	
419.68	2096	
459.18	682	
461.39	1938	
479.43	957	
508.30	550	
END IONS

###FS:    #m/z:    419.5 #charge   2
###MaxRes:#m/z:      0.0 #charge-128
###MS: 105/137/141/
###MSMS: 106/138/142/
BEGIN IONS
TITLE= Cmpd 24, +MSn(419.5), 1.4 min
PEPMASS=419.48	229655
CHARGE=2+
127.07	5655	1+
148.83	6709	1+
157.18	533	
166.93	386	
172.93	1246	
192.68	396	
274.62	813	
275.10	9385	1+
279.05	814	
293.19	5814	1+
319.30	544	
327.18	853	
354.30	798	
358.05	422	
360.30	641	
373.18	373	
378.93	385	
383.01	1284	2+
393.93	618	
397.30	853	
399.93	474	
400.96	3182	3+
401.79	5869	2+
407.68	1855	
420.43	398	
474.55	775	
479.43	546	
538.56	534	
542.97	1797	
653.47	979	
END IONS

###FS:    #m/z:    533.5 #charge   2
###MaxRes:#m/z:      0.0 #charge-128
###MS: 121/125/
###MSMS: 123/126/
BEGIN IONS
TITLE= Cmpd 25, +MSn(533.5), 1.4 min
PEPMASS=533.49	29407
CHARGE=2+
119.93	540	
137.93	1290	
147.05	1379	
154.93	721	
165.93	2301	1+
174.86	1000	
182.88	2102	
199.98	5433	1+
221.93	883	
236.05	996	
318.10	1477	1+
346.34	2078	
363.25	2323	
370.06	501	
404.18	1163	
406.69	1239	
479.94	727	
488.93	1212	
493.30	1035	
496.90	837	
510.04	545	
514.94	3272	1+
515.98	3556	2+
574.67	2411	1+
577.30	564	
600.55	888	
703.66	4433	
791.68	893	
850.80	1222	
866.73	4123	1+
END IONS

###FS:    #m/z:    632.1 #charge   2
###MaxRes:#m/z:      0.0 #charge-128
###MS: 129/133/145/
###MSMS: 131/134/146/
BEGIN IONS
TITLE= Cmpd 26, +MSn(632.1), 1.5 min
PEPMASS=632.08	44812
CHARGE=2+
164.03	623	
165.95	1236	
174.80	852	
176.05	889	
191.93	405	
219.97	2668	
236.95	11179	1+
262.03	535	
275.18	369	
290.14	1300	1+
318.30	1795	
333.31	1535	1+
336.29	7248	1+
392.18	366	
409.30	530	
437.30	1835	
447.05	661	
464.80	589	
504.18	775	
505.85	749	1+
534.55	346	
535.10	525	
548.36	1456	1+
550.68	356	
552.50	2063	1+
582.31	2036	1+
583.55	573	
591.93	530	
595.68	1065	
601.33	990	
605.43	448	
609.05	598	
614.00	5671	2+
644.05	870	
711.68	2231	
713.43	589	
715.56	2597	1+
827.67	712	
912.05	739	
927.74	2144	1+
1026.86	1411	
1027.96	741	
END IONS

###FS:    #m/z:    499.5 #charge   3
###MaxRes:#m/z:      0.0 #charge-128
###MS: 141/
###MSMS: 140/
BEGIN IONS
TITLE= Cmpd 27, +MSn(499.5), 1.5 min
PEPMASS=499.48	126392
CHARGE=3+
157.05	1393	
217.05	1285	
288.22	5993	1+
314.18	1501	
318.30	1128	
342.35	1020	
383.07	1112	
398.80	1246	
411.31	3539	
419.80	8590	
460.97	2984	
466.43	1834	
478.82	1261	
480.43	2984	2+
483.05	1491	
707.62	5728	1+
761.31	1119	
774.68	1786	
838.68	1423	
END IONS

###FS:    #m/z:    332.3 #charge   3
###MaxRes:#m/z:      0.0 #charge-128
###MS: 141/145/
###MSMS: 144/148/
BEGIN IONS
TITLE= Cmpd 28, +MSn(332.3), 1.6 min
PEPMASS=332.34	319809
CHARGE=3+
128.96	2293	
156.94	6767	
186.11	1192	
188.93	613	
277.18	839	
296.93	986	
301.55	1143	
302.93	535	
315.06	879	
342.38	1453	2+
350.93	721	
363.43	942	
410.81	727	
411.82	1762	
419.83	27603	2+
441.55	829	
518.30	795	
550.55	599	
END IONS

###FS:    #m/z:    499.5 #charge   3
###MaxRes:#m/z:      0.0 #charge-128
###MS: 145/149/
###MSMS: 147/150/
BEGIN IONS
TITLE= Cmpd 29, +MSn(499.5), 1.6 min
PEPMASS=499.47	126392
CHARGE=3+
158.80	525	
203.93	721	
261.05	1609	
350.30	809	
365.30	1629	
369.18	1020	
374.35	600	
378.69	1145	
383.93	780	
390.21	3071	
398.93	922	
420.30	2845	
423.05	1756	
454.80	3295	2+
465.94	1931	
470.55	1148	
482.80	501	
487.86	3302	2+
531.54	846	
539.55	942	
559.43	1320	
609.95	1349	
619.16	1584	
640.06	2406	1+
653.58	626	
661.48	1435	
871.43	1174	
END IONS

###FS:    #m/z:    367.6 #charge   2
###MaxRes:#m/z:      0.0 #charge-128
###MS: 181/
###MSMS: 178/
BEGIN IONS
TITLE= Cmpd 30, +MSn(367.6), 2.0 min
PEPMASS=367.64	30701
CHARGE=2+
144.93	2639	
173.03	3734	
292.93	2099	
344.93	1599	
348.80	3544	2+
353.18	5288	
400.30	4052	
455.84	22667	2+
464.86	5381	2+
465.69	1339	
500.30	2590	
500.80	4647	
519.30	1364	
END IONS

###FS:    #m/z:    517.5 #charge   2
###MaxRes:#m/z:      0.0 #charge-128
###MS: 213/
###MSMS: 210/
BEGIN IONS
TITLE= Cmpd 31, +MSn(517.5), 2.3 min
PEPMASS=517.50	48138
CHARGE=2+
186.96	7394	
215.01	5553	
244.05	1560	
293.68	1060	
328.24	2176	
331.05	1559	
391.43	1589	
410.31	4182	
429.55	1285	
457.41	4382	
480.94	2272	
495.30	2407	
497.55	2747	
500.31	1315	
577.42	2074	
689.53	4388	1+
706.57	2669	
819.63	3503	
820.86	2455	
END IONS

###FS:    #m/z:    670.6 #charge   2
###MaxRes:#m/z:      0.0 #charge-128
###MS: 209/213/
###MSMS: 212/214/
BEGIN IONS
TITLE= Cmpd 32, +MSn(670.6), 2.3 min
PEPMASS=670.61	205860
CHARGE=2+
187.93	765	
203.98	3478	1+
249.93	1099	
261.03	4398	
263.05	824	
286.11	1208	
340.21	1378	
349.18	1089	
358.09	1240	
363.18	657	
367.18	1660	1+
370.18	647	
374.26	2604	1+
378.43	507	
386.18	2370	
403.27	5106	1+
448.80	741	
530.47	1425	1+
538.43	756	
548.34	2338	
555.05	1649	
558.30	682	
567.33	937	
578.43	1649	
583.43	2370	
589.54	3403	1+
616.69	1004	
622.82	797	
633.83	586	
634.18	955	
652.51	3402	1+
654.05	1439	
662.18	1271	
695.18	1020	
716.68	756	
752.57	852	
774.70	4145	1+
937.70	589	
937.98	3824	1+
966.80	677	
1080.99	858	
END IONS

###FS:    #m/z:    447.4 #charge   3
###MaxRes:#m/z:      0.0 #charge-128
###MS: 221/237/
###MSMS: 224/240/
BEGIN IONS
TITLE= Cmpd 33, +MSn(447.4), 2.5 min
PEPMASS=447.41	43283
CHARGE=3+
205.05	589	
261.04	1174	
295.18	1148	
327.05	883	
354.18	1124	
359.30	2046	
378.68	2336	2+
387.80	1217	
426.30	3101	
430.18	1261	
435.48	13871	2+
460.40	4318	
469.43	1339	
518.82	1072	
566.68	1708	
574.48	2307	1+
671.06	962	
END IONS

###FS:    #m/z:    419.5 #charge   2
###MaxRes:#m/z:      0.0 #charge-128
###MS: 253/
###MSMS: 254/
BEGIN IONS
TITLE= Cmpd 34, +MSn(419.5), 2.8 min
PEPMASS=419.47	26127
CHARGE=2+
127.08	7993	
148.84	3834	
150.18	1000	
168.80	2796	
274.18	1108	
275.09	15198	
293.10	4167	
314.06	3749	
391.93	3640	
397.18	1727	
406.30	1236	
418.93	1030	
END IONS

###FS:    #m/z:    523.5 #charge   2
###MaxRes:#m/z:      0.0 #charge-128
###MS: 285/
###MSMS: 282/
BEGIN IONS
TITLE= Cmpd 35, +MSn(523.5), 3.1 min
PEPMASS=523.53	39576
CHARGE=2+
271.18	2256	
357.30	2482	
359.05	1852	
377.43	1098	
414.35	25741	2+
423.30	4998	2+
482.81	1764	
486.43	1658	
505.80	1677	
539.43	2153	
END IONS

###FS:    #m/z:    445.5 #charge   2
###MaxRes:#m/z:      0.0 #charge-128
###MS: 380/
###MSMS: 377/
BEGIN IONS
TITLE= Cmpd 36, +MSn(445.5), 4.1 min
PEPMASS=445.45	207397
CHARGE=2+
174.93	1628	
226.93	1020	
258.93	1550	
274.00	2916	
307.68	1402	
329.55	1462	
344.25	1069	
372.23	14843	1+
399.32	2302	
427.31	1639	
500.47	13795	1+
END IONS

###FS:    #m/z:    445.4 #charge   2
###MaxRes:#m/z:      0.0 #charge-128
###MS: 452/461/
###MSMS: 453/462/
BEGIN IONS
TITLE= Cmpd 37, +MSn(445.4), 5.0 min
PEPMASS=445.43	207397
CHARGE=2+
174.94	2511	
177.80	1273	
226.93	790	
232.93	716	
250.43	861	
259.04	4474	
274.14	1663	
326.18	752	
335.18	742	
344.23	4273	
372.28	19759	1+
376.68	942	
389.18	911	
390.43	800	
408.05	849	
423.05	769	
425.93	981	
427.29	1148	
429.11	1953	2+
500.45	16608	1+
613.59	1713	
END IONS

###FS:    #m/z:    445.8 #charge   3
###MaxRes:#m/z:      0.0 #charge-128
###MS: 524/555/
###MSMS: 525/558/
BEGIN IONS
TITLE= Cmpd 38, +MSn(445.8), 6.0 min
PEPMASS=445.76	360172
CHARGE=3+
129.80	1216	
174.98	3809	
177.05	1296	
185.80	2716	
202.93	3945	
222.55	2025	
253.43	9071	
291.18	1617	
295.93	1953	
300.18	1254	
304.08	3436	
304.36	3655	
309.18	2898	
317.97	14569	1+
328.01	10898	1+
328.80	6935	
341.93	19563	1+
356.43	1862	
359.18	1747	
386.68	1157	
405.30	5141	
406.33	15661	
406.79	9474	
416.30	4947	
418.93	4037	
421.95	1058	
428.01	28330	
433.90	214143	
456.80	1694	
457.30	4007	
470.43	2281	
489.99	1147	
498.36	13904	
506.36	19574	1+
569.46	3111	
635.66	1331	
682.44	1051	
812.56	1296	
813.57	1127	
END IONS

###FS:    #m/z:    437.9 #charge   2
###MaxRes:#m/z:      0.0 #charge-128
###MS: 667/
###MSMS: 665/
BEGIN IONS
TITLE= Cmpd 39, +MSn(437.9), 7.3 min
PEPMASS=437.95	35268
CHARGE=2+
172.56	2286	
173.03	8839	
200.92	5002	1+
254.98	1102	
300.21	4555	
338.31	4047	
402.06	2523	
403.43	1972	
420.18	2316	
422.19	4616	
527.55	1028	
575.59	3378	
674.63	3369	
END IONS

###FS:    #m/z:    691.6 #charge   2
###MaxRes:#m/z:      0.0 #charge-128
###MS: 729/
###MSMS: 730/
BEGIN IONS
TITLE= Cmpd 40, +MSn(691.6), 8.0 min
PEPMASS=691.63	26920
CHARGE=2+
204.02	5720	
333.31	1905	
372.30	1629	
446.67	2356	
448.30	1461	
463.30	2886	
512.43	1148	
575.58	2360	
581.31	1619	
599.43	4380	
599.92	4507	
673.68	1020	
738.68	1276	
852.68	2374	
854.68	2160	
1050.79	1367	
1179.04	2751	
1198.08	3279	
END IONS

###FS:    #m/z:    422.0 #charge   2
###MaxRes:#m/z:      0.0 #charge-128
###MS: 752/756/
###MSMS: 753/757/
BEGIN IONS
TITLE= Cmpd 41, +MSn(422.0), 8.3 min
PEPMASS=421.95	901113
CHARGE=2+
109.43	609	
127.07	3723	1+
142.96	1329	
148.90	1123	
155.05	711	
170.94	2663	
172.93	1058	
174.93	657	
229.05	780	
238.97	680	
254.05	952	
272.20	5380	1+
275.11	4033	1+
293.18	957	
305.80	549	
318.68	634	
327.78	15652	
336.81	7958	2+
353.28	5615	1+
371.34	3243	1+
380.40	1782	
385.30	2637	
386.81	814	
400.56	1796	
440.42	923	
454.81	831	
472.52	8986	1+
553.53	1541	
571.46	1393	
672.61	3591	1+
END IONS

###FS:    #m/z:    424.7 #charge-128
###MaxRes:#m/z:      0.0 #charge-128
###MS: 772/
###MSMS: 775/
BEGIN IONS
TITLE= Cmpd 42, +MSn(424.7), 8.5 min
PEPMASS=424.68	16889

252.18	1638	
295.80	1991	
323.43	1275	
329.30	1010	
354.30	2040	
405.80	3023	
413.43	1246	
472.44	40378	1+
482.30	3052	
557.56	1276	
673.68	2885	
675.55	1334	
END IONS

###FS:    #m/z:    711.1 #charge   2
###MaxRes:#m/z:      0.0 #charge-128
###MS: 800/804/
###MSMS: 802/805/
BEGIN IONS
TITLE= Cmpd 43, +MSn(711.1), 8.8 min
PEPMASS=711.14	349942
CHARGE=2+
174.96	6161	1+
186.94	2683	
228.93	510	
243.01	1189	
285.30	525	
288.05	545	
314.18	726	
328.33	3393	
337.81	997	
344.20	3088	1+
369.05	525	
387.43	795	
432.40	4314	1+
456.36	3288	1+
492.60	968	
529.47	669	
547.53	7133	1+
604.02	9399	
604.47	7766	
618.59	1905	
649.80	1674	
670.16	1261	
673.89	508	
675.82	1278	
680.31	854	
692.51	1403	1+
692.80	613	
694.04	772	
731.56	1052	
746.66	1292	
803.51	790	
810.68	814	
874.81	918	
893.73	1086	
964.78	1004	
989.79	1488	
1015.70	552	
1094.69	836	
1095.80	726	
1117.10	907	
1208.05	1251	
1247.06	3998	1+
END IONS

###FS:    #m/z:    503.5 #charge   2
###MaxRes:#m/z:      0.0 #charge-128
###MS: 808/812/
###MSMS: 809/813/
BEGIN IONS
TITLE= Cmpd 44, +MSn(503.5), 8.9 min
PEPMASS=503.48	218819
CHARGE=2+
129.96	1000	
133.05	589	
147.01	1881	
167.93	589	
176.93	647	
178.18	985	
186.94	1788	
212.91	1611	
230.99	1790	
258.07	1655	
268.07	1037	
276.16	8354	
296.18	2008	1+
299.18	1040	
339.30	1570	
363.30	3320	
376.80	1707	
379.31	643	
380.82	3386	2+
386.80	1241	
388.43	1553	
399.38	15052	1+
409.33	10800	1+
427.32	52183	1+
429.35	3480	2+
432.05	795	
442.78	1042	
462.38	59778	1+
467.05	539	
476.37	17012	2+
483.68	790	
484.39	2275	2+
485.38	23537	2+
526.44	30912	1+
543.32	2127	
561.49	58110	1+
674.44	738	
675.80	564	
677.68	890	
712.73	3805	1+
775.80	599	
END IONS

###FS:    #m/z:    513.8 #charge   3
###MaxRes:#m/z:      0.0 #charge-128
###MS: 828/
###MSMS: 833/
BEGIN IONS
TITLE= Cmpd 45, +MSn(513.8), 9.1 min
PEPMASS=513.83	96088
CHARGE=3+
249.05	1039	
276.05	2286	
357.55	2894	
360.30	1147	
398.93	1334	
447.43	1609	
450.32	3874	
493.05	2099	
496.30	3260	
501.81	18786	1+
538.05	3512	
545.55	1864	
551.41	4279	
568.43	1138	
630.32	2492	
640.16	1762	
END IONS

###FS:    #m/z:    712.7 #charge   2
###MaxRes:#m/z:      0.0 #charge-128
###MS: 828/
###MSMS: 834/
BEGIN IONS
TITLE= Cmpd 46, +MSn(712.7), 9.1 min
PEPMASS=712.66	42464
CHARGE=2+
174.88	2547	
176.93	1854	
186.80	1452	
283.05	1216	
289.55	2531	
345.29	6289	1+
433.32	3207	
472.31	2003	
529.30	2639	
547.48	3071	1+
604.01	11835	1+
618.56	2464	
668.44	3470	
861.69	3752	
876.72	2369	
967.74	1552	
990.80	1746	
1079.58	2147	
1249.13	2459	
1249.95	1724	
END IONS

###FS:    #m/z:    520.6 #charge-128
###MaxRes:#m/z:      0.0 #charge-128
###MS: 848/
###MSMS: 845/
BEGIN IONS
TITLE= Cmpd 47, +MSn(520.6), 9.3 min
PEPMASS=520.56	19829

132.93	1126	
176.93	1584	
238.93	1894	
248.98	2705	
299.17	2755	
336.06	5794	
353.43	1576	
362.93	1363	
459.23	5746	1+
484.92	4117	2+
501.18	1744	
503.42	23561	1+
521.02	1103	
762.55	1136	
END IONS

###FS:    #m/z:    527.5 #charge   2
###MaxRes:#m/z:      0.0 #charge-128
###MS: 856/860/
###MSMS: 857/861/
BEGIN IONS
TITLE= Cmpd 48, +MSn(527.5), 9.4 min
PEPMASS=527.50	57740
CHARGE=2+
226.05	712	
230.94	806	
244.07	14553	1+
259.03	3793	1+
277.18	878	
311.05	579	
327.30	1125	
380.80	967	
388.27	3582	1+
389.37	2867	2+
405.18	533	
407.38	41726	1+
469.43	1093	
504.67	2453	1+
507.81	870	
510.05	554	
516.42	1019	
544.93	1048	
549.43	692	
601.44	4056	1+
629.54	12425	1+
646.68	1972	
648.66	2828	
792.66	5706	1+
889.43	1065	
889.74	2912	1+
END IONS

###FS:    #m/z:    738.7 #charge   2
###MaxRes:#m/z:      0.0 #charge-128
###MS: 936/940/
###MSMS: 937/941/
BEGIN IONS
TITLE= Cmpd 49, +MSn(738.7), 10.3 min
PEPMASS=738.73	26355
CHARGE=2+
211.98	1647	
233.26	830	
239.93	1369	
248.11	3961	
261.05	2454	1+
340.30	1011	
376.37	1190	
390.22	1337	
485.05	742	
489.49	4171	1+
543.93	594	
544.50	628	
554.68	1356	
588.42	1724	1+
589.67	1984	
608.54	1768	
615.57	1392	
619.06	520	
629.55	859	
642.93	524	
700.05	2592	
709.68	649	
711.56	983	
721.80	2694	
725.81	1129	
731.07	1143	
830.77	2995	1+
959.05	552	
970.83	622	
987.98	1083	
1087.26	1257	
1088.05	624	
1100.90	873	
1213.18	816	
1229.07	679	
1330.55	1114	
1331.43	886	
END IONS

###FS:    #m/z:    509.5 #charge   2
###MaxRes:#m/z:      0.0 #charge-128
###MS: 944/948/
###MSMS: 945/949/
BEGIN IONS
TITLE= Cmpd 50, +MSn(509.5), 10.4 min
PEPMASS=509.49	22167
CHARGE=2+
169.05	809	
212.93	559	
214.80	1065	
231.04	2813	
242.93	1839	
282.02	656	
308.17	2285	
326.28	1174	
337.18	588	
344.20	2704	1+
347.80	711	
363.43	687	
381.30	1334	
391.18	711	
421.29	1479	
427.32	2540	
448.93	733	
455.95	772	
457.36	1105	
461.43	564	
462.31	3906	
471.93	520	
474.33	2350	
478.31	2266	
482.33	5116	2+
491.41	8038	2+
494.43	1754	
498.53	748	
526.44	2377	
556.49	1082	
561.46	3115	
573.48	1782	1+
674.63	2111	1+
697.56	1046	
724.60	915	
769.68	769	
775.68	1055	
810.73	510	
END IONS

###FS:    #m/z:    633.1 #charge   2
###MaxRes:#m/z:      0.0 #charge-128
###MS: 964/976/980/
###MSMS: 965/977/981/
BEGIN IONS
TITLE= Cmpd 51, +MSn(633.1), 10.6 min
PEPMASS=633.11	32289
CHARGE=2+
187.05	510	
197.93	526	
217.05	347	
260.18	952	
276.23	1744	
361.32	1142	
386.30	500	
404.30	2451	1+
412.93	425	
427.47	1227	
444.56	406	
446.80	487	
466.80	1353	
496.43	706	
514.37	1682	1+
516.93	513	
519.30	855	
548.31	452	
560.80	474	
567.54	3923	1+
574.93	1484	
582.43	736	
596.82	2022	1+
598.30	622	
602.06	530	
603.93	340	
607.43	347	
609.48	4070	2+
613.95	348	
615.55	1181	
618.57	567	
620.44	788	
651.55	458	
664.44	435	
681.43	1174	
698.71	1571	1+
719.31	1418	
751.78	456	
806.56	467	
861.68	540	
878.92	478	
905.68	530	
989.84	1040	1+
1077.07	433	
1121.13	405	
END IONS

###FS:    #m/z:    627.1 #charge   2
###MaxRes:#m/z:      0.0 #charge-128
###MS: 988/992/
###MSMS: 991/993/
BEGIN IONS
TITLE= Cmpd 52, +MSn(627.1), 10.8 min
PEPMASS=627.11	380096
CHARGE=2+
175.04	1151	
223.05	962	
225.93	707	
243.05	1565	
258.05	603	
268.93	903	
276.09	6222	
281.05	790	
326.18	2067	
330.39	1244	
344.30	1731	
356.30	912	
369.05	1172	
371.43	870	
387.30	1518	
397.22	1920	
404.32	8750	1+
415.42	1180	
429.18	796	
440.05	1055	
450.36	2822	1+
466.56	1448	
513.18	712	
521.55	3030	1+
532.54	1108	
539.58	1205	
540.93	1934	
541.44	2391	
549.44	772	
551.56	1163	
566.88	1240	
567.52	16261	1+
568.89	1388	
572.68	859	
590.01	1481	1+
597.63	4436	1+
609.05	1550	
609.47	2371	
615.49	1106	
638.53	3940	1+
650.78	1553	
658.61	1263	
668.59	3874	1+
686.66	907	
687.66	2383	1+
762.30	1148	
815.05	520	
820.82	1045	
838.84	699	
849.68	1251	
961.05	1183	
1113.88	573	
END IONS

###FS:    #m/z:    419.5 #charge   3
###MaxRes:#m/z:      0.0 #charge-128
###MS: 1000/
###MSMS: 1001/
BEGIN IONS
TITLE= Cmpd 53, +MSn(419.5), 10.9 min
PEPMASS=419.49	21744
CHARGE=3+
127.02	8875	1+
136.80	1981	
148.83	7353	
202.43	3286	
233.80	2449	1+
239.03	3340	
275.20	11220	3+
278.05	1383	
284.08	6592	1+
293.16	7403	1+
298.97	1300	
311.18	2001	
319.68	4318	
320.17	10892	2+
344.30	2797	
359.30	1874	
402.93	1937	
405.43	1030	
406.52	6648	
452.56	1334	
468.43	1471	
541.95	1349	
542.55	7378	
598.81	1325	
617.55	1362	
638.55	2139	
673.43	1393	
END IONS

###FS:    #m/z:    531.0 #charge   2
###MaxRes:#m/z:      0.0 #charge-128
###MS: 1008/1012/
###MSMS: 1010/1013/
BEGIN IONS
TITLE= Cmpd 54, +MSn(531.0), 11.0 min
PEPMASS=531.00	60106
CHARGE=2+
187.03	8009	1+
199.05	1123	
214.99	4982	
276.05	687	
283.18	2031	1+
328.29	2314	1+
370.81	540	
381.30	1065	
391.18	1739	
414.93	2111	
423.84	3900	2+
425.30	1192	
441.18	613	
443.31	4350	
485.30	618	
493.07	1057	
505.45	7141	
507.30	618	
510.30	1045	
512.43	1399	
556.56	1848	
570.43	653	
601.44	1072	
618.55	1536	
619.55	2719	1+
733.61	4322	
785.56	805	
828.68	879	
846.67	4808	1+
END IONS

###FS:    #m/z:    627.6 #charge   2
###MaxRes:#m/z:      0.0 #charge-128
###MS: 1044/1048/
###MSMS: 1046/1049/
BEGIN IONS
TITLE= Cmpd 55, +MSn(627.6), 11.4 min
PEPMASS=627.58	380096
CHARGE=2+
236.93	643	
268.05	564	
275.94	1131	
371.18	1001	
379.18	1187	
405.28	2872	
406.55	903	
408.37	1665	
443.43	1310	
450.43	584	
485.55	1266	
508.56	1668	1+
531.55	1909	
540.43	2350	1+
541.91	1136	
547.43	2070	
555.94	1293	
568.45	3926	1+
570.31	781	
579.43	775	
588.55	515	
589.43	3641	
591.04	1695	1+
597.51	1347	
600.41	1786	
608.32	3373	
610.50	586	
613.05	873	
615.48	1366	
639.43	1138	
640.60	3550	1+
839.81	766	
962.69	801	
1083.05	653	
END IONS

###FS:    #m/z:    419.5 #charge   1
###MaxRes:#m/z:      0.0 #charge-128
###MS: 1060/
###MSMS: 1066/
BEGIN IONS
TITLE= Cmpd 56, +MSn(419.5), 11.6 min
PEPMASS=419.51	21744
CHARGE=1+
126.96	10922	
140.05	1559	
148.79	8470	1+
244.05	4081	
274.19	2842	3+
275.11	15802	1+
277.18	2188	
282.80	1589	
293.22	2570	
355.30	6554	
382.85	3237	1+
446.41	2131	
447.30	4572	
595.53	1565	
706.68	1423	
END IONS

###FS:    #m/z:    417.9 #charge   2
###MaxRes:#m/z:      0.0 #charge-128
###MS: 1064/1068/
###MSMS: 1065/1069/
BEGIN IONS
TITLE= Cmpd 57, +MSn(417.9), 11.6 min
PEPMASS=417.95	1013868
CHARGE=2+
128.86	2276	
174.93	3605	
196.91	908	
213.30	667	
213.99	2218	
221.30	844	
242.04	8135	1+
260.95	921	
276.17	8028	1+
297.18	515	
344.53	1040	
353.77	34928	2+
357.05	907	
361.33	6973	1+
381.28	1510	
389.32	13736	1+
398.34	1625	1+
399.34	1660	2+
401.08	1290	
404.93	1384	
417.68	552	
428.34	627	
446.41	23428	1+
541.43	921	
559.58	2062	
568.55	786	
593.48	14460	1+
707.80	1549	
END IONS

###FS:    #m/z:    606.6 #charge   2
###MaxRes:#m/z:      0.0 #charge-128
###MS: 1080/1092/1096/
###MSMS: 1081/1093/1097/
BEGIN IONS
TITLE= Cmpd 58, +MSn(606.6), 11.9 min
PEPMASS=606.56	40714
CHARGE=2+
126.92	406	
158.80	412	
174.93	1223	
182.93	611	
195.93	510	
255.11	1601	
272.05	2764	
283.05	337	
300.18	1636	
319.32	849	
342.71	1783	2+
373.30	763	
380.80	481	
384.80	504	
413.42	1391	
422.80	538	
440.30	924	
447.85	3297	2+
449.56	429	
453.30	1123	
456.83	6554	2+
488.90	618	
490.43	467	
513.56	500	
546.58	2238	3+
548.93	392	
567.22	354	
568.93	353	
575.43	409	
578.43	2182	
582.68	700	
586.82	1298	1+
588.93	674	
596.68	1228	
684.58	489	
764.61	2701	1+
799.93	634	
1056.55	978	
END IONS

###FS:    #m/z:    491.0 #charge   2
###MaxRes:#m/z:      0.0 #charge-128
###MS: 1104/1108/
###MSMS: 1105/1109/
BEGIN IONS
TITLE= Cmpd 59, +MSn(491.0), 12.1 min
PEPMASS=490.96	519885
CHARGE=2+
110.05	740	
116.05	505	
156.85	830	
171.05	1315	
172.84	1484	
174.89	6123	
240.02	6955	1+
244.05	1155	
258.05	13073	1+
267.94	2836	
269.12	1182	1+
286.06	12617	
287.42	1538	
288.23	7900	1+
312.18	677	
352.43	638	
380.43	1030	
387.42	1457	
392.18	636	
397.31	2394	
400.18	638	
404.68	554	
415.29	5861	1+
430.80	534	
433.43	1383	
443.30	868	
451.43	5608	1+
455.93	1707	
459.30	1173	
471.81	570	
472.80	3383	
510.43	1144	
512.34	842	
530.43	1983	1+
566.50	15883	1+
607.43	651	
675.53	2593	1+
693.54	1192	
695.57	20455	1+
788.56	1233	
788.75	2772	1+
806.56	1136	
END IONS

###FS:    #m/z:    551.6 #charge   2
###MaxRes:#m/z:      0.0 #charge-128
###MS: 1327/1339/1343/
###MSMS: 1328/1340/1344/
BEGIN IONS
TITLE= Cmpd 60, +MSn(551.6), 14.5 min
PEPMASS=551.56	56868
CHARGE=2+
129.88	1405	
156.05	1887	1+
169.93	624	
174.93	366	
196.93	1581	
206.93	772	
216.80	621	
233.07	3277	1+
237.18	736	
261.07	8183	1+
272.09	13809	1+
352.30	494	
358.22	1736	1+
364.80	798	
366.96	348	
372.23	902	1+
385.41	7329	1+
389.19	817	
390.28	7463	1+
392.93	412	
395.55	638	
397.30	428	
418.80	363	
422.68	530	
426.66	1066	
444.80	628	
461.32	2629	1+
463.81	2326	
471.37	1636	
473.43	556	
485.39	585	
487.93	628	
489.40	5945	1+
496.80	612	
500.46	8423	1+
503.28	781	
505.42	370	
508.79	576	
513.10	528	
515.06	822	1+
519.48	4901	
519.89	2977	
532.81	399	
538.30	589	
540.93	929	
574.58	1140	
577.55	414	
580.43	441	
602.52	3646	1+
613.61	10898	1+
712.69	3931	1+
717.67	1734	1+
767.80	660	
785.61	559	
812.83	759	
823.87	372	
830.78	1602	
832.77	381	
841.77	3090	1+
955.18	543	
END IONS

###FS:    #m/z:    773.9 #charge   1
###MaxRes:#m/z:      0.0 #charge-128
###MS: 2032/
###MSMS: 2031/
BEGIN IONS
TITLE= Cmpd 61, +MSn(773.9), 21.9 min
PEPMASS=773.91	63280
CHARGE=1+
398.35	56630	1+
589.06	1325	
657.94	2643	
738.61	2101	1+
743.30	3002	
924.71	1987	
1239.80	1128	
END IONS

###FS:    #m/z:    751.8 #charge-128
###MaxRes:#m/z:      0.0 #charge-128
###MS: 2040/
###MSMS: 2038/
BEGIN IONS
TITLE= Cmpd 62, +MSn(751.8), 22.0 min
PEPMASS=751.77	18047

223.18	2345	
302.43	1049	
376.34	20064	
398.43	3198	
604.18	1020	
666.68	1709	
686.06	4809	
692.93	2385	
733.69	1070	
768.57	1219	
END IONS

###FS:    #m/z:    451.4 #charge   1
###MaxRes:#m/z:      0.0 #charge-128
###MS: 2182/
###MSMS: 2181/
BEGIN IONS
TITLE= Cmpd 63, +MSn(451.4), 23.5 min
PEPMASS=451.40	44192
CHARGE=1+
387.21	1079	
395.16	46983	
421.93	3405	
433.20	3135	
440.05	2561	
END IONS

###FS:    #m/z:    343.5 #charge-128
###MaxRes:#m/z:      0.0 #charge-128
###MS: 2290/2338/
###MSMS: 2292/2339/
BEGIN IONS
TITLE= Cmpd 64, +MSn(343.5), 24.9 min
PEPMASS=343.48	140070

162.85	3463	1+
240.12	30646	1+
241.76	913	
279.05	574	
283.05	986	
302.68	775	
306.80	795	
319.05	810	
324.30	530	
325.42	1816	2+
342.06	996	
362.30	1168	
438.43	687	
END IONS

###FS:    #m/z:    706.6 #charge   2
###MaxRes:#m/z:      0.0 #charge-128
###MS: 2854/2858/
###MSMS: 2855/2859/
BEGIN IONS
TITLE= Cmpd 65, +MSn(706.6), 30.7 min
PEPMASS=706.62	48993
CHARGE=2+
365.23	118973	1+
393.43	917	
422.80	580	
462.80	880	
525.30	1114	
624.80	520	
646.57	767	
647.80	819	
679.69	3054	
688.31	1624	
689.07	1194	
706.68	713	
END IONS

###FS:    #m/z:    343.3 #charge-128
###MaxRes:#m/z:      0.0 #charge-128
###MS: 2854/2882/
###MSMS: 2856/2884/
BEGIN IONS
TITLE= Cmpd 66, +MSn(343.3), 30.8 min
PEPMASS=343.32	29712

123.05	839	
162.88	56243	1+
192.80	1673	
240.07	3563	
306.93	942	
323.80	613	
324.30	855	
341.80	780	
470.70	1078	
END IONS

###FS:    #m/z:    577.8 #charge-128
###MaxRes:#m/z:      0.0 #charge-128
###MS: 2990/2994/
###MSMS: 2992/2995/
BEGIN IONS
TITLE= Cmpd 67, +MSn(577.8), 32.1 min
PEPMASS=577.84	133526

298.93	824	
301.12	90486	
365.80	608	
393.80	903	
462.68	692	
518.80	1683	
519.91	748	
534.05	1297	
541.70	2019	
548.31	854	
559.91	732	
563.18	2077	
578.60	1333	
END IONS

###CHECKSUM: f784a5b757aa061fa0419a58688f1a1b
