# Supplementary material for: Metal complexation by histidine-rich peptides confers protective roles against cadmium stress in Escherichia coli as revealed by proteomics analysis
Source: PeerJ. 2018 Jul 26;6:e5245. doi: 10.7717/peerj.5245 (PMC6064632; doi:10.7717/peerj.5245)
Supplement: Supplemental Information 1 — All raw data and raw images of Figures presented in this study are provided herein this Supplementary ZIP file. [file peerj-06-5245-s001.zip › Supplementary/mgf_DIGE files/5.mgf]

###	
###	D:\Data\supitcha\24-04-2015\5-2_RB6_01_23235.d\Analysis.yep(5-2_RB6_01_23235.d)
###	Instrument: amaZon SL
###	Manufacturer: Bruker
###    5-2
###    PeakWidth 0.10, MiniumIntensity 100, S/N 1
###    Retain Residuals no, Create neutrally no,
###    FullScan Parameters: AdductIon (+)+H (-)-H, LowMass 250, HighMass 4000, MaxCharge charge decon 4, MinPeaks 3
###    Perf. isotope decon yes, Max Charge Istopic decon 0, MW agreement 0.00, Abund. cutoff 10.00, Envelope cutoff 75.00
###    MaxRes   Parameters: AdductIon (+)+H (-)-H, LowMass 100, HighMass 3000 
###    Perf. isotope decon yes, Max Charge Istopic decon 0, Abund. cutoff 2.00
###    MSn      Parameters: AdductIon (+)+H (-)-H, LowMass 50, HighMass 2000 
###    Perf. isotope decon yes, Max Charge Istopic decon 0, Abund. cutoff 2.00
###    Global Charge Limit: no 3, Prefer FullScan Result: yes, Export what: 2 (0=non deconv/1=deconv only/2=mixed), NoMSMSSignals: 50, Intensity threshold: 100, NoMSSignals (deconv): 2, NoMSSignals (non-deconv): 0, NormalizeData: no, SingleCharged: no
###FS:    #m/z:    373.2 #charge-128
###MaxRes:#m/z:      0.0 #charge-128
###MS: 31/
###MSMS: 29/
BEGIN IONS
TITLE= Cmpd 1, +MSn(373.2), 0.4 min
PEPMASS=373.16	23801

290.93	1461	
310.05	5180	1+
326.80	1094	
330.94	2380	
341.30	7800	
350.36	3272	2+
353.39	3316	1+
360.80	2659	
367.43	1099	
370.43	1618	
371.68	2953	
373.18	2119	
380.50	2933	1+
390.82	5123	
402.80	1030	
429.32	2301	
432.93	2703	
451.06	2287	
470.93	2109	
474.93	4711	1+
478.18	1128	
486.18	1746	
494.93	2149	
504.92	4952	1+
505.43	1288	
508.29	1642	
511.06	1707	
520.63	1079	
527.18	3386	
542.55	1795	
END IONS

###FS:    #m/z:    543.0 #charge-128
###MaxRes:#m/z:      0.0 #charge-128
###MS: 31/
###MSMS: 32/
BEGIN IONS
TITLE= Cmpd 2, +MSn(543.0), 0.4 min
PEPMASS=543.03	68947

344.93	1916	
388.93	2117	
395.18	2759	
397.05	1557	
407.18	1584	
428.05	1354	
448.05	3333	
448.95	24566	
475.06	4743	
477.06	1571	
480.05	1475	
481.43	2235	
482.97	4308	
486.18	1830	
490.05	1418	
492.93	1502	
496.93	3573	
501.06	13457	
502.93	2287	
504.55	3646	
507.06	2115	
515.04	2702	
519.05	5346	1+
521.00	7592	1+
525.03	2304	
527.27	2582	
529.67	3229	
537.93	1827	
541.05	2569	
542.95	11960	1+
556.93	1724	
561.18	1584	
564.29	2068	
566.06	8606	2+
569.43	2990	
571.96	3623	
575.93	2568	
579.75	3953	
581.80	1763	
584.31	2340	
586.31	2254	
588.24	2394	
592.56	4534	
597.30	1443	
603.97	2860	
651.93	2160	
END IONS

###FS:    #m/z:    419.1 #charge   2
###MaxRes:#m/z:      0.0 #charge-128
###MS: 35/
###MSMS: 33/
BEGIN IONS
TITLE= Cmpd 3, +MSn(419.1), 0.4 min
PEPMASS=419.12	91202
CHARGE=2+
127.00	3218	
148.83	5585	
254.93	2771	
274.33	1458	
274.95	6464	
282.85	3351	
293.05	3056	
300.68	1785	
303.30	7147	2+
304.97	1842	
342.93	6234	
373.09	4313	
381.30	2341	
394.03	2900	
394.90	24521	1+
400.43	3145	
417.91	1443	
419.17	2080	
427.70	1938	
436.04	2246	
437.00	13265	
438.67	1426	
444.05	3033	
447.61	3938	2+
448.93	3144	
451.93	2410	
453.93	1771	
454.97	3411	1+
457.81	1364	
460.13	1567	
473.80	1985	
475.65	1369	
END IONS

###FS:    #m/z:    549.0 #charge   1
###MaxRes:#m/z:      0.0 #charge-128
###MS: 35/
###MSMS: 34/
BEGIN IONS
TITLE= Cmpd 4, +MSn(549.0), 0.4 min
PEPMASS=548.97	36043
CHARGE=1+
158.77	4778	1+
389.93	3347	
412.30	1138	
426.11	2903	1+
430.05	1678	
434.09	3237	
435.06	7012	
452.07	2070	
454.93	2374	
457.31	1226	
474.30	1079	
489.14	3632	
502.08	3991	1+
506.98	2834	
515.11	1167	
523.05	1520	
525.00	24623	1+
527.88	5971	1+
529.12	3632	1+
538.05	1196	
541.68	1265	
544.87	3858	1+
548.06	7699	1+
554.87	1670	
557.12	1841	
563.05	2271	1+
567.05	3469	
568.60	3378	1+
573.06	1295	
578.81	1207	
592.30	1177	
593.80	1118	
603.00	5426	
632.81	1799	
END IONS

###FS:    #m/z:    501.2 #charge   3
###MaxRes:#m/z:      0.0 #charge-128
###MS: 39/
###MSMS: 36/
BEGIN IONS
TITLE= Cmpd 5, +MSn(501.2), 0.5 min
PEPMASS=501.16	850793
CHARGE=3+
232.80	3423	
271.08	6186	
455.05	6480	
460.04	32601	
476.58	6748	
477.37	14055	
478.06	729165	
479.60	59596	1+
481.21	21252	
481.61	39529	2+
482.89	27883	
483.17	27653	
484.04	5730	
484.47	4691	
485.61	26714	1+
487.19	8187	
489.43	8837	
492.66	5739	
494.82	10952	
495.99	80134	
497.42	28197	2+
498.69	31715	2+
499.90	37338	2+
500.98	134509	1+
503.49	13456	
503.86	21407	1+
505.53	6065	
506.13	4071	
506.70	12168	
507.50	3649	
508.79	7454	
509.71	5658	
513.89	9153	
514.93	12073	
517.07	13638	
517.92	4239	
518.69	8738	
519.07	77713	2+
520.64	19576	
521.36	13094	
521.71	41572	2+
523.66	10187	
524.49	14152	
527.88	9606	
528.83	6773	
529.23	9652	
532.67	5651	
542.08	10623	
543.17	10366	
544.67	3825	
567.05	4133	
603.43	8339	
END IONS

###FS:    #m/z:    369.1 #charge-128
###MaxRes:#m/z:      0.0 #charge-128
###MS: 27/43/
###MSMS: 30/45/
BEGIN IONS
TITLE= Cmpd 6, +MSn(369.1), 0.5 min
PEPMASS=369.13	73329

241.18	598	
251.80	981	
255.55	1083	
273.80	812	
321.93	1266	
327.00	1419	
330.05	790	
340.18	1075	
344.98	3152	2+
348.98	2779	1+
350.39	4352	2+
354.06	1453	
364.93	748	
367.05	1173	
369.00	4790	
373.93	1256	
376.84	1633	
378.93	2069	
386.05	8123	1+
390.08	1415	
391.41	1720	1+
393.70	2052	
396.80	947	
403.91	2347	1+
408.05	1162	
410.81	2199	1+
423.43	1246	
425.68	653	
441.93	981	
448.96	1100	
454.50	1880	2+
458.88	857	
463.05	1526	
472.93	541	
474.18	564	
474.97	3637	
476.84	1774	2+
479.00	2361	1+
484.94	2391	1+
487.26	982	
489.84	2218	1+
492.94	1894	
501.55	657	
505.30	1506	1+
507.55	1148	
508.98	1684	
515.80	608	
520.43	913	
523.30	1015	
533.82	1374	
END IONS

###FS:    #m/z:    732.1 #charge   1
###MaxRes:#m/z:      0.0 #charge-128
###MS: 39/
###MSMS: 37/
BEGIN IONS
TITLE= Cmpd 7, +MSn(732.1), 0.5 min
PEPMASS=732.06	42116
CHARGE=1+
505.18	2891	
570.18	1215	
592.18	2856	
596.05	4829	1+
619.20	3112	
673.06	3939	
686.43	2390	
688.19	8962	
691.03	18943	1+
696.02	3347	1+
709.01	67986	1+
712.40	1646	
713.99	1176	
714.84	9515	1+
715.88	2097	
716.71	9724	2+
718.80	7921	1+
721.46	1755	
723.06	1787	
727.05	2707	
727.86	4637	1+
731.82	1433	
732.20	4964	1+
735.27	1750	
740.43	4342	
740.88	6786	1+
742.96	4908	1+
746.19	4153	
746.54	4671	1+
749.10	2532	
751.06	3383	
753.29	3648	
755.18	1726	
756.77	1439	
757.29	1283	
761.42	3799	
763.05	3575	1+
765.06	1971	
765.80	2421	
769.06	1740	
771.30	3304	
772.68	1450	
773.95	1502	
776.84	2484	
777.40	1862	
779.93	1286	
782.80	2996	1+
788.32	1557	
789.90	2954	
797.31	4028	
833.18	2597	
END IONS

###FS:    #m/z:    627.1 #charge-128
###MaxRes:#m/z:      0.0 #charge-128
###MS: 35/
###MSMS: 38/
BEGIN IONS
TITLE= Cmpd 8, +MSn(627.1), 0.5 min
PEPMASS=627.06	52485

372.93	3257	
446.18	2070	
487.18	1187	
491.06	2345	
492.96	1321	
498.93	1697	
513.17	5232	
515.04	6451	
529.18	2354	
535.80	2334	
550.93	1962	
557.80	1265	
585.96	5328	1+
604.93	1703	
609.75	2230	1+
611.17	3144	
624.93	2158	
628.04	1162	
629.02	5250	
634.56	2043	
641.88	4312	1+
642.28	1092	
644.84	3510	
646.93	1099	
648.42	1464	
650.04	1332	
650.56	4477	
652.29	2134	
655.05	1178	
658.43	1785	
660.95	2057	
663.05	1177	
668.04	2281	
677.43	1285	
686.43	1324	
691.06	1189	
698.67	1600	
END IONS

###FS:    #m/z:    433.2 #charge   2
###MaxRes:#m/z:      0.0 #charge-128
###MS: 35/
###MSMS: 41/
BEGIN IONS
TITLE= Cmpd 9, +MSn(433.2), 0.5 min
PEPMASS=433.15	96660
CHARGE=2+
316.31	1130	
335.05	1000	
355.05	1432	
369.05	1923	
392.05	3338	
408.93	4528	2+
410.02	31723	
412.48	6265	3+
414.16	5829	2+
416.18	3031	
418.12	4618	1+
420.93	1020	
428.05	5278	
432.01	4922	1+
438.05	1805	
442.30	1638	
445.05	1736	
446.02	6776	1+
454.96	2931	
465.93	1257	
472.05	1442	
473.05	2914	
476.18	1412	
END IONS

###FS:    #m/z:    710.4 #charge   1
###MaxRes:#m/z:      0.0 #charge-128
###MS: 43/
###MSMS: 42/
BEGIN IONS
TITLE= Cmpd 10, +MSn(710.4), 0.5 min
PEPMASS=710.36	50057
CHARGE=1+
497.05	2197	1+
566.32	1936	
573.18	2747	
588.68	2246	
633.31	2500	
664.06	1376	
666.93	1599	
669.94	1091	
674.43	2453	
680.96	2802	
685.07	1033	
685.99	3677	
687.55	3082	1+
688.34	4795	3+
690.18	1903	
690.68	7202	1+
691.13	9318	
694.72	1208	
699.81	1824	
704.85	2229	
709.02	14607	1+
711.38	6256	1+
718.62	4924	
723.04	1171	
725.07	1204	
728.29	2499	
731.84	6528	1+
734.26	1115	
736.14	3263	
736.78	6623	1+
739.16	5046	
742.15	3767	1+
743.89	3082	1+
745.97	4672	3+
746.20	6948	2+
748.91	1484	
749.50	7172	1+
751.80	3758	1+
754.72	1772	
756.13	2696	
758.56	3023	
766.99	2898	1+
770.06	2259	
772.52	1154	
774.05	2326	
778.21	1390	
785.43	2079	
794.90	2895	1+
797.80	1933	
806.92	1701	
END IONS

###FS:    #m/z:    436.2 #charge-128
###MaxRes:#m/z:      0.0 #charge-128
###MS: 39/47/
###MSMS: 40/49/
BEGIN IONS
TITLE= Cmpd 11, +MSn(436.2), 0.6 min
PEPMASS=436.16	115134

322.05	1929	1+
335.18	672	
339.18	1183	
341.51	1752	2+
371.33	4837	
410.11	618	
411.06	2030	
412.04	6802	1+
417.23	3412	1+
431.93	649	
435.96	1200	1+
440.44	553	
441.93	1477	
444.92	1157	
452.93	564	
454.03	7653	1+
458.90	1463	1+
461.24	1362	2+
464.93	1177	
468.06	829	
470.05	558	
473.02	8985	1+
476.79	1112	
478.53	1248	
480.30	977	
481.00	4809	2+
491.05	1867	
497.56	1114	
END IONS

###FS:    #m/z:    704.0 #charge   1
###MaxRes:#m/z:      0.0 #charge-128
###MS: 47/
###MSMS: 46/
BEGIN IONS
TITLE= Cmpd 12, +MSn(704.0), 0.6 min
PEPMASS=704.03	40982
CHARGE=1+
572.05	1167	
590.19	4399	1+
607.05	1373	
635.18	2521	
637.18	1550	
645.80	3689	
659.68	1334	
667.14	3940	1+
677.82	1475	
679.85	5999	1+
686.07	3199	
688.10	2969	1+
691.05	1432	
692.76	2980	1+
696.96	1269	
703.07	1845	
703.67	3211	
704.04	12960	1+
706.18	4644	
712.94	2930	
714.10	4869	1+
716.43	3219	
717.75	4935	1+
719.90	10733	1+
720.56	1986	
723.58	3226	
725.11	2313	1+
727.92	4716	2+
736.19	9556	2+
738.94	6928	1+
740.17	4006	
741.41	2224	
742.73	4111	1+
743.05	1495	
744.21	2807	1+
745.02	7711	2+
746.65	5794	1+
748.97	4978	1+
750.69	2168	
751.99	7245	3+
752.65	4168	1+
758.98	2359	
764.98	1814	
773.04	3019	
774.30	1815	
785.02	1084	
786.93	1059	
END IONS

###FS:    #m/z:    529.1 #charge   1
###MaxRes:#m/z:      0.0 #charge-128
###MS: 43/47/
###MSMS: 44/48/
BEGIN IONS
TITLE= Cmpd 13, +MSn(529.1), 0.6 min
PEPMASS=529.14	89266
CHARGE=1+
291.05	1074	
321.05	1084	
335.08	2230	
339.05	688	
370.18	713	
380.31	1310	
392.05	1310	
412.24	6501	1+
415.16	4345	
433.09	1683	
435.32	905	
439.70	527	
448.43	692	
470.18	1163	
486.02	2886	
487.06	10782	1+
491.18	945	
500.93	839	
502.06	6544	1+
504.05	69128	1+
506.03	67010	1+
507.21	4029	1+
508.24	6746	2+
509.91	2792	
510.96	6309	1+
511.89	8344	2+
513.04	2011	
513.97	3208	1+
516.68	1931	
520.55	598	
521.99	10116	1+
523.53	3183	
524.05	19006	1+
525.01	5321	2+
526.23	6577	1+
528.00	5745	
529.03	8614	1+
530.97	3134	
532.13	9611	1+
534.41	692	
534.99	4773	1+
537.34	1351	
538.60	636	
541.05	1134	
541.38	758	
543.07	4573	1+
545.13	6206	1+
546.92	7784	1+
548.83	5963	1+
550.00	1583	
550.24	2148	
551.18	1204	
552.21	546	
552.52	784	
552.98	753	
553.34	769	
553.58	3257	1+
556.14	1152	
556.81	919	
557.52	608	
558.06	962	
559.09	3723	1+
566.05	1906	
567.30	541	
569.05	711	
570.15	780	
571.92	522	
607.30	925	
607.65	670	
END IONS

###FS:    #m/z:    352.4 #charge   2
###MaxRes:#m/z:      0.0 #charge-128
###MS: 27/59/67/
###MSMS: 28/61/68/
BEGIN IONS
TITLE= Cmpd 14, +MSn(352.4), 0.6 min
PEPMASS=352.37	71771
CHARGE=2+
100.18	785	
144.93	912	
156.80	533	
160.37	376	
172.80	422	
175.00	1694	1+
179.05	350	
206.80	386	
225.95	2924	1+
237.80	350	
244.01	5749	1+
246.00	2713	1+
253.97	612	
266.05	769	
272.03	5984	1+
301.57	896	
304.93	1068	
309.06	1282	1+
310.80	963	
323.05	432	
328.15	1018	
329.36	7316	1+
331.80	1341	
334.21	5688	2+
336.15	397	
338.18	644	
341.42	868	
359.18	638	
360.80	478	
396.55	382	
416.93	503	
428.55	525	
430.18	1574	
432.43	11269	1+
440.23	1369	
468.30	935	
471.34	397	
474.83	483	
477.30	1024	
498.05	376	
END IONS

###FS:    #m/z:    498.1 #charge-128
###MaxRes:#m/z:      0.0 #charge-128
###MS: 47/
###MSMS: 50/
BEGIN IONS
TITLE= Cmpd 15, +MSn(498.1), 0.6 min
PEPMASS=498.15	52353

377.30	2688	
382.93	2856	
384.18	1422	
419.15	7926	1+
457.80	1736	
459.71	3439	2+
473.86	2503	
478.05	4425	
478.99	11171	1+
480.15	3449	
495.18	2488	2+
496.04	1830	
496.92	4822	1+
500.31	1246	
507.30	2050	
514.94	2319	
516.03	6141	1+
518.56	3280	
519.93	3934	1+
526.95	2560	1+
541.19	1552	
552.18	1894	
800.69	1071	
END IONS

###FS:    #m/z:    487.1 #charge   2
###MaxRes:#m/z:      0.0 #charge-128
###MS: 51/
###MSMS: 52/
BEGIN IONS
TITLE= Cmpd 16, +MSn(487.1), 0.6 min
PEPMASS=487.14	86795
CHARGE=2+
171.06	3630	
189.05	1707	
225.05	1265	
294.05	2688	
313.21	9157	
372.99	2965	
391.08	1875	
409.68	3022	
452.35	2071	
462.20	1801	
463.01	18008	1+
466.05	1206	
468.18	1335	
481.93	2857	
485.43	2178	
487.02	2832	
495.95	1676	
499.92	3622	
503.93	1521	
506.58	5304	1+
512.56	1483	
512.90	1517	
515.70	3581	
521.05	1089	
522.93	2090	
526.94	1405	
END IONS

###FS:    #m/z:    596.2 #charge-128
###MaxRes:#m/z:      0.0 #charge-128
###MS: 47/
###MSMS: 53/
BEGIN IONS
TITLE= Cmpd 17, +MSn(596.2), 0.6 min
PEPMASS=596.16	292745

285.18	1550	
329.06	1894	
434.30	1825	
457.05	1344	
480.18	5972	1+
533.18	1314	
536.05	1246	
549.05	1049	
550.30	1737	
555.05	2796	
559.26	1904	
573.05	18769	
577.18	1609	
579.67	1237	
597.06	1110	
600.20	1368	
603.93	2945	
605.18	1638	
615.06	1531	
633.30	1118	
905.69	1395	
END IONS

###FS:    #m/z:    789.6 #charge-128
###MaxRes:#m/z:      0.0 #charge-128
###MS: 47/
###MSMS: 54/
BEGIN IONS
TITLE= Cmpd 18, +MSn(789.6), 0.6 min
PEPMASS=789.56	55237

677.43	5673	
693.68	3081	
729.43	1001	
749.18	2109	
767.43	1011	
767.96	5431	
771.55	1227	
788.12	4718	1+
792.64	1755	
796.49	2351	
801.39	7302	1+
808.68	1482	
809.93	1815	
825.68	2837	
END IONS

###FS:    #m/z:    438.4 #charge   3
###MaxRes:#m/z:      0.0 #charge-128
###MS: 67/
###MSMS: 73/
BEGIN IONS
TITLE= Cmpd 19, +MSn(438.4), 0.8 min
PEPMASS=438.43	76719
CHARGE=3+
151.05	2011	
156.93	1040	
196.93	1628	
224.18	2590	
266.68	1157	
276.05	1099	
310.80	3365	
331.42	1415	
377.18	2100	
390.69	3307	
415.05	3777	
417.05	2335	
420.18	3649	
493.43	2070	
541.36	4244	
542.93	4524	
576.45	9384	
576.90	5614	
604.97	13015	
605.43	8982	
END IONS

###FS:    #m/z:    402.4 #charge   2
###MaxRes:#m/z:      0.0 #charge-128
###MS: 71/75/
###MSMS: 72/76/
BEGIN IONS
TITLE= Cmpd 20, +MSn(402.4), 0.9 min
PEPMASS=402.41	205185
CHARGE=2+
115.93	535	
126.93	796	
137.90	16863	1+
154.96	2001	
201.17	841	
201.87	10698	1+
212.93	868	
218.93	16605	1+
247.05	883	
248.80	774	
269.05	804	
276.93	716	
284.18	1040	
312.18	1836	
317.18	770	
348.16	3218	1+
352.80	5487	
355.25	1603	
360.18	810	
361.26	3540	
366.84	4555	
370.30	22179	2+
372.57	1300	
385.32	11169	1+
419.14	2081	1+
419.96	4986	2+
425.80	1031	
444.30	1148	
456.41	6511	1+
569.68	2349	
585.54	27958	1+
END IONS

###FS:    #m/z:    526.0 #charge   1
###MaxRes:#m/z:      0.0 #charge-128
###MS: 71/75/
###MSMS: 74/77/
BEGIN IONS
TITLE= Cmpd 21, +MSn(526.0), 0.9 min
PEPMASS=526.00	112544
CHARGE=1+
128.93	2178	
156.89	1084	
183.05	1076	
254.12	1600	
271.26	1722	
275.93	1560	
281.20	655	
285.05	976	
294.17	4080	
299.16	1694	
311.18	667	
339.18	878	
354.29	1946	
371.68	2433	
382.30	1859	
384.30	697	
390.81	839	
403.18	731	
405.39	1845	
423.31	1468	
427.93	500	
438.79	2027	
449.93	1615	
465.05	1359	
467.55	1639	
471.93	775	
476.34	2650	2+
485.43	1422	
490.93	697	
493.43	1055	
501.86	1129	
503.44	3859	1+
503.89	913	
507.94	1913	
510.90	1771	1+
520.05	800	
543.68	1065	
552.18	966	
571.80	1217	
610.43	1428	
628.68	520	
651.60	1120	
717.68	1266	
739.59	1668	1+
752.70	1613	1+
757.68	1139	
823.81	535	
903.93	736	
951.87	1028	
END IONS

###FS:    #m/z:    506.5 #charge   2
###MaxRes:#m/z:      0.0 #charge-128
###MS: 75/79/
###MSMS: 78/80/
BEGIN IONS
TITLE= Cmpd 22, +MSn(506.5), 0.9 min
PEPMASS=506.50	83282
CHARGE=2+
174.91	5276	
182.92	1623	
199.85	991	
200.95	6659	
212.99	1491	1+
226.81	1193	
228.94	6501	1+
242.50	3973	3+
268.05	677	
269.93	942	
276.10	953	
281.68	1048	
283.23	1913	1+
284.18	1772	3+
297.05	633	
298.05	2443	1+
300.97	842	
315.93	1423	
321.80	903	
334.81	5761	
344.25	4828	
347.29	8925	1+
360.93	1035	
374.30	2154	
377.02	2088	1+
381.00	1697	
383.80	3479	
387.16	2580	
388.43	619	
392.31	39777	2+
411.30	667	
415.30	1819	1+
429.55	1045	
438.30	569	
447.74	1749	2+
454.18	515	
456.82	7221	2+
461.80	2358	1+
464.43	1040	
466.81	1605	
471.31	1414	
482.45	3229	2+
484.44	17433	1+
488.87	3166	
528.35	1726	
533.05	981	
539.32	1318	
597.51	3178	
665.58	2958	1+
668.66	6339	1+
705.68	522	
711.43	532	
736.47	713	
783.62	6740	1+
END IONS

###FS:    #m/z:    601.5 #charge   2
###MaxRes:#m/z:      0.0 #charge-128
###MS: 79/83/
###MSMS: 82/85/
BEGIN IONS
TITLE= Cmpd 23, +MSn(601.5), 0.9 min
PEPMASS=601.55	35007
CHARGE=2+
128.93	613	
140.93	996	
146.99	3278	1+
168.93	795	
185.98	2301	
265.93	1815	
299.05	878	
317.25	8555	1+
367.43	2110	
386.43	893	
402.37	578	
412.39	2550	
415.43	868	
416.37	2918	1+
418.18	742	
426.93	1065	
429.30	2050	1+
441.43	1326	
459.18	2541	
491.93	2394	
500.41	866	
508.88	7033	2+
530.44	1666	
544.18	2430	1+
548.06	898	
565.20	871	
570.05	927	
575.43	1909	
582.30	1398	
583.58	3116	
583.89	5054	1+
592.82	688	
632.11	545	
638.80	520	
655.32	2257	
658.56	1046	
751.56	952	
773.55	2022	
775.80	834	
786.57	507	
850.79	597	
1016.74	2064	1+
1021.68	638	
1038.83	2491	
1039.80	1478	
1055.93	1360	
1056.82	1058	
END IONS

###FS:    #m/z:    360.3 #charge   2
###MaxRes:#m/z:      0.0 #charge-128
###MS: 83/87/
###MSMS: 84/88/
BEGIN IONS
TITLE= Cmpd 24, +MSn(360.3), 1.0 min
PEPMASS=360.34	114496
CHARGE=2+
140.95	2500	
168.87	1468	
169.10	1818	
174.86	2504	
176.67	1257	2+
226.05	2938	1+
242.05	1197	
276.55	1771	
319.18	535	
324.70	19209	
329.18	991	
329.67	3434	2+
336.93	2639	
341.49	2062	2+
343.25	2009	
347.18	1280	1+
418.43	1800	
434.43	662	
467.93	1065	
494.31	707	
551.47	2598	
END IONS

###FS:    #m/z:    419.5 #charge   2
###MaxRes:#m/z:      0.0 #charge-128
###MS: 87/91/
###MSMS: 89/93/
BEGIN IONS
TITLE= Cmpd 25, +MSn(419.5), 1.0 min
PEPMASS=419.51	91202
CHARGE=2+
126.99	15643	1+
148.82	10938	1+
166.80	569	
170.68	1967	
194.93	1035	
203.18	1133	
273.92	880	
275.06	14723	1+
293.11	8630	1+
319.05	795	
324.80	500	
344.93	599	
349.31	1546	
361.18	594	
370.68	2203	
401.90	1603	
END IONS

###FS:    #m/z:    344.4 #charge   2
###MaxRes:#m/z:      0.0 #charge-128
###MS: 95/99/
###MSMS: 97/101/
BEGIN IONS
TITLE= Cmpd 26, +MSn(344.4), 1.1 min
PEPMASS=344.37	223172
CHARGE=2+
162.84	2491	
168.98	3248	
184.68	1290	
185.92	18699	1+
213.94	16333	1+
254.05	520	
283.03	4030	
285.18	598	
296.05	500	
301.80	589	
313.12	636	
318.18	1746	
326.80	706	
327.26	4179	2+
359.05	535	
363.15	581	
374.43	589	
375.17	3030	1+
392.43	510	
439.18	1080	
458.43	1354	
474.45	19008	1+
583.55	2012	1+
END IONS

###FS:    #m/z:    670.9 #charge   3
###MaxRes:#m/z:      0.0 #charge-128
###MS: 177/
###MSMS: 178/
BEGIN IONS
TITLE= Cmpd 27, +MSn(670.9), 2.0 min
PEPMASS=670.88	12991
CHARGE=3+
165.86	6210	
523.30	1099	
549.05	1530	
571.43	1520	
583.43	2286	
600.54	1357	
605.80	2629	
633.80	1001	
639.43	2227	
641.93	4739	
658.36	1256	
690.44	1111	
702.56	3596	
722.46	2338	
914.06	1453	
918.56	2493	
1116.70	2891	
END IONS

###FS:    #m/z:    571.5 #charge   3
###MaxRes:#m/z:      0.0 #charge-128
###MS: 185/
###MSMS: 182/
BEGIN IONS
TITLE= Cmpd 28, +MSn(571.5), 2.0 min
PEPMASS=571.53	27929
CHARGE=3+
194.93	2776	
216.44	3017	
240.01	1557	
325.28	4698	1+
346.43	2866	
386.68	2246	
444.80	1162	
480.19	1196	
485.94	4330	
534.94	1164	
543.43	2541	
543.78	2138	
607.48	9871	
608.04	6855	
653.93	4101	
671.96	6480	
672.52	5991	
729.68	2806	
848.18	2509	
END IONS

###FS:    #m/z:    532.5 #charge   2
###MaxRes:#m/z:      0.0 #charge-128
###MS: 217/
###MSMS: 215/
BEGIN IONS
TITLE= Cmpd 29, +MSn(532.5), 2.4 min
PEPMASS=532.50	46647
CHARGE=2+
157.04	3848	
185.05	2418	
186.93	1837	
200.93	2187	
216.05	2639	
235.05	2736	
272.04	2172	
307.24	2303	1+
347.26	4868	2+
349.31	3126	
353.31	13634	1+
371.21	1394	
491.93	1798	
497.30	7310	
693.49	6396	
719.18	4079	
725.68	1943	
793.83	1281	
813.66	1408	
879.79	1723	
END IONS

###FS:    #m/z:    523.5 #charge   2
###MaxRes:#m/z:      0.0 #charge-128
###MS: 292/
###MSMS: 291/
BEGIN IONS
TITLE= Cmpd 30, +MSn(523.5), 3.2 min
PEPMASS=523.53	24943
CHARGE=2+
125.93	1334	
149.80	2042	
238.11	3308	
270.05	4032	
302.05	1049	
379.90	4802	
405.30	2492	
405.79	6688	2+
414.30	38535	
423.29	13519	2+
505.35	11420	1+
592.57	1778	
END IONS

###FS:    #m/z:    401.4 #charge   3
###MaxRes:#m/z:      0.0 #charge-128
###MS: 425/
###MSMS: 429/
BEGIN IONS
TITLE= Cmpd 31, +MSn(401.4), 4.9 min
PEPMASS=401.42	41311
CHARGE=3+
172.90	4238	
326.93	6075	
336.73	5789	2+
344.18	1236	
385.54	1959	
418.55	1505	
459.30	3284	
512.30	5326	
515.43	9298	
515.86	6805	
562.43	2859	
END IONS

###FS:    #m/z:    523.5 #charge   2
###MaxRes:#m/z:      0.0 #charge-128
###MS: 607/
###MSMS: 612/
BEGIN IONS
TITLE= Cmpd 32, +MSn(523.5), 7.1 min
PEPMASS=523.53	28439
CHARGE=2+
173.05	1010	
268.05	4524	
316.55	1756	
346.18	3404	
403.47	1795	
405.43	2158	
416.18	1177	
437.40	8051	2+
487.82	9611	
500.72	2519	
504.37	1018	
511.95	2304	
761.57	1555	
882.69	1866	
END IONS

###FS:    #m/z:    396.8 #charge   3
###MaxRes:#m/z:      0.0 #charge-128
###MS: 679/
###MSMS: 676/
BEGIN IONS
TITLE= Cmpd 33, +MSn(396.8), 7.8 min
PEPMASS=396.75	61513
CHARGE=3+
142.97	5907	
160.86	1950	
170.85	3159	
174.80	1295	
197.93	1569	
208.68	1736	
282.05	1128	
285.30	1098	
374.80	1697	
509.46	37690	2+
545.56	3946	
843.80	1757	
END IONS

###FS:    #m/z:    414.5 #charge   2
###MaxRes:#m/z:      0.0 #charge-128
###MS: 696/700/
###MSMS: 697/701/
BEGIN IONS
TITLE= Cmpd 34, +MSn(414.5), 8.1 min
PEPMASS=414.47	212237
CHARGE=2+
156.98	11552	1+
184.92	14135	1+
199.93	1472	
256.05	1123	
260.18	3852	1+
271.27	1529	
281.18	532	
327.30	1614	
353.18	866	
354.43	1118	
357.80	2241	
370.35	1157	
391.30	846	
397.81	4031	2+
430.38	1939	1+
458.93	1354	
529.66	647	
586.57	1628	
643.57	21063	1+
714.79	1819	
END IONS

###FS:    #m/z:    461.5 #charge   2
###MaxRes:#m/z:      0.0 #charge-128
###MS: 704/708/
###MSMS: 705/709/
BEGIN IONS
TITLE= Cmpd 35, +MSn(461.5), 8.2 min
PEPMASS=461.46	90446
CHARGE=2+
119.98	963	
131.93	765	
161.93	908	
206.95	12238	1+
234.99	9574	1+
274.30	697	
292.05	1001	
317.04	1388	
335.25	731	
356.30	873	
363.23	5851	
382.93	608	
417.88	1220	
419.68	1148	
422.81	929	
425.80	2218	
559.58	6632	1+
687.66	8067	1+
757.55	967	
END IONS

###FS:    #m/z:    422.0 #charge   2
###MaxRes:#m/z:      0.0 #charge-128
###MS: 724/728/
###MSMS: 725/729/
BEGIN IONS
TITLE= Cmpd 36, +MSn(422.0), 8.4 min
PEPMASS=421.96	928515
CHARGE=2+
127.05	1432	
148.93	2261	
253.93	530	
272.11	3891	
276.30	515	
291.80	584	
293.18	1345	
305.93	1815	3+
312.30	515	
325.30	2148	
327.80	8646	3+
337.25	2805	
343.30	1393	
353.38	3427	
371.39	1530	
380.17	3218	
384.83	2451	2+
393.93	1192	
402.93	1002	
440.44	600	
472.42	5384	1+
554.43	545	
572.55	505	
672.60	1496	
END IONS

###FS:    #m/z:    590.9 #charge-128
###MaxRes:#m/z:      0.0 #charge-128
###MS: 772/776/
###MSMS: 775/777/
BEGIN IONS
TITLE= Cmpd 37, +MSn(590.9), 8.9 min
PEPMASS=590.91	62120

156.93	1050	
184.92	1227	
271.18	608	
272.05	1408	
317.28	1209	
356.30	711	
359.30	746	
377.80	1609	
382.80	603	
387.31	1695	
416.30	672	
426.19	3783	
434.30	775	
442.80	814	
476.92	1227	2+
485.43	2605	
524.05	1854	
531.80	1997	
544.95	1379	
555.10	937	
557.43	1688	
609.68	1680	
659.81	624	
680.07	1003	
736.56	4237	
793.60	4395	1+
794.19	5149	
812.67	2424	2+
829.09	566	
829.70	1454	
902.94	797	
END IONS

###FS:    #m/z:    608.7 #charge   1
###MaxRes:#m/z:      0.0 #charge-128
###MS: 1010/
###MSMS: 1007/
BEGIN IONS
TITLE= Cmpd 38, +MSn(608.7), 11.4 min
PEPMASS=608.68	19458
CHARGE=1+
221.05	1010	
239.18	1970	
397.43	1105	
422.77	6825	
499.93	2675	
580.68	3827	
591.64	20801	
622.94	3016	
END IONS

###FS:    #m/z:    493.5 #charge   2
###MaxRes:#m/z:      0.0 #charge-128
###MS: 1010/1014/
###MSMS: 1011/1015/
BEGIN IONS
TITLE= Cmpd 39, +MSn(493.5), 11.5 min
PEPMASS=493.52	192592
CHARGE=2+
129.02	6326	1+
146.97	4017	1+
151.93	571	
157.00	1903	
169.93	1084	
185.68	627	
214.01	573	
246.05	1815	
271.09	4286	1+
314.18	607	
317.21	891	
318.68	535	
325.30	981	
342.42	3484	1+
353.22	2875	1+
370.24	10308	1+
372.69	1464	
403.18	810	
407.30	1025	
415.32	6198	2+
432.37	5794	1+
448.43	991	
466.41	1613	
467.66	1565	
475.38	1347	2+
503.41	9057	1+
537.51	2825	
554.59	5293	1+
598.68	1551	
616.57	13098	1+
669.55	589	
715.71	606	
762.68	1025	
829.70	1824	
840.04	3605	1+
END IONS

###FS:    #m/z:    419.5 #charge   2
###MaxRes:#m/z:      0.0 #charge-128
###MS: 1165/
###MSMS: 1170/
BEGIN IONS
TITLE= Cmpd 40, +MSn(419.5), 13.2 min
PEPMASS=419.53	23444
CHARGE=2+
127.03	5540	
148.80	5322	
222.93	2904	
248.80	1393	
275.14	17362	1+
293.16	5546	1+
END IONS

###FS:    #m/z:    608.6 #charge   2
###MaxRes:#m/z:      0.0 #charge-128
###MS: 1324/1328/
###MSMS: 1325/1329/
BEGIN IONS
TITLE= Cmpd 41, +MSn(608.6), 14.8 min
PEPMASS=608.59	26722
CHARGE=2+
139.05	907	
167.04	762	
218.05	2904	
258.95	4356	1+
308.22	3246	
344.19	1076	
372.22	3769	1+
388.26	2066	
390.18	2409	
413.89	3633	
422.77	582	
424.57	1122	
458.18	933	
469.34	702	
470.87	2077	
504.55	1133	
517.48	2095	
540.47	2121	1+
542.93	1129	
568.48	4009	1+
571.93	1329	1+
574.81	1546	
630.44	4156	
649.30	505	
681.57	1607	1+
766.56	1453	
826.89	4106	1+
981.83	576	
1052.93	839	
1118.62	1014	
1140.18	1401	
END IONS

###FS:    #m/z:    498.8 #charge   2
###MaxRes:#m/z:      0.0 #charge-128
###MS: 1328/
###MSMS: 1333/
BEGIN IONS
TITLE= Cmpd 42, +MSn(498.8), 14.9 min
PEPMASS=498.84	7693
CHARGE=2+
261.04	47725	1+
408.80	1102	
438.57	2646	
456.05	1589	
480.18	1324	
END IONS

###FS:    #m/z:    499.4 #charge   3
###MaxRes:#m/z:      0.0 #charge-128
###MS: 1400/1408/
###MSMS: 1403/1409/
BEGIN IONS
TITLE= Cmpd 43, +MSn(499.4), 15.7 min
PEPMASS=499.44	15433
CHARGE=3+
118.17	1033	
258.80	545	
261.01	60514	
327.18	1089	
362.80	1325	
379.80	510	
381.89	1400	
438.83	2889	
446.93	800	
479.93	977	
END IONS

###FS:    #m/z:    419.5 #charge   1
###MaxRes:#m/z:      0.0 #charge-128
###MS: 1880/
###MSMS: 1885/
BEGIN IONS
TITLE= Cmpd 44, +MSn(419.5), 20.8 min
PEPMASS=419.52	22643
CHARGE=1+
126.43	1580	
127.05	20072	1+
148.88	2519	
166.93	4895	
275.07	10591	1+
293.20	6510	
294.68	1226	
END IONS

###FS:    #m/z:    451.4 #charge-128
###MaxRes:#m/z:      0.0 #charge-128
###MS: 2292/
###MSMS: 2289/
BEGIN IONS
TITLE= Cmpd 45, +MSn(451.4), 25.1 min
PEPMASS=451.39	52957

331.20	7519	
339.31	2532	
377.18	1775	
387.34	14286	1+
389.93	1187	
392.05	1815	
394.22	3394	
395.21	19247	
433.30	13176	
END IONS

###FS:    #m/z:    651.1 #charge-128
###MaxRes:#m/z:      0.0 #charge-128
###MS: 2312/2360/
###MSMS: 2315/2361/
BEGIN IONS
TITLE= Cmpd 46, +MSn(651.1), 25.6 min
PEPMASS=651.08	90325

337.20	35883	
428.80	780	
533.30	1011	
565.05	574	
591.93	1280	
603.80	1217	
606.44	1432	
614.71	4207	2+
621.30	751	
632.80	893	
END IONS

###FS:    #m/z:    707.0 #charge   5
###MaxRes:#m/z:      0.0 #charge-128
###MS: 2880/
###MSMS: 2885/
BEGIN IONS
TITLE= Cmpd 47, +MSn(707.0), 31.4 min
PEPMASS=707.03	48345
CHARGE=5+
186.93	1491	
365.26	104375	1+
466.68	3339	
474.93	1834	
591.05	1815	
591.80	1120	
647.81	1729	
673.20	2146	
1376.93	1815	
END IONS

###FS:    #m/z:    419.5 #charge   2
###MaxRes:#m/z:      0.0 #charge-128
###MS: 2924/
###MSMS: 2926/
BEGIN IONS
TITLE= Cmpd 48, +MSn(419.5), 31.8 min
PEPMASS=419.48	44559
CHARGE=2+
126.97	6441	
148.83	5572	
234.68	1854	
274.30	1177	
275.10	5234	
293.28	6786	
296.81	1119	
301.18	1414	
358.80	1334	
381.05	1295	
401.93	1158	
544.80	1510	
756.68	1158	
END IONS

###CHECKSUM: 1ea9297a2a14653cb9c443b15a871047
