# Supplementary material for: Metal complexation by histidine-rich peptides confers protective roles against cadmium stress in Escherichia coli as revealed by proteomics analysis
Source: PeerJ. 2018 Jul 26;6:e5245. doi: 10.7717/peerj.5245 (PMC6064632; doi:10.7717/peerj.5245)
Supplement: Supplemental Information 1 — All raw data and raw images of Figures presented in this study are provided herein this Supplementary ZIP file. [file peerj-06-5245-s001.zip › Supplementary/mgf_DIGE files/4.mgf]

###	
###	D:\Data\supitcha\24-04-2015\4-2_RB4_01_23232.d\Analysis.yep(4-2_RB4_01_23232.d)
###	Instrument: amaZon SL
###	Manufacturer: Bruker
###    4-2
###    PeakWidth 0.10, MiniumIntensity 100, S/N 1
###    Retain Residuals no, Create neutrally no,
###    FullScan Parameters: AdductIon (+)+H (-)-H, LowMass 250, HighMass 4000, MaxCharge charge decon 4, MinPeaks 3
###    Perf. isotope decon yes, Max Charge Istopic decon 0, MW agreement 0.00, Abund. cutoff 10.00, Envelope cutoff 75.00
###    MaxRes   Parameters: AdductIon (+)+H (-)-H, LowMass 100, HighMass 3000 
###    Perf. isotope decon yes, Max Charge Istopic decon 0, Abund. cutoff 2.00
###    MSn      Parameters: AdductIon (+)+H (-)-H, LowMass 50, HighMass 2000 
###    Perf. isotope decon yes, Max Charge Istopic decon 0, Abund. cutoff 2.00
###    Global Charge Limit: no 3, Prefer FullScan Result: yes, Export what: 2 (0=non deconv/1=deconv only/2=mixed), NoMSMSSignals: 50, Intensity threshold: 100, NoMSSignals (deconv): 2, NoMSSignals (non-deconv): 0, NormalizeData: no, SingleCharged: no
###FS:    #m/z:    324.1 #charge   1
###MaxRes:#m/z:      0.0 #charge-128
###MS: 31/
###MSMS: 28/
BEGIN IONS
TITLE= Cmpd 1, +MSn(324.1), 0.4 min
PEPMASS=324.08	110544
CHARGE=1+
280.07	5389	1+
281.83	22116	1+
298.80	2015	
299.72	8272	1+
300.66	9122	3+
303.82	6373	1+
305.91	7409	
312.30	2590	
321.91	11446	1+
341.21	7132	
347.01	3119	
358.93	1560	
362.80	1427	
END IONS

###FS:    #m/z:    413.1 #charge-128
###MaxRes:#m/z:      0.0 #charge-128
###MS: 31/
###MSMS: 30/
BEGIN IONS
TITLE= Cmpd 2, +MSn(413.1), 0.4 min
PEPMASS=413.07	96821

123.93	2462	
172.93	2276	
177.93	2796	
213.93	1402	
282.91	1555	
363.05	2805	
370.95	8357	1+
372.84	2272	
387.05	1295	
388.83	4639	
390.80	7240	1+
393.45	6319	
394.73	4251	2+
395.98	8068	2+
398.93	1304	
400.43	1177	
401.68	1569	
403.69	1730	
410.92	1601	
416.55	1481	
427.30	1167	
429.94	4472	1+
431.85	3747	
435.02	2631	
463.68	1255	
474.99	1670	
END IONS

###FS:    #m/z:    419.1 #charge   2
###MaxRes:#m/z:      0.0 #charge-128
###MS: 35/
###MSMS: 33/
BEGIN IONS
TITLE= Cmpd 3, +MSn(419.1), 0.4 min
PEPMASS=419.13	56734
CHARGE=2+
127.01	12103	
148.83	4776	
166.93	2570	
204.80	4524	
274.60	1284	
275.10	5541	
291.93	1383	
293.16	5843	
304.30	1118	
318.93	1711	
323.87	1336	
325.93	1793	
357.06	3558	
373.09	11307	
377.09	9865	1+
390.93	6378	
394.03	2225	
394.92	7155	
395.95	11909	1+
403.19	2398	
418.07	6922	1+
428.05	4062	
433.52	5302	2+
435.94	3200	
436.80	15692	1+
440.78	1546	
449.04	2166	
451.55	1829	
455.00	2027	
460.17	4514	1+
460.40	1193	
464.05	1344	
END IONS

###FS:    #m/z:    761.1 #charge-128
###MaxRes:#m/z:      0.0 #charge-128
###MS: 35/
###MSMS: 34/
BEGIN IONS
TITLE= Cmpd 4, +MSn(761.1), 0.4 min
PEPMASS=761.10	73173

282.60	2874	
299.05	1746	
429.18	5750	1+
466.18	1393	
521.05	1148	
533.20	1478	
610.07	1239	
611.93	1383	
625.05	1943	
646.18	7686	
663.68	1236	
672.93	1599	
702.05	1109	
714.17	3098	
714.67	2185	
718.97	7319	
722.31	2416	
724.31	1017	
736.94	5628	1+
740.38	1540	
741.65	4110	
742.01	2201	
743.09	4877	1+
748.55	1344	
752.57	1651	
753.04	3609	1+
758.06	1423	
761.04	2706	
767.84	10778	1+
771.03	4981	1+
776.81	1678	
777.98	6365	1+
781.30	1500	
781.96	3876	1+
787.23	1564	
789.30	1196	
794.79	2164	
809.18	1709	
829.95	3150	
END IONS

###FS:    #m/z:    657.1 #charge   3
###MaxRes:#m/z:      0.0 #charge-128
###MS: 31/35/
###MSMS: 32/36/
BEGIN IONS
TITLE= Cmpd 5, +MSn(657.1), 0.4 min
PEPMASS=657.08	46431
CHARGE=3+
291.18	1084	
321.05	697	
423.27	1729	
452.93	799	
499.03	1597	1+
500.94	4674	1+
510.05	811	
514.07	1030	
519.05	682	
519.90	1725	1+
522.77	1080	
533.68	1535	
538.98	1899	1+
541.13	5452	1+
543.06	4271	
559.18	1086	
559.86	2910	1+
562.73	1633	
566.18	549	
572.68	1058	
577.55	2030	
579.30	623	
595.33	629	
596.88	2615	1+
601.30	1079	
605.55	2615	
610.03	794	
611.03	5062	1+
614.00	840	
614.94	2520	
619.18	3091	1+
621.48	558	
624.18	1156	
626.91	1981	1+
628.13	4587	1+
631.68	1034	
632.19	4364	1+
634.01	7922	1+
637.02	3584	1+
638.32	1608	
638.98	7742	1+
640.21	3453	1+
644.30	756	
644.93	2689	
647.37	1732	1+
649.28	3212	1+
651.92	1746	1+
652.28	616	
654.41	7364	2+
656.94	1361	
657.27	1176	
659.92	894	
661.10	3194	1+
661.66	580	
666.82	2014	1+
668.46	910	
669.05	4034	1+
670.39	1005	
672.20	976	
674.44	3484	3+
675.82	4583	
678.51	3977	1+
682.97	729	
685.00	867	
686.80	741	
691.68	740	
697.06	2784	1+
702.94	870	
707.27	938	
710.93	1580	
718.68	1224	1+
720.38	551	
725.30	875	
748.56	737	
757.56	1296	
1004.82	1183	
END IONS

###FS:    #m/z:    767.2 #charge-128
###MaxRes:#m/z:      0.0 #charge-128
###MS: 43/
###MSMS: 40/
BEGIN IONS
TITLE= Cmpd 6, +MSn(767.2), 0.5 min
PEPMASS=767.18	105109

430.93	5871	
539.29	12160	
652.17	7818	1+
722.56	1563	
724.93	11902	
727.69	6109	
739.06	3336	
743.03	38501	1+
745.71	1969	
745.90	1748	
749.01	7893	2+
751.05	5434	
751.51	1696	
754.68	1911	
756.68	7505	
757.20	4733	
761.99	13885	1+
764.76	6899	1+
767.10	18824	1+
769.74	8531	
771.54	4094	
772.75	13238	1+
773.87	14403	2+
776.98	3731	
781.04	2041	
781.55	7816	
783.11	6589	
783.25	6436	
784.96	17772	1+
785.91	3920	
786.57	1790	
786.90	1914	
787.29	8974	
788.82	8754	1+
790.24	3655	
790.64	16635	1+
792.10	6665	1+
793.86	2580	
794.06	2948	
794.37	7275	1+
796.07	4047	
797.05	1659	
797.68	3212	
799.17	9169	1+
801.08	4326	
802.93	4853	
804.18	1899	
804.54	3494	
807.18	3516	
809.61	3189	
811.81	3435	
815.79	1839	
827.41	1538	
836.40	2129	
846.18	3010	
END IONS

###FS:    #m/z:    520.0 #charge   2
###MaxRes:#m/z:      0.0 #charge-128
###MS: 43/
###MSMS: 41/
BEGIN IONS
TITLE= Cmpd 7, +MSn(520.0), 0.5 min
PEPMASS=520.04	106801
CHARGE=2+
116.91	1298	
292.05	4072	
299.05	3171	
386.06	1720	
388.92	6888	
405.14	11275	1+
422.93	2025	
423.99	6530	1+
435.18	1782	
475.93	1330	
477.97	8482	1+
494.15	3449	1+
496.02	94431	1+
499.26	3005	2+
500.60	4940	
501.08	45941	1+
507.05	4184	1+
513.85	1343	
514.10	10413	1+
516.66	3812	1+
519.06	12219	
519.92	23436	1+
521.52	2642	
522.35	8383	1+
523.80	5387	
525.28	3829	
526.54	1225	
527.80	2710	
528.33	1501	
529.14	9153	1+
530.73	3055	
534.05	1900	
535.44	2051	
536.84	4563	
537.96	11368	1+
540.80	2453	
543.50	2709	
547.43	1493	
550.73	5071	1+
555.57	5500	1+
557.28	1977	
561.42	1620	
561.92	4183	
568.43	3643	
587.81	1868	
END IONS

###FS:    #m/z:    762.5 #charge   1
###MaxRes:#m/z:      0.0 #charge-128
###MS: 39/
###MSMS: 42/
BEGIN IONS
TITLE= Cmpd 8, +MSn(762.5), 0.5 min
PEPMASS=762.46	84939
CHARGE=1+
420.93	2256	
533.06	1808	
534.30	2473	
546.01	2700	1+
575.05	1089	
625.14	5306	1+
639.55	2816	
647.19	5329	
675.05	1147	
681.81	1071	
703.18	1354	
737.10	1953	
738.86	4011	
740.68	2032	
741.62	4455	1+
743.10	9904	1+
744.81	1640	
745.14	5651	1+
748.32	4322	1+
753.18	1629	
754.85	2711	1+
760.98	6051	1+
761.70	3943	
764.04	7788	1+
766.68	2864	
767.04	4337	
768.25	2126	1+
769.91	5656	
772.10	6189	1+
776.80	1158	
779.25	1147	
780.01	10628	1+
781.64	1076	
784.26	1165	
786.20	2128	1+
794.30	1501	
794.92	3047	
796.13	3536	1+
799.09	2224	
803.84	2797	
805.55	2424	
810.82	2598	
816.68	2413	
824.90	1098	
832.64	1301	
837.18	1785	
845.81	1759	
END IONS

###FS:    #m/z:    786.1 #charge-128
###MaxRes:#m/z:      0.0 #charge-128
###MS: 43/
###MSMS: 44/
BEGIN IONS
TITLE= Cmpd 9, +MSn(786.1), 0.5 min
PEPMASS=786.09	79619

573.18	2679	
672.18	4639	
685.05	2784	
699.81	2529	
704.93	1676	
728.18	4871	
743.96	1932	
752.43	3024	
762.06	6362	1+
765.18	2357	
766.55	1986	
767.06	14664	1+
768.05	16574	1+
772.91	2568	
778.95	3308	
780.74	2330	
782.71	4566	1+
783.92	23010	1+
787.56	4048	
792.20	3700	
793.54	2077	
794.07	4373	1+
796.43	2683	
798.09	1912	
803.93	2521	
806.68	2474	
808.43	1749	
811.28	5518	1+
814.06	1813	
815.43	4838	
820.02	1979	
821.80	2538	
825.93	2839	
827.18	2915	
827.68	11140	1+
831.66	2164	
833.05	4003	
834.93	1780	
842.80	1607	
855.68	2047	
882.30	2201	
END IONS

###FS:    #m/z:    790.6 #charge-128
###MaxRes:#m/z:      0.0 #charge-128
###MS: 43/
###MSMS: 45/
BEGIN IONS
TITLE= Cmpd 10, +MSn(790.6), 0.5 min
PEPMASS=790.59	87527

576.95	2028	
640.18	1464	
671.95	2028	
675.04	4111	
693.12	2639	1+
714.93	2541	
735.80	1562	
738.05	3333	
754.03	1262	
767.03	2895	
767.92	5917	1+
771.07	10421	1+
774.70	1316	
777.09	8940	
778.56	1672	
780.06	1394	
781.30	1223	
787.05	1171	
788.84	3082	
790.02	15285	1+
790.54	3398	
792.30	3244	1+
793.67	1793	
795.22	4239	1+
799.58	3315	1+
802.05	2768	
803.60	7267	2+
805.69	4655	1+
806.10	9058	2+
808.00	8364	1+
810.61	7225	2+
813.14	5971	2+
815.55	1136	
815.92	2560	
817.77	3735	1+
819.40	3797	
825.29	2691	
830.12	4407	1+
836.43	1324	
844.84	1116	
846.80	1059	
856.07	1092	
891.44	1061	
END IONS

###FS:    #m/z:    653.1 #charge-128
###MaxRes:#m/z:      0.0 #charge-128
###MS: 43/
###MSMS: 46/
BEGIN IONS
TITLE= Cmpd 11, +MSn(653.1), 0.5 min
PEPMASS=653.13	71521

424.18	1991	
497.15	33353	1+
515.07	16293	1+
516.66	4783	1+
521.03	1793	
530.86	1137	
534.80	1618	
538.07	17014	1+
542.14	2406	
546.37	5052	1+
551.55	1432	
558.05	2404	
564.68	1138	
572.43	2178	
575.12	31758	
600.53	1467	
603.37	1294	
610.92	4045	1+
629.00	2484	1+
631.32	3753	1+
634.06	5124	
635.95	1033	
637.55	1082	
637.99	3953	1+
645.33	2476	
645.93	1774	
647.69	1032	
651.97	6631	2+
654.92	2161	
660.68	2815	
660.96	3214	1+
666.06	2749	
668.95	1972	
669.44	5352	1+
671.11	3205	
676.01	1036	
680.96	1746	
682.93	1291	
683.31	3967	1+
685.19	3970	
687.71	3022	1+
691.43	1895	
693.91	2477	1+
696.68	2070	
698.18	2394	
703.20	1954	
706.98	4527	1+
718.04	3370	
END IONS

###FS:    #m/z:    528.2 #charge   2
###MaxRes:#m/z:      0.0 #charge-128
###MS: 43/
###MSMS: 49/
BEGIN IONS
TITLE= Cmpd 12, +MSn(528.2), 0.6 min
PEPMASS=528.20	211667
CHARGE=2+
335.05	1916	
411.93	2393	
413.01	3899	
413.99	1331	
415.27	2071	
426.63	2541	
431.02	2899	
432.98	3653	
469.22	2262	
481.91	2503	
484.05	3151	
485.96	2521	
487.01	11814	
492.18	1732	
493.18	2826	
502.05	20449	1+
504.02	362852	1+
506.00	131537	
507.24	17324	1+
508.56	13664	
509.82	5165	
510.21	11427	
510.45	9144	
510.98	13171	
512.28	12608	2+
514.01	3863	
514.46	3924	
515.00	1498	
517.80	1656	
519.97	2663	
521.15	1577	
521.97	54649	1+
523.97	38100	1+
526.23	10332	
527.07	40753	1+
529.06	43241	1+
530.81	25334	2+
532.44	9213	1+
534.00	4091	
535.63	4460	
536.63	1989	
536.99	3114	
537.68	5568	
539.88	1469	
540.88	1627	
541.46	10166	2+
542.99	8958	
545.05	22827	1+
546.06	4513	
546.94	17905	1+
548.60	4440	
549.80	16167	2+
551.88	6853	
552.63	10620	1+
554.28	13417	1+
557.57	1554	
558.61	2857	
566.05	1440	
567.05	1986	
570.06	1772	
570.57	1397	
571.46	2830	
573.02	2204	
579.78	3712	
584.55	3670	
END IONS

###FS:    #m/z:    549.2 #charge   1
###MaxRes:#m/z:      0.0 #charge-128
###MS: 35/59/
###MSMS: 38/61/
BEGIN IONS
TITLE= Cmpd 13, +MSn(549.2), 0.6 min
PEPMASS=549.19	124876
CHARGE=1+
143.93	598	
364.93	1050	
400.05	946	
414.93	1949	
423.93	1187	
433.90	1682	
436.12	1352	
436.94	736	
442.93	1123	
471.12	2982	
481.05	765	
504.19	1329	
505.14	1081	
513.18	828	
514.05	1266	
516.93	1391	
525.06	658	
525.93	827	
527.01	14240	
528.01	87921	
529.65	1561	
530.57	1339	
531.09	1421	
531.44	1692	
531.93	1148	
532.84	1135	
533.29	1203	
533.91	1190	
534.68	933	
536.00	707	
536.55	614	
548.93	1161	
549.81	1259	
550.98	1645	
565.93	941	
569.17	3392	1+
571.55	648	
579.81	936	
584.66	917	
586.93	2448	
595.05	633	
END IONS

###FS:    #m/z:    748.1 #charge-128
###MaxRes:#m/z:      0.0 #charge-128
###MS: 43/
###MSMS: 50/
BEGIN IONS
TITLE= Cmpd 14, +MSn(748.1), 0.6 min
PEPMASS=748.10	76021

455.30	3885	
520.05	1775	
616.80	3861	
633.23	4380	1+
644.80	1924	
651.11	5263	1+
671.05	1569	
672.94	1405	
701.05	3918	
705.94	1777	
709.99	1700	
720.24	5814	1+
721.98	4098	1+
723.98	12040	1+
729.94	2308	
731.06	10798	1+
734.46	2956	1+
736.04	3074	1+
738.30	6797	2+
741.92	3533	
743.91	8954	1+
744.97	1895	
746.11	6679	1+
748.90	6916	2+
752.77	2290	
755.55	1340	
756.30	3905	1+
758.34	3048	1+
760.68	3325	
761.14	2081	
762.04	12099	1+
764.87	1547	
765.74	9663	2+
767.59	10819	2+
769.88	8871	1+
772.67	2822	
773.02	4112	1+
774.42	2443	1+
775.66	7082	1+
779.05	1226	
779.43	5389	1+
783.15	2702	
785.29	3737	
786.68	1389	
787.07	3726	
789.31	1391	
790.73	5631	1+
END IONS

###FS:    #m/z:    525.2 #charge   1
###MaxRes:#m/z:      0.0 #charge-128
###MS: 35/47/59/63/
###MSMS: 37/48/60/66/
BEGIN IONS
TITLE= Cmpd 15, +MSn(525.2), 0.6 min
PEPMASS=525.15	352782
CHARGE=1+
224.80	1074	
387.96	1362	
396.92	1118	
399.06	1528	
409.81	4310	
411.24	2467	
478.18	1808	
479.04	1061	
484.06	4318	
489.14	1318	
501.11	4155	
502.02	181810	
503.46	10627	2+
505.14	8560	1+
506.74	9298	1+
507.94	3785	
508.17	3515	
508.52	3197	
509.05	11977	1+
519.16	1327	
520.03	30771	1+
521.76	1864	
522.56	2397	
523.05	2239	
523.50	2879	
523.80	3298	
525.07	30697	1+
526.55	7409	1+
526.58	4129	
527.86	8235	1+
529.32	3429	
529.71	2644	
530.16	1617	
530.56	1215	
531.08	1572	
531.54	2107	
531.92	1240	
532.33	3313	
532.63	4662	
534.18	1948	
535.07	1020	
541.70	2744	
543.07	15786	1+
546.09	3390	
546.39	3282	
546.76	2830	
547.05	2475	
547.55	1906	
548.10	1448	
549.42	2630	
550.10	1953	
551.30	1772	
554.39	1684	
554.91	1888	
555.65	2488	
556.04	1591	
566.09	1184	
567.19	1608	
572.41	1940	
END IONS

###FS:    #m/z:    423.1 #charge-128
###MaxRes:#m/z:      0.0 #charge-128
###MS: 51/
###MSMS: 52/
BEGIN IONS
TITLE= Cmpd 16, +MSn(423.1), 0.6 min
PEPMASS=423.08	178660

277.05	2070	
327.06	4022	1+
381.95	4358	
387.06	2497	
399.97	28941	
402.18	1030	
403.40	5476	1+
405.43	6161	1+
407.80	1059	
417.59	2550	2+
418.08	2568	1+
421.49	2645	2+
422.48	3585	1+
433.43	1295	
436.97	1577	
440.02	4365	1+
442.94	3016	1+
445.81	1197	
447.10	3603	2+
455.10	4265	2+
473.03	2167	
474.74	1562	
485.06	3151	
END IONS

###FS:    #m/z:    455.1 #charge-128
###MaxRes:#m/z:      0.0 #charge-128
###MS: 47/
###MSMS: 53/
BEGIN IONS
TITLE= Cmpd 17, +MSn(455.1), 0.6 min
PEPMASS=455.09	71656

319.05	2138	
324.05	2560	
375.80	1697	
377.07	2001	
430.05	3774	1+
431.97	5013	
435.58	2250	
437.05	4939	
453.93	2719	
455.04	12451	
456.68	2031	
461.70	2119	
467.95	1210	
473.04	11870	
475.05	5379	2+
475.05	5665	1+
477.51	3444	2+
481.06	5421	
482.30	1402	
486.83	1824	
489.05	1040	
491.05	1540	
495.75	1491	
498.81	2868	
END IONS

###FS:    #m/z:    838.5 #charge-128
###MaxRes:#m/z:      0.0 #charge-128
###MS: 51/
###MSMS: 54/
BEGIN IONS
TITLE= Cmpd 18, +MSn(838.5), 0.6 min
PEPMASS=838.45	62975

357.30	1677	
683.32	2861	
723.06	3601	
742.15	2929	
764.56	1818	
796.68	1275	
797.05	3509	
799.93	1041	
814.17	1168	
817.43	1952	
817.94	1870	
819.42	1740	
821.05	1531	
825.43	3014	
838.53	6162	1+
854.30	2129	
856.08	1100	
859.43	2305	
863.68	2129	
867.06	2405	
879.30	3522	
884.93	1197	
894.30	1560	
910.05	1098	
END IONS

###FS:    #m/z:    547.2 #charge-128
###MaxRes:#m/z:      0.0 #charge-128
###MS: 51/
###MSMS: 57/
BEGIN IONS
TITLE= Cmpd 19, +MSn(547.2), 0.7 min
PEPMASS=547.23	101452

146.80	1059	
173.93	1648	
184.93	1442	
281.05	2197	
432.94	9898	1+
451.02	3897	1+
465.43	1207	
483.38	1273	
495.18	2189	
502.05	1599	
511.31	2111	
522.93	1226	
524.01	13575	1+
526.04	24992	1+
529.08	15748	
530.65	2860	
531.03	3818	
549.81	2101	
572.81	1531	
579.68	1442	
587.43	1245	
603.43	1129	
END IONS

###FS:    #m/z:    478.1 #charge   1
###MaxRes:#m/z:      0.0 #charge-128
###MS: 55/
###MSMS: 62/
BEGIN IONS
TITLE= Cmpd 20, +MSn(478.1), 0.7 min
PEPMASS=478.06	380540
CHARGE=1+
201.80	3551	
230.80	1452	
310.30	1471	
342.93	1461	
360.18	1687	
373.68	1609	
437.31	1168	
439.93	1246	
454.02	6783	1+
456.05	2855	
458.50	2756	1+
460.15	5451	
476.80	2315	
477.98	4365	1+
487.19	1101	
492.55	1236	
494.05	5672	
496.10	3064	1+
500.05	1099	
511.18	4571	
513.80	1481	
516.26	1333	
END IONS

###FS:    #m/z:    571.4 #charge   1
###MaxRes:#m/z:      0.0 #charge-128
###MS: 63/
###MSMS: 70/
BEGIN IONS
TITLE= Cmpd 21, +MSn(571.4), 0.8 min
PEPMASS=571.43	63910
CHARGE=1+
246.03	5148	
248.05	2246	
308.06	1610	
326.18	1707	
344.43	1638	
346.18	3846	
358.30	2815	
372.06	1491	
425.39	7348	1+
443.95	2619	
548.96	1179	
553.50	18616	1+
END IONS

###FS:    #m/z:    339.9 #charge   2
###MaxRes:#m/z:      0.0 #charge-128
###MS: 83/87/
###MSMS: 84/88/
BEGIN IONS
TITLE= Cmpd 22, +MSn(339.9), 1.0 min
PEPMASS=339.87	42991
CHARGE=2+
111.93	878	
123.93	549	
249.18	5783	1+
250.92	1119	
277.07	6298	1+
315.93	1830	
320.86	2838	1+
323.30	1993	2+
376.43	554	
402.39	8584	1+
403.24	3006	2+
417.30	996	
441.54	1716	
449.55	932	
464.18	1688	
504.55	1712	
END IONS

###FS:    #m/z:    397.9 #charge   2
###MaxRes:#m/z:      0.0 #charge-128
###MS: 99/
###MSMS: 100/
BEGIN IONS
TITLE= Cmpd 23, +MSn(397.9), 1.1 min
PEPMASS=397.88	25900
CHARGE=2+
101.05	1561	
120.05	1422	
128.93	1304	
162.93	1255	
176.90	3464	
188.93	1540	
205.04	3537	
240.93	2550	
283.11	1306	
317.93	1520	
355.98	4012	1+
374.15	5329	1+
378.55	1550	
380.93	6586	
462.42	1336	
572.43	1757	
590.53	2530	
592.67	1573	
END IONS

###FS:    #m/z:    403.4 #charge   2
###MaxRes:#m/z:      0.0 #charge-128
###MS: 139/
###MSMS: 136/
BEGIN IONS
TITLE= Cmpd 24, +MSn(403.4), 1.5 min
PEPMASS=403.43	123633
CHARGE=2+
120.05	1856	
147.18	2001	
232.07	10719	1+
233.04	10376	3+
241.93	3120	
261.04	10398	1+
276.18	1177	
284.05	1187	
318.18	1303	
332.47	5479	1+
345.05	2773	
346.68	2231	
361.93	1157	
376.30	1027	
384.05	1118	
385.35	3163	1+
545.46	13181	
END IONS

###FS:    #m/z:    329.9 #charge   2
###MaxRes:#m/z:      0.0 #charge-128
###MS: 151/155/
###MSMS: 152/156/
BEGIN IONS
TITLE= Cmpd 25, +MSn(329.9), 1.7 min
PEPMASS=329.87	85777
CHARGE=2+
156.94	18735	1+
176.93	574	
184.94	15633	1+
237.93	1702	
253.09	2175	
284.18	1158	
293.05	605	
298.21	7607	1+
361.28	14695	1+
474.43	19129	1+
END IONS

###FS:    #m/z:    512.1 #charge   3
###MaxRes:#m/z:      0.0 #charge-128
###MS: 175/179/
###MSMS: 178/181/
BEGIN IONS
TITLE= Cmpd 26, +MSn(512.1), 1.9 min
PEPMASS=512.15	33812
CHARGE=3+
131.30	893	
156.94	2345	
168.93	1285	
184.87	2684	1+
244.80	878	
280.06	1144	
326.81	526	
340.80	765	
381.80	2767	1+
412.93	765	
421.68	893	
437.30	4028	
446.32	1786	2+
452.93	1227	
476.02	1508	
493.80	608	
500.31	2046	
528.55	859	
529.94	1254	1+
553.47	3693	
675.54	12215	
676.04	8889	
711.06	1320	
END IONS

###FS:    #m/z:    419.5 #charge   2
###MaxRes:#m/z:      0.0 #charge-128
###MS: 183/
###MSMS: 186/
BEGIN IONS
TITLE= Cmpd 27, +MSn(419.5), 2.0 min
PEPMASS=419.51	30611
CHARGE=2+
124.94	1898	
126.94	7650	1+
148.84	6345	1+
166.81	3625	
273.44	2025	
274.72	2393	
275.06	11623	1+
288.68	1187	
293.06	5749	
323.93	1570	
378.30	3042	
398.07	1839	
439.93	7005	
441.31	1540	
END IONS

###FS:    #m/z:    523.5 #charge   2
###MaxRes:#m/z:      0.0 #charge-128
###MS: 255/257/
###MSMS: 256/258/
BEGIN IONS
TITLE= Cmpd 28, +MSn(523.5), 2.8 min
PEPMASS=523.53	31712
CHARGE=2+
154.93	813	
237.90	1057	
270.10	1009	
376.29	506	
377.30	1552	1+
384.31	1193	
405.33	3091	2+
408.43	689	
414.34	21782	1+
423.25	4826	2+
505.25	4964	1+
506.80	592	
591.48	904	
END IONS

###FS:    #m/z:    489.0 #charge   2
###MaxRes:#m/z:      0.0 #charge-128
###MS: 385/404/
###MSMS: 386/405/
BEGIN IONS
TITLE= Cmpd 29, +MSn(489.0), 4.4 min
PEPMASS=488.99	54360
CHARGE=2+
205.00	2702	1+
229.81	535	
242.80	535	
251.05	594	
319.43	1854	
330.68	2247	
386.80	2031	
404.30	1821	
418.18	540	
418.80	562	
419.30	4322	2+
422.30	793	
423.05	1605	
427.85	14539	1+
436.28	66101	2+
441.29	890	
447.93	572	
451.93	775	
453.30	916	
469.80	1749	
475.93	1345	
492.80	648	
546.43	608	
569.43	1806	
660.43	712	
673.76	1266	
772.66	4697	1+
773.01	766	
END IONS

###FS:    #m/z:    581.6 #charge   2
###MaxRes:#m/z:      0.0 #charge-128
###MS: 467/471/
###MSMS: 468/472/
BEGIN IONS
TITLE= Cmpd 30, +MSn(581.6), 5.2 min
PEPMASS=581.58	116713
CHARGE=2+
156.83	517	
174.93	4058	1+
197.14	1335	
216.02	2165	
224.80	1110	
232.30	608	
241.97	7611	1+
257.05	710	
276.09	14511	1+
310.22	2256	1+
338.28	6381	1+
356.26	1555	1+
375.31	3349	
376.67	1356	
386.30	687	
394.80	6487	1+
403.81	6730	
448.43	1350	
460.35	13369	2+
466.35	2456	1+
476.39	3590	1+
484.49	2053	1+
520.93	691	
532.31	972	
542.80	618	
544.80	756	
545.29	654	
554.44	3714	
554.80	1869	
562.85	1469	
563.43	16001	1+
599.56	972	
643.55	1256	
668.67	2020	1+
678.58	7315	1+
686.93	665	
690.05	1120	
734.46	513	
806.72	2497	1+
850.71	3933	1+
869.80	703	
END IONS

###FS:    #m/z:    422.0 #charge   2
###MaxRes:#m/z:      0.0 #charge-128
###MS: 736/739/
###MSMS: 737/740/
BEGIN IONS
TITLE= Cmpd 31, +MSn(422.0), 8.3 min
PEPMASS=421.96	1096773
CHARGE=2+
127.03	3639	1+
142.93	697	
168.05	1011	
170.98	904	
173.80	986	
239.07	1016	
272.14	3616	
275.96	808	
293.05	1528	
299.30	995	
325.30	777	
327.82	11850	3+
343.43	1578	
353.26	3431	1+
363.42	947	
371.28	2861	
377.55	1242	
380.43	1597	
385.31	1592	
403.04	1383	
407.59	666	
454.80	1928	
472.42	5881	1+
553.59	1503	
571.56	956	
672.65	940	
END IONS

###FS:    #m/z:    429.0 #charge   2
###MaxRes:#m/z:      0.0 #charge-128
###MS: 795/
###MSMS: 792/
BEGIN IONS
TITLE= Cmpd 32, +MSn(429.0), 8.8 min
PEPMASS=428.97	133451
CHARGE=2+
157.93	2335	
185.05	2082	
201.05	2089	
210.93	1167	
272.93	1079	
286.20	3142	
327.82	1239	
339.31	3955	
367.29	3690	1+
385.36	3653	
409.55	2276	
410.93	1757	
472.35	3655	
672.55	3459	
743.71	2202	
END IONS

###FS:    #m/z:    572.6 #charge   2
###MaxRes:#m/z:      0.0 #charge-128
###MS: 951/
###MSMS: 949/
BEGIN IONS
TITLE= Cmpd 33, +MSn(572.6), 10.5 min
PEPMASS=572.59	14956
CHARGE=2+
174.93	1707	
242.00	3547	
276.08	5283	
338.30	2374	
375.41	1046	
403.80	4278	
460.30	2926	2+
464.30	2414	
477.30	2570	
536.06	1923	
546.30	2521	
581.25	1056	
653.81	2985	
678.54	6859	1+
END IONS

###FS:    #m/z:    526.6 #charge   2
###MaxRes:#m/z:      0.0 #charge-128
###MS: 967/
###MSMS: 964/
BEGIN IONS
TITLE= Cmpd 34, +MSn(526.6), 10.7 min
PEPMASS=526.55	37129
CHARGE=2+
174.80	1140	
217.93	1395	
306.68	1618	
311.30	1010	
373.05	1187	
391.43	1946	
396.94	1269	
439.46	12134	
479.55	1101	
493.43	2248	
499.80	1481	
502.30	2041	
508.44	11669	
508.92	6804	
643.59	1503	
END IONS

###FS:    #m/z:    795.7 #charge   2
###MaxRes:#m/z:      0.0 #charge-128
###MS: 967/
###MSMS: 965/
BEGIN IONS
TITLE= Cmpd 35, +MSn(795.7), 10.7 min
PEPMASS=795.71	9997
CHARGE=2+
194.80	1030	
217.94	6453	
265.96	1112	
309.18	5415	
333.30	5739	
402.30	1246	
466.18	2100	
599.44	2824	
659.63	2627	
734.66	1359	
736.81	2100	
774.68	1109	
827.58	1055	
846.81	1541	
991.97	3677	1+
1107.98	1020	
1242.09	1579	
END IONS

###FS:    #m/z:    501.8 #charge   3
###MaxRes:#m/z:      0.0 #charge-128
###MS: 1006/
###MSMS: 1004/
BEGIN IONS
TITLE= Cmpd 36, +MSn(501.8), 11.1 min
PEPMASS=501.84	27917
CHARGE=3+
208.43	1952	
310.30	1167	
314.80	1432	
316.80	2050	
338.22	1991	
421.68	5857	
438.18	4631	
444.68	1216	
473.82	7523	
481.05	1422	
483.56	1217	
485.94	1592	
489.96	7951	2+
522.43	3797	
531.05	1628	
531.42	2567	
574.49	20129	2+
END IONS

###FS:    #m/z:    476.5 #charge   3
###MaxRes:#m/z:      0.0 #charge-128
###MS: 1071/
###MSMS: 1068/
BEGIN IONS
TITLE= Cmpd 37, +MSn(476.5), 11.8 min
PEPMASS=476.54	7399
CHARGE=3+
103.16	1633	
234.97	1214	
295.68	2151	
297.18	1138	
323.80	1128	
370.80	2531	
376.18	1825	
385.30	1972	
410.81	2826	
416.93	2230	
418.80	1539	
441.37	9713	
452.43	3346	
459.43	3720	
590.52	4576	1+
END IONS

###FS:    #m/z:    467.0 #charge   2
###MaxRes:#m/z:      0.0 #charge-128
###MS: 1087/
###MSMS: 1084/
BEGIN IONS
TITLE= Cmpd 38, +MSn(467.0), 11.9 min
PEPMASS=466.98	80262
CHARGE=2+
199.93	2011	
286.18	6829	
353.18	1108	
365.30	10052	2+
374.80	16492	2+
451.68	2217	
503.80	2492	
550.43	2825	
647.33	1354	
648.68	2228	
END IONS

###FS:    #m/z:    435.0 #charge   2
###MaxRes:#m/z:      0.0 #charge-128
###MS: 1224/1228/
###MSMS: 1225/1229/
BEGIN IONS
TITLE= Cmpd 39, +MSn(435.0), 13.5 min
PEPMASS=434.97	44307
CHARGE=2+
175.93	1345	
189.93	790	
196.90	748	
272.13	2907	
298.12	2848	
306.85	1232	3+
353.19	1277	
379.29	6284	1+
385.40	3739	
391.30	1418	
397.27	5669	1+
403.80	565	
417.11	2275	
472.48	9025	1+
485.43	899	
555.43	2479	
571.58	586	
579.61	2069	
END IONS

###FS:    #m/z:    404.4 #charge   2
###MaxRes:#m/z:      0.0 #charge-128
###MS: 2120/
###MSMS: 2117/
BEGIN IONS
TITLE= Cmpd 40, +MSn(404.4), 23.0 min
PEPMASS=404.41	18387
CHARGE=2+
281.10	3828	1+
323.68	1294	
362.80	1599	
369.31	4097	
387.22	56350	1+
END IONS

###FS:    #m/z:    451.0 #charge   1
###MaxRes:#m/z:      0.0 #charge-128
###MS: 2172/2176/
###MSMS: 2174/2177/
BEGIN IONS
TITLE= Cmpd 41, +MSn(451.0), 23.6 min
PEPMASS=451.03	28059
CHARGE=1+
256.55	800	
331.21	1361	
339.06	908	
387.42	1218	
393.30	1001	
395.18	42584	1+
430.18	693	
433.31	3787	
END IONS

###FS:    #m/z:    419.5 #charge   2
###MaxRes:#m/z:      0.0 #charge-128
###MS: 2334/
###MSMS: 2335/
BEGIN IONS
TITLE= Cmpd 42, +MSn(419.5), 25.3 min
PEPMASS=419.53	52890
CHARGE=2+
127.06	10364	1+
148.78	5546	
274.07	1269	
275.05	10679	1+
293.27	2219	
358.68	2452	
360.30	2306	
383.30	1049	
END IONS

###FS:    #m/z:    650.7 #charge-128
###MaxRes:#m/z:      0.0 #charge-128
###MS: 2386/
###MSMS: 2389/
BEGIN IONS
TITLE= Cmpd 43, +MSn(650.7), 25.9 min
PEPMASS=650.73	78602

337.17	66824	
516.80	2472	
END IONS

###FS:    #m/z:    753.2 #charge-128
###MaxRes:#m/z:      0.0 #charge-128
###MS: 2466/2470/
###MSMS: 2467/2471/
BEGIN IONS
TITLE= Cmpd 44, +MSn(753.2), 26.7 min
PEPMASS=753.17	14014

437.33	27980	1+
485.07	1354	
541.05	635	
635.71	2535	1+
644.81	790	
666.68	874	
677.17	1158	
692.79	1174	
706.43	1019	
END IONS

###FS:    #m/z:    387.4 #charge   1
###MaxRes:#m/z:      0.0 #charge-128
###MS: 2482/
###MSMS: 2479/
BEGIN IONS
TITLE= Cmpd 45, +MSn(387.4), 26.8 min
PEPMASS=387.35	62187
CHARGE=1+
218.05	3103	
235.93	1690	
327.30	1205	
331.19	28374	1+
344.93	3627	
346.81	1641	
348.68	1077	
363.93	1393	
END IONS

###FS:    #m/z:    707.2 #charge   3
###MaxRes:#m/z:      0.0 #charge-128
###MS: 2850/2870/
###MSMS: 2851/2871/
BEGIN IONS
TITLE= Cmpd 46, +MSn(707.2), 30.9 min
PEPMASS=707.20	34068
CHARGE=3+
365.22	82130	
446.80	578	
486.68	1404	
515.68	677	
539.18	841	
622.05	604	
661.72	767	
666.68	1153	
675.68	977	
676.80	678	
684.06	516	
1306.18	762	
END IONS

###FS:    #m/z:    419.5 #charge   2
###MaxRes:#m/z:      0.0 #charge-128
###MS: 2874/
###MSMS: 2875/
BEGIN IONS
TITLE= Cmpd 47, +MSn(419.5), 31.0 min
PEPMASS=419.53	29812
CHARGE=2+
127.06	9121	
148.85	9053	
166.68	1069	
180.80	1530	
199.93	1874	
274.06	1572	
275.07	10080	
293.22	2660	
382.81	2051	
387.30	2208	
395.18	2119	
END IONS

###CHECKSUM: d57a9706cf826fa7400f12ae34b4a2e0
