# Supplementary material for: Metal complexation by histidine-rich peptides confers protective roles against cadmium stress in Escherichia coli as revealed by proteomics analysis
Source: PeerJ. 2018 Jul 26;6:e5245. doi: 10.7717/peerj.5245 (PMC6064632; doi:10.7717/peerj.5245)
Supplement: Supplemental Information 1 — All raw data and raw images of Figures presented in this study are provided herein this Supplementary ZIP file. [file peerj-06-5245-s001.zip › Supplementary/mgf_DIGE files/31.mgf]

###	
###	D:\Data\supitcha\01-05-2015\G2_GC2_01_23539.d\Analysis.yep(G2_GC2_01_23539.d)
###	Instrument: amaZon SL
###	Manufacturer: Bruker
###    G2
###    PeakWidth 0.10, MiniumIntensity 100, S/N 1
###    Retain Residuals no, Create neutrally no,
###    FullScan Parameters: AdductIon (+)+H (-)-H, LowMass 250, HighMass 4000, MaxCharge charge decon 4, MinPeaks 3
###    Perf. isotope decon yes, Max Charge Istopic decon 0, MW agreement 0.00, Abund. cutoff 10.00, Envelope cutoff 75.00
###    MaxRes   Parameters: AdductIon (+)+H (-)-H, LowMass 100, HighMass 3000 
###    Perf. isotope decon yes, Max Charge Istopic decon 0, Abund. cutoff 2.00
###    MSn      Parameters: AdductIon (+)+H (-)-H, LowMass 50, HighMass 2000 
###    Perf. isotope decon yes, Max Charge Istopic decon 0, Abund. cutoff 2.00
###    Global Charge Limit: no 3, Prefer FullScan Result: yes, Export what: 2 (0=non deconv/1=deconv only/2=mixed), NoMSMSSignals: 50, Intensity threshold: 100, NoMSSignals (deconv): 2, NoMSSignals (non-deconv): 0, NormalizeData: no, SingleCharged: no
###FS:    #m/z:    352.8 #charge-128
###MaxRes:#m/z:      0.0 #charge-128
###MS: 33/
###MSMS: 30/
BEGIN IONS
TITLE= Cmpd 1, +MSn(352.8), 0.4 min
PEPMASS=352.80	24540

145.93	1932	
282.80	1361	
290.93	1147	
304.89	13782	1+
323.05	5001	
329.42	6589	
331.68	1697	
333.30	1128	
334.97	7832	1+
339.33	2935	
348.94	1985	
352.93	1686	
357.80	2325	
402.30	3897	
416.80	1095	
428.93	1427	
450.68	1236	
457.93	1638	
470.93	1970	
473.05	2011	
475.05	1648	
488.17	2926	
507.47	5555	
513.92	1807	
519.75	1155	
END IONS

###FS:    #m/z:    506.9 #charge-128
###MaxRes:#m/z:      0.0 #charge-128
###MS: 33/
###MSMS: 32/
BEGIN IONS
TITLE= Cmpd 2, +MSn(506.9), 0.4 min
PEPMASS=506.93	27063

288.91	2303	
350.96	9139	1+
411.93	10125	
438.73	5840	2+
446.19	1308	
460.02	10666	1+
461.15	1371	
462.09	9342	
465.93	2295	1+
476.81	3710	
479.18	3219	
483.02	10927	
489.05	11801	1+
497.68	2600	
499.80	1864	
503.05	2119	
503.54	1309	
506.04	2949	1+
517.43	1059	
522.06	1748	
524.05	1697	
525.81	1128	
541.55	1216	
608.80	2168	
END IONS

###FS:    #m/z:    443.1 #charge-128
###MaxRes:#m/z:      0.0 #charge-128
###MS: 37/
###MSMS: 35/
BEGIN IONS
TITLE= Cmpd 3, +MSn(443.1), 0.4 min
PEPMASS=443.09	94626

177.80	1393	
308.80	1226	
382.05	1648	
418.91	8372	
420.84	6476	1+
423.88	2341	
425.10	9136	
426.60	2012	
436.93	2580	
439.03	1811	
442.96	3130	
455.04	3085	1+
458.93	1275	
459.99	3376	1+
464.41	1947	
466.80	1197	
468.05	2511	
476.55	1883	
483.05	3012	
486.08	1331	
490.56	1894	
END IONS

###FS:    #m/z:    517.0 #charge-128
###MaxRes:#m/z:      0.0 #charge-128
###MS: 37/
###MSMS: 36/
BEGIN IONS
TITLE= Cmpd 4, +MSn(517.0), 0.4 min
PEPMASS=516.99	74958

335.07	2418	
353.05	1157	
379.95	13948	1+
402.13	11517	
403.14	39254	1+
421.14	5975	
454.19	5342	1+
456.97	6487	1+
472.27	1124	
474.05	1972	
476.20	4418	2+
477.93	3247	
488.05	4631	
494.01	6287	
494.93	70008	
496.90	4338	1+
498.95	7332	1+
501.55	2247	
503.69	2345	
503.99	3708	1+
511.93	2511	
512.87	12344	
515.01	4021	
518.00	7433	1+
519.93	1640	
529.06	1445	
531.81	1099	
534.08	5641	1+
535.88	7155	1+
537.94	3968	1+
541.02	2426	
542.54	1504	
546.94	3471	
551.05	1265	
566.19	1995	
574.31	2748	
575.80	5024	
END IONS

###FS:    #m/z:    678.1 #charge   1
###MaxRes:#m/z:      0.0 #charge-128
###MS: 33/37/
###MSMS: 34/40/
BEGIN IONS
TITLE= Cmpd 5, +MSn(678.1), 0.4 min
PEPMASS=678.05	74299
CHARGE=1+
174.82	755	
482.85	1434	
539.93	1366	
541.95	1993	
542.27	2370	
542.95	11149	
556.82	2108	
560.93	1957	
562.16	1935	
564.06	11930	1+
567.68	2265	
581.04	559	
585.05	642	
589.05	618	
592.03	2069	1+
597.06	687	
601.05	702	
601.94	2358	1+
617.80	717	
619.07	662	
622.69	888	
636.94	4779	1+
640.30	572	
642.06	2331	1+
644.31	2284	
651.93	1372	
654.95	627	
658.08	4134	1+
660.93	2128	
661.31	3400	1+
662.93	1609	
664.98	2305	1+
672.71	1338	1+
677.13	1267	
678.95	943	
680.31	1892	
681.15	3606	1+
682.09	2721	3+
688.55	1956	
689.02	802	
691.46	1220	
691.86	1787	
693.80	1473	
695.40	4152	2+
697.09	1647	
697.68	2386	
698.93	1026	
702.26	1752	1+
703.80	699	
707.47	1180	
709.05	692	
710.93	992	
713.05	4266	1+
716.18	1467	
719.29	2216	1+
723.00	2449	1+
725.19	2591	2+
727.06	731	
728.59	1007	
731.33	2052	
734.96	752	
735.28	1599	
737.55	2545	
739.62	1190	1+
741.77	3024	1+
781.19	1814	
END IONS

###FS:    #m/z:    419.1 #charge-128
###MaxRes:#m/z:      0.0 #charge-128
###MS: 33/
###MSMS: 38/
BEGIN IONS
TITLE= Cmpd 6, +MSn(419.1), 0.5 min
PEPMASS=419.08	144038

127.04	2893	
202.80	4368	
230.93	1137	
275.05	5552	
282.18	1973	
303.99	6158	
321.43	3322	
355.99	6224	1+
395.16	3471	
400.03	1192	
401.18	2905	
413.93	1373	
429.05	3777	
444.93	1368	
448.24	1375	
455.05	1706	
465.55	2335	
473.07	4784	
475.56	3338	
476.95	5716	2+
478.80	2915	
END IONS

###FS:    #m/z:    346.1 #charge   1
###MaxRes:#m/z:      0.0 #charge-128
###MS: 41/
###MSMS: 39/
BEGIN IONS
TITLE= Cmpd 7, +MSn(346.1), 0.5 min
PEPMASS=346.09	155328
CHARGE=1+
252.80	2629	
275.93	1644	
311.05	2288	
328.02	2598	
329.97	65166	1+
341.80	2531	
344.87	3904	1+
347.93	2765	
360.93	2280	
363.94	19939	
364.95	41443	1+
371.16	4617	
386.88	3894	1+
408.93	1448	
457.01	4069	1+
482.93	2317	
496.06	3510	
497.93	1657	
500.05	1356	
END IONS

###FS:    #m/z:    817.8 #charge-128
###MaxRes:#m/z:      0.0 #charge-128
###MS: 41/
###MSMS: 42/
BEGIN IONS
TITLE= Cmpd 8, +MSn(817.8), 0.5 min
PEPMASS=817.83	57014

620.81	2055	
677.57	1575	
680.96	13163	1+
702.09	1815	
703.12	10430	1+
739.06	2207	
750.93	2842	
774.93	5679	1+
782.18	2061	
792.94	6016	1+
796.69	7406	1+
813.05	1138	
816.63	3649	1+
818.04	1038	
820.55	2266	
831.43	1393	
831.95	2995	
834.35	1069	
839.80	2702	
841.38	7056	2+
845.44	3430	
851.67	1670	
852.97	5381	
860.80	1077	
862.30	1502	
868.80	1616	
886.80	1416	
END IONS

###FS:    #m/z:    689.4 #charge   2
###MaxRes:#m/z:      0.0 #charge-128
###MS: 45/
###MSMS: 43/
BEGIN IONS
TITLE= Cmpd 9, +MSn(689.4), 0.5 min
PEPMASS=689.44	66066
CHARGE=2+
459.18	1128	
492.86	2187	1+
536.80	1560	
551.97	4597	1+
573.07	8230	1+
593.18	5597	
603.05	1609	
616.93	2511	
627.06	5094	1+
638.04	1523	
647.05	3198	
652.95	3513	
664.95	1437	
671.55	2346	
682.30	4975	
686.93	1875	
692.02	1281	
699.18	1805	
705.85	4539	1+
708.19	1622	
710.03	2197	
711.43	1393	
716.43	2591	
717.93	3757	
719.93	2610	
722.50	2865	
724.98	2956	1+
734.94	2456	
737.54	2924	1+
738.95	3551	
755.05	1030	
END IONS

###FS:    #m/z:    933.2 #charge-128
###MaxRes:#m/z:      0.0 #charge-128
###MS: 45/
###MSMS: 44/
BEGIN IONS
TITLE= Cmpd 10, +MSn(933.2), 0.5 min
PEPMASS=933.18	37087

525.18	2767	
801.06	1030	
817.06	1894	
818.16	8160	1+
826.93	2609	
837.06	2739	
875.55	2639	
890.81	2015	
896.10	4162	
905.13	6369	1+
908.68	1119	
911.56	1091	
914.16	6430	1+
932.86	4999	
944.68	1147	
949.18	1157	
951.07	1140	
954.79	1376	
957.93	1737	
959.19	1749	
962.05	3002	
972.46	1756	
991.43	2501	
END IONS

###FS:    #m/z:    432.6 #charge   2
###MaxRes:#m/z:      0.0 #charge-128
###MS: 29/57/
###MSMS: 31/58/
BEGIN IONS
TITLE= Cmpd 11, +MSn(432.6), 0.5 min
PEPMASS=432.58	119993
CHARGE=2+
216.93	608	
230.18	2222	
304.18	1629	
318.12	2262	1+
331.05	873	
337.18	868	
367.30	2438	
386.07	1978	1+
387.93	1648	
390.18	648	
392.05	643	
397.29	1333	
404.99	2939	
408.55	736	
409.92	5880	
412.49	3983	2+
413.92	4917	3+
415.83	1421	
417.45	1364	
429.43	1109	
434.05	559	
439.44	2302	
440.68	1320	
442.93	1654	
450.17	1352	
450.96	2966	1+
464.93	1030	
474.87	4714	
497.04	654	
509.43	511	
517.49	1387	1+
525.18	1016	
535.55	701	
578.68	1061	
END IONS

###FS:    #m/z:    593.0 #charge-128
###MaxRes:#m/z:      0.0 #charge-128
###MS: 41/
###MSMS: 47/
BEGIN IONS
TITLE= Cmpd 12, +MSn(593.0), 0.5 min
PEPMASS=592.95	66896

158.78	1910	
190.74	5139	
390.43	2295	
457.05	2423	
471.18	1648	
478.05	18459	1+
497.10	6353	
507.80	1069	
510.18	1610	
529.97	1011	
533.30	1982	
550.18	2197	
569.99	2199	1+
572.91	6498	
589.02	4192	
591.96	7240	2+
595.93	1324	
596.29	1780	
598.81	2042	
602.95	2125	
606.20	4251	
608.05	1746	
610.95	2224	
615.05	3247	1+
618.46	1568	
625.55	3855	
640.69	1984	
642.05	2256	1+
644.58	1301	
649.18	1197	
END IONS

###FS:    #m/z:    747.0 #charge   1
###MaxRes:#m/z:      0.0 #charge-128
###MS: 45/
###MSMS: 48/
BEGIN IONS
TITLE= Cmpd 13, +MSn(747.0), 0.5 min
PEPMASS=746.98	75240
CHARGE=1+
158.80	1530	
612.02	2969	1+
616.07	1693	
623.13	1536	
629.20	2402	
633.05	1416	
634.04	4850	1+
644.44	3335	
652.18	3679	
685.20	3969	
723.06	1447	
724.03	12521	1+
726.29	2125	
729.08	1942	
731.01	5261	1+
734.66	6023	3+
737.16	1132	
738.68	3428	
743.95	2586	
745.93	2561	
746.31	4741	1+
747.10	14482	1+
747.14	12904	2+
752.25	1673	
752.73	3324	1+
754.95	3885	1+
755.61	1333	
756.80	2619	
761.71	2280	
762.03	3645	
764.17	1246	
764.98	7808	
766.32	2488	
768.44	3894	
769.20	9148	1+
769.80	4799	
771.56	7158	2+
772.67	6030	1+
773.08	3399	
775.55	6403	1+
778.47	2286	
778.98	9266	1+
780.76	14365	1+
783.06	3259	1+
788.78	1153	
791.48	3914	1+
794.17	1570	
796.56	4154	
798.30	2496	
800.55	2883	
813.08	1276	
816.79	4526	1+
836.43	1157	
END IONS

###FS:    #m/z:    547.1 #charge-128
###MaxRes:#m/z:      0.0 #charge-128
###MS: 45/49/
###MSMS: 46/51/
BEGIN IONS
TITLE= Cmpd 14, +MSn(546.8), 0.6 min
PEPMASS=547.07	112007

143.87	4584	
158.73	2179	
174.68	3238	
216.80	1050	
259.80	1158	
408.93	1512	
410.36	782	
412.97	2033	
426.18	880	
429.93	2220	
431.04	18488	1+
433.06	9239	
449.09	4079	1+
452.04	2650	
468.93	623	
492.06	540	
493.15	1545	
504.97	7005	
508.54	790	
509.01	7410	1+
510.95	2965	
519.05	937	
521.95	5026	
522.87	10494	1+
526.57	3939	1+
528.04	2605	1+
537.60	2124	
540.06	1299	
546.90	1024	
558.06	1915	
560.43	1165	
561.40	3072	1+
565.28	580	
566.14	2528	
572.18	1473	
580.30	598	
584.05	927	
592.55	1135	
END IONS

###FS:    #m/z:    410.2 #charge-128
###MaxRes:#m/z:      0.0 #charge-128
###MS: 53/
###MSMS: 52/
BEGIN IONS
TITLE= Cmpd 15, +MSn(410.2), 0.6 min
PEPMASS=410.18	68737

216.93	1687	
279.05	1030	
295.97	1904	
369.08	5816	
384.05	3807	
386.93	1423	
391.94	3436	
393.68	8918	
411.87	3871	2+
413.80	1943	
422.94	3481	
424.18	1197	
427.89	6407	2+
431.67	3386	
435.27	5274	
439.55	1226	
445.97	2221	
471.68	1962	
END IONS

###FS:    #m/z:    335.2 #charge   2
###MaxRes:#m/z:      0.0 #charge-128
###MS: 49/53/
###MSMS: 50/55/
BEGIN IONS
TITLE= Cmpd 16, +MSn(335.2), 0.6 min
PEPMASS=335.18	245109
CHARGE=2+
105.93	961	
112.93	844	
123.89	5015	
142.80	662	
146.80	603	
215.68	2474	
217.88	1717	1+
220.81	3006	
237.71	1187	
238.80	4028	
240.84	6659	
248.05	913	
258.83	1958	
291.93	677	
293.86	4374	
310.93	747	
311.97	42935	
313.27	730	
315.30	579	
315.96	3632	1+
316.93	2374	3+
317.94	1641	
333.93	775	
335.07	5584	
345.05	1408	
348.02	2943	1+
352.00	6908	1+
371.04	3542	2+
375.93	1168	
378.81	1850	
433.80	1320	
465.39	1021	
467.19	639	
END IONS

###FS:    #m/z:    425.1 #charge   1
###MaxRes:#m/z:      0.0 #charge-128
###MS: 49/
###MSMS: 54/
BEGIN IONS
TITLE= Cmpd 17, +MSn(425.1), 0.6 min
PEPMASS=425.08	851203
CHARGE=1+
158.71	6433	
224.18	3796	
266.20	1604	
294.93	1854	
365.18	4130	
381.93	2384	
400.99	2819	
401.98	6822	
403.77	2050	1+
405.59	3338	
405.79	2700	
418.88	8626	1+
423.05	1697	
424.48	3754	2+
431.97	5983	2+
438.05	1932	
441.30	1716	
443.00	10846	2+
445.55	2376	1+
449.05	1412	
451.55	1962	
464.43	3071	
END IONS

###FS:    #m/z:    300.4 #charge   3
###MaxRes:#m/z:      0.0 #charge-128
###MS: 93/97/
###MSMS: 94/99/
BEGIN IONS
TITLE= Cmpd 18, +MSn(300.4), 1.1 min
PEPMASS=300.35	243962
CHARGE=3+
172.65	4276	
174.78	2181	
194.93	1295	
276.93	522	
281.93	564	
283.08	85870	1+
300.80	617	
436.55	1923	
END IONS

###FS:    #m/z:    591.4 #charge   1
###MaxRes:#m/z:      0.0 #charge-128
###MS: 236/
###MSMS: 234/
BEGIN IONS
TITLE= Cmpd 19, +MSn(591.4), 2.5 min
PEPMASS=591.40	28951
CHARGE=1+
307.16	53983	1+
510.93	1000	
590.31	1521	
END IONS

###FS:    #m/z:    523.5 #charge   2
###MaxRes:#m/z:      0.0 #charge-128
###MS: 248/252/
###MSMS: 249/253/
BEGIN IONS
TITLE= Cmpd 20, +MSn(523.5), 2.7 min
PEPMASS=523.51	106570
CHARGE=2+
184.80	687	
237.93	6451	
262.18	731	
270.01	7096	1+
310.05	844	
370.80	2637	
372.05	726	
376.18	525	
377.30	594	
379.30	767	
379.77	5548	
392.18	2664	
396.68	1565	
397.93	1683	
405.27	5591	2+
414.30	58492	2+
423.29	11775	2+
458.30	592	
490.05	4118	
505.39	16414	2+
508.18	1027	
539.00	1307	
541.68	1969	
590.68	2730	
633.43	1792	
662.68	1237	
758.86	1871	
767.68	515	
END IONS

###FS:    #m/z:    432.5 #charge   2
###MaxRes:#m/z:      0.0 #charge-128
###MS: 407/
###MSMS: 408/
BEGIN IONS
TITLE= Cmpd 21, +MSn(432.5), 4.4 min
PEPMASS=432.49	29364
CHARGE=2+
176.93	4081	
309.05	1130	
317.04	2330	
400.68	2609	
415.34	36730	1+
END IONS

###FS:    #m/z:    476.5 #charge   1
###MaxRes:#m/z:      0.0 #charge-128
###MS: 672/
###MSMS: 670/
BEGIN IONS
TITLE= Cmpd 22, +MSn(476.5), 7.3 min
PEPMASS=476.52	33477
CHARGE=1+
132.93	5533	
176.70	2522	
265.12	2273	
297.18	1236	
309.18	1049	
353.30	2207	
415.17	3758	
437.80	4817	
439.05	2178	
459.41	40474	
474.68	1717	
END IONS

###FS:    #m/z:    428.9 #charge   2
###MaxRes:#m/z:      0.0 #charge-128
###MS: 801/805/
###MSMS: 802/806/
BEGIN IONS
TITLE= Cmpd 23, +MSn(428.9), 8.7 min
PEPMASS=428.94	245698
CHARGE=2+
172.84	522	
184.90	7201	
192.93	986	
236.93	1300	
242.05	1011	
268.18	1325	
272.20	4731	
286.07	1545	
292.80	652	
296.18	780	
306.18	2047	
327.81	2223	
339.38	1056	
358.55	971	
363.18	2551	
367.26	3990	
385.25	8425	1+
398.30	1275	
410.93	1565	
427.93	2041	
446.80	550	
454.40	2435	
465.80	755	
472.36	9456	
473.64	2482	
549.34	621	
571.62	1758	
672.59	5627	1+
743.91	4639	
END IONS

###FS:    #m/z:    435.0 #charge   2
###MaxRes:#m/z:      0.0 #charge-128
###MS: 1241/1245/
###MSMS: 1242/1246/
BEGIN IONS
TITLE= Cmpd 24, +MSn(435.0), 13.4 min
PEPMASS=434.97	153045
CHARGE=2+
162.80	1972	
171.93	1055	
184.74	1481	
196.89	4619	1+
272.07	704	
280.05	1224	
294.30	515	
298.17	1013	
299.18	4900	
322.18	584	
325.30	540	
351.36	3110	1+
355.93	803	
362.80	736	
369.40	2026	
379.31	13004	1+
385.23	4146	
392.80	862	
397.34	761	
398.18	1526	
409.18	1084	
416.43	1452	
452.81	698	
472.35	12230	1+
484.83	1886	2+
571.43	1879	
579.68	555	
672.66	1755	
END IONS

###FS:    #m/z:    795.3 #charge-128
###MaxRes:#m/z:      0.0 #charge-128
###MS: 2145/
###MSMS: 2142/
BEGIN IONS
TITLE= Cmpd 25, +MSn(795.3), 22.8 min
PEPMASS=795.31	21259

409.21	83056	
594.93	2030	
END IONS

###FS:    #m/z:    404.4 #charge-128
###MaxRes:#m/z:      0.0 #charge-128
###MS: 2149/
###MSMS: 2148/
BEGIN IONS
TITLE= Cmpd 26, +MSn(404.4), 22.9 min
PEPMASS=404.36	17965

260.81	1169	
266.95	4153	
362.93	1972	
369.30	1079	
380.93	1000	
384.79	5967	2+
387.22	75227	1+
END IONS

###FS:    #m/z:    811.1 #charge   2
###MaxRes:#m/z:      0.0 #charge-128
###MS: 2145/2149/
###MSMS: 2146/2150/
BEGIN IONS
TITLE= Cmpd 27, +MSn(811.1), 22.9 min
PEPMASS=811.08	17845
CHARGE=2+
425.25	66413	
658.30	1071	
693.82	2617	
769.93	1091	
775.06	2794	
776.93	1104	
779.18	668	
782.18	2901	
791.56	781	
791.92	2706	1+
793.93	1181	
1031.55	1667	
END IONS

###FS:    #m/z:    315.2 #charge   1
###MaxRes:#m/z:      0.0 #charge-128
###MS: 2409/2413/
###MSMS: 2412/2415/
BEGIN IONS
TITLE= Cmpd 28, +MSn(315.2), 25.7 min
PEPMASS=315.23	173735
CHARGE=1+
148.80	95220	1+
279.05	907	
337.18	643	
351.05	1246	
467.55	731	
485.68	687	
END IONS

###FS:    #m/z:    651.1 #charge   4
###MaxRes:#m/z:      0.0 #charge-128
###MS: 2421/2425/
###MSMS: 2424/2426/
BEGIN IONS
TITLE= Cmpd 29, +MSn(651.1), 25.8 min
PEPMASS=651.07	176208
CHARGE=4+
337.17	206094	
432.80	1506	
499.68	604	
519.30	687	
586.68	5531	
615.05	2218	
743.68	647	
744.59	854	
811.74	1323	
END IONS

###FS:    #m/z:    432.4 #charge-128
###MaxRes:#m/z:      0.0 #charge-128
###MS: 2505/
###MSMS: 2507/
BEGIN IONS
TITLE= Cmpd 30, +MSn(432.4), 26.6 min
PEPMASS=432.42	12474

298.31	1433	
396.98	5191	2+
407.93	1020	
408.80	2187	
415.28	45137	
END IONS

###FS:    #m/z:    851.7 #charge   3
###MaxRes:#m/z:      0.0 #charge-128
###MS: 2509/2513/
###MSMS: 2510/2514/
BEGIN IONS
TITLE= Cmpd 31, +MSn(851.7), 26.7 min
PEPMASS=851.69	16748
CHARGE=3+
437.32	49816	
662.07	2214	
795.56	1656	
924.80	1581	
END IONS

###FS:    #m/z:    751.6 #charge   2
###MaxRes:#m/z:      0.0 #charge-128
###MS: 2517/
###MSMS: 2519/
BEGIN IONS
TITLE= Cmpd 32, +MSn(751.6), 26.8 min
PEPMASS=751.62	53828
CHARGE=2+
314.18	1520	
337.19	3283	
437.24	65619	1+
479.93	2472	
616.80	3012	
638.30	2179	
693.31	2444	
715.93	1079	
732.81	2738	
733.18	4093	
919.30	2453	
END IONS

###FS:    #m/z:    371.5 #charge   1
###MaxRes:#m/z:      0.0 #charge-128
###MS: 2833/
###MSMS: 2838/
BEGIN IONS
TITLE= Cmpd 33, +MSn(371.5), 30.1 min
PEPMASS=371.51	56638
CHARGE=1+
128.80	2563	
147.80	1216	
243.05	1656	
268.10	33880	1+
310.84	2080	
329.80	2701	
336.43	1774	
343.81	1826	
346.05	2159	
354.02	2208	
394.10	1674	
END IONS

###FS:    #m/z:    707.3 #charge   3
###MaxRes:#m/z:      0.0 #charge-128
###MS: 2885/2893/
###MSMS: 2886/2894/
BEGIN IONS
TITLE= Cmpd 34, +MSn(707.3), 30.6 min
PEPMASS=707.27	70310
CHARGE=3+
243.05	996	
309.05	1055	
365.21	124970	1+
467.18	888	
500.80	2152	
524.18	1065	
578.18	2499	
592.43	1536	
661.06	1616	
661.54	877	
670.82	549	
689.57	800	
695.18	1738	
END IONS

###FS:    #m/z:    709.0 #charge   2
###MaxRes:#m/z:      0.0 #charge-128
###MS: 2901/
###MSMS: 2899/
BEGIN IONS
TITLE= Cmpd 35, +MSn(709.0), 30.7 min
PEPMASS=708.99	62819
CHARGE=2+
365.18	408183	1+
477.19	3961	
484.93	3375	
646.06	1663	
708.87	3127	
END IONS

###FS:    #m/z:    706.1 #charge   2
###MaxRes:#m/z:      0.0 #charge-128
###MS: 2913/2941/
###MSMS: 2915/2942/
BEGIN IONS
TITLE= Cmpd 36, +MSn(706.1), 31.0 min
PEPMASS=706.05	70310
CHARGE=2+
292.30	699	
365.17	76773	
433.05	603	
514.30	857	
554.80	584	
569.05	608	
604.43	883	
646.07	2687	
669.07	2189	
670.80	1408	
682.56	4178	
702.68	986	
724.93	746	
END IONS

###CHECKSUM: 19b39a8decc6d0f5fdf6b1cb9d46067e
