# Supplementary material for: Metal complexation by histidine-rich peptides confers protective roles against cadmium stress in Escherichia coli as revealed by proteomics analysis
Source: PeerJ. 2018 Jul 26;6:e5245. doi: 10.7717/peerj.5245 (PMC6064632; doi:10.7717/peerj.5245)
Supplement: Supplemental Information 1 — All raw data and raw images of Figures presented in this study are provided herein this Supplementary ZIP file. [file peerj-06-5245-s001.zip › Supplementary/mgf_DIGE files/25.mgf]

###	
###	D:\Data\supitcha\4-02-2016\745_GA2_01_102.d\Analysis.yep(745_GA2_01_102.d)
###	Instrument: amaZon SL
###	Manufacturer: Bruker
###    745
###    PeakWidth 0.10, MiniumIntensity 100, S/N 1
###    Retain Residuals no, Create neutrally no,
###    FullScan Parameters: AdductIon (+)+H (-)-H, LowMass 250, HighMass 4000, MaxCharge charge decon 4, MinPeaks 3
###    Perf. isotope decon yes, Max Charge Istopic decon 0, MW agreement 0.00, Abund. cutoff 10.00, Envelope cutoff 75.00
###    MaxRes   Parameters: AdductIon (+)+H (-)-H, LowMass 100, HighMass 3000 
###    Perf. isotope decon yes, Max Charge Istopic decon 0, Abund. cutoff 2.00
###    MSn      Parameters: AdductIon (+)+H (-)-H, LowMass 50, HighMass 2000 
###    Perf. isotope decon yes, Max Charge Istopic decon 0, Abund. cutoff 2.00
###    Global Charge Limit: no 3, Prefer FullScan Result: yes, Export what: 2 (0=non deconv/1=deconv only/2=mixed), NoMSMSSignals: 50, Intensity threshold: 100, NoMSSignals (deconv): 2, NoMSSignals (non-deconv): 0, NormalizeData: no, SingleCharged: no
###FS:    #m/z:    395.9 #charge   2
###MaxRes:#m/z:      0.0 #charge-128
###MS: 25/
###MSMS: 32/
BEGIN IONS
TITLE= Cmpd 1, +MSn(395.9), 0.4 min
PEPMASS=395.86	50497
CHARGE=2+
234.93	2109	
274.80	2187	
282.87	3123	
350.18	1098	
350.81	5486	
364.48	6563	1+
368.91	7095	
374.66	4783	
376.93	1187	
384.18	4228	
391.47	4486	1+
394.37	2738	2+
396.80	5180	
417.26	2862	
418.74	3857	1+
424.18	1835	
432.36	3384	2+
434.80	1668	
449.87	4829	1+
458.85	2377	
471.80	1795	
474.92	8875	1+
477.76	2101	
483.30	6160	2+
492.80	4339	
503.18	3865	
505.77	2276	
506.15	1675	
515.01	2368	
517.13	1441	
519.92	1159	
582.81	1621	
END IONS

###FS:    #m/z:    432.9 #charge-128
###MaxRes:#m/z:      0.0 #charge-128
###MS: 37/
###MSMS: 36/
BEGIN IONS
TITLE= Cmpd 2, +MSn(432.9), 0.4 min
PEPMASS=432.93	136056

294.80	2511	
296.93	2089	
310.93	3419	
318.04	6158	1+
328.80	2482	
337.93	4159	
368.94	1592	
387.04	2499	
391.95	19141	
402.30	2257	
408.72	1789	
409.96	174251	1+
411.27	8866	
412.23	14655	1+
413.15	13997	2+
414.34	10698	1+
415.53	11723	2+
417.09	5130	1+
418.92	2815	
421.43	1576	
425.05	2684	
427.94	11632	1+
429.44	1948	
430.46	10862	2+
431.70	1209	
432.45	3390	
432.93	19262	1+
434.52	2411	
436.80	5896	
438.30	1863	
446.02	3156	
446.67	1628	
449.93	1108	
450.58	6969	2+
452.30	5089	2+
453.46	1657	
454.67	1690	
458.56	1565	
469.43	2660	
470.93	4018	
472.43	1679	
478.50	1351	
END IONS

###FS:    #m/z:    542.8 #charge-128
###MaxRes:#m/z:      0.0 #charge-128
###MS: 33/37/
###MSMS: 34/38/
BEGIN IONS
TITLE= Cmpd 3, +MSn(542.8), 0.4 min
PEPMASS=542.82	140321

236.93	1258	
300.80	1593	
362.36	3289	2+
406.18	1662	
410.93	1060	
427.95	4581	1+
430.93	4081	
448.86	61060	
458.80	868	
466.43	1328	
468.00	822	
469.43	1096	
472.68	2724	
474.85	25925	
477.38	5018	1+
481.92	5564	1+
488.31	2255	
492.93	1514	
496.96	4283	
499.80	4820	
500.97	21141	1+
503.79	2832	
506.48	1014	
507.52	2470	
511.18	3652	
514.82	1073	
515.81	2294	
518.85	3627	
520.19	2270	
521.43	849	
523.63	2410	
524.02	6841	1+
525.13	884	
525.98	3276	1+
528.57	1207	
528.85	3321	1+
532.93	2771	
538.18	882	
540.03	1049	
540.98	3324	1+
542.85	9345	
548.06	1300	
552.43	1943	
552.65	1185	
556.84	7377	1+
560.81	5767	
569.22	5812	3+
576.18	1465	
581.30	1359	
583.05	4049	
583.62	1140	
586.32	2208	
587.95	4701	1+
595.88	910	
598.30	1357	
601.55	1249	
613.06	1381	
624.05	2272	
END IONS

###FS:    #m/z:    622.9 #charge   1
###MaxRes:#m/z:      0.0 #charge-128
###MS: 37/
###MSMS: 39/
BEGIN IONS
TITLE= Cmpd 4, +MSn(622.9), 0.4 min
PEPMASS=622.87	86301
CHARGE=1+
158.84	1380	
419.05	1785	
424.93	1501	
487.02	56003	
491.05	2228	
504.88	7146	
508.16	1495	
508.99	90374	
526.93	5759	
528.95	1620	
533.43	1707	
536.68	1501	
540.05	1108	
540.92	1444	
565.93	2659	
568.80	1099	
571.51	2654	
580.68	2101	
596.82	4446	
598.82	22606	1+
604.72	3777	1+
607.81	1168	
608.68	1943	
610.61	5245	
613.43	2512	
617.87	1343	
621.70	1222	
623.03	5188	
633.69	3683	
639.93	2914	
640.79	9406	1+
644.17	3462	
644.51	3217	
645.79	6752	1+
649.26	1025	
649.93	3170	
653.19	1572	
655.80	4092	
660.80	1030	
662.93	1550	
663.92	1268	
664.56	2063	
666.80	1167	
671.68	4062	
672.94	1727	
678.16	3424	
707.55	1344	
714.55	1334	
END IONS

###FS:    #m/z:    401.9 #charge   2
###MaxRes:#m/z:      0.0 #charge-128
###MS: 41/
###MSMS: 40/
BEGIN IONS
TITLE= Cmpd 5, +MSn(401.9), 0.4 min
PEPMASS=401.90	118798
CHARGE=2+
294.80	2122	
357.02	5214	
358.31	1307	
375.05	2164	
377.93	6022	1+
384.10	9230	1+
399.92	3868	1+
409.91	5844	
412.81	4605	
415.05	2635	
417.71	6686	2+
423.05	2924	
424.80	1128	
427.69	8135	
438.82	8064	
444.18	1066	
456.80	1045	
459.93	1196	
462.34	3296	1+
466.65	1182	
END IONS

###FS:    #m/z:    556.9 #charge-128
###MaxRes:#m/z:      0.0 #charge-128
###MS: 41/
###MSMS: 42/
BEGIN IONS
TITLE= Cmpd 6, +MSn(556.9), 0.5 min
PEPMASS=556.93	92578

161.80	2197	
247.93	1089	
424.80	1707	
435.93	3220	
442.05	3327	
442.95	8504	1+
479.30	1412	
493.09	7445	1+
499.05	1874	
511.01	2913	1+
516.80	3306	
528.95	4232	
530.73	1687	
532.83	11435	1+
536.93	2208	
537.98	15380	1+
549.55	2560	
555.55	1707	
556.88	13933	
561.83	7064	
564.80	2177	
568.83	1818	
571.30	1826	
572.87	36667	1+
584.08	3519	
589.14	1628	
590.90	2417	
594.18	1108	
595.55	1255	
595.92	2957	
598.41	5117	1+
598.90	1123	
601.69	1308	
604.30	2374	
623.05	1020	
629.55	1559	
632.55	2099	
638.30	1971	
END IONS

###FS:    #m/z:    768.2 #charge   1
###MaxRes:#m/z:      0.0 #charge-128
###MS: 45/
###MSMS: 46/
BEGIN IONS
TITLE= Cmpd 7, +MSn(768.2), 0.5 min
PEPMASS=768.19	75682
CHARGE=1+
539.09	7110	1+
594.19	1849	
597.35	12873	
617.05	1756	
654.00	5004	1+
676.94	5326	
704.05	2227	
720.68	2944	
725.69	1169	
732.93	6693	
743.88	7835	
747.80	1157	
748.47	3625	
750.05	1000	
751.93	1040	
755.06	1199	
755.89	4317	1+
761.96	3636	
763.80	1246	
766.55	2090	
767.05	1144	
769.30	4062	
772.30	1345	
776.27	3293	
778.18	2433	
781.57	1672	
781.88	1323	
785.10	1298	
786.68	1531	
791.29	2781	
797.43	2227	
807.04	2153	
825.80	1962	
829.30	3012	
END IONS

###FS:    #m/z:    578.0 #charge   1
###MaxRes:#m/z:      0.0 #charge-128
###MS: 41/
###MSMS: 47/
BEGIN IONS
TITLE= Cmpd 8, +MSn(578.0), 0.5 min
PEPMASS=577.96	234118
CHARGE=1+
129.05	4376	
147.68	1059	
158.93	2129	
303.18	2462	
313.18	1510	
316.05	1785	
370.18	1481	
387.37	1818	
405.18	2345	
450.23	1166	
460.18	2699	
497.43	15849	1+
515.37	22162	1+
538.85	2430	
540.00	6515	1+
556.91	21808	1+
559.81	2611	
561.33	26185	1+
567.81	3153	
574.81	1717	
580.68	1776	
585.30	1000	
588.03	3897	
591.94	3539	
598.44	1395	
600.06	3182	
653.93	2099	
END IONS

###FS:    #m/z:    580.4 #charge   2
###MaxRes:#m/z:      0.0 #charge-128
###MS: 33/61/65/
###MSMS: 35/63/66/
BEGIN IONS
TITLE= Cmpd 9, +MSn(580.4), 0.6 min
PEPMASS=580.35	234118
CHARGE=2+
129.01	1046	1+
174.96	6834	1+
188.30	1205	
210.15	967	
226.04	766	
226.93	1689	1+
232.92	971	
241.90	3139	1+
249.93	2077	
254.07	2361	2+
267.08	1727	1+
272.05	752	
281.05	964	
299.18	1167	
303.18	7628	
310.18	886	
320.22	1317	
327.20	1642	
337.27	3513	1+
345.11	1800	
347.18	1054	
355.29	2066	1+
369.22	2522	
394.31	3712	1+
398.05	808	
402.35	1990	
405.30	698	
412.25	3440	1+
435.30	2003	2+
440.93	1073	
444.79	7196	2+
447.30	2035	
453.92	1337	
457.82	748	
464.83	3755	1+
469.30	2494	
473.37	3969	1+
475.80	1771	
477.30	4126	
482.18	1294	1+
486.29	11265	2+
492.38	1885	2+
495.34	7277	2+
505.31	1135	
512.87	966	
515.43	991	
523.37	6446	1+
523.74	2751	
534.90	2321	
538.56	712	
539.97	3404	1+
541.32	5088	1+
546.18	713	
549.29	1384	
549.81	5099	1+
553.35	2509	
553.88	702	
556.93	15262	1+
558.88	2649	2+
560.96	1540	
561.39	921	
562.33	14368	2+
564.14	2012	1+
566.73	1098	
567.93	1271	1+
571.23	2714	1+
574.68	664	
576.11	1565	1+
579.29	660	
592.56	721	
594.99	1636	
601.48	8171	1+
603.20	1716	1+
607.96	905	1+
641.35	997	1+
649.93	1092	
669.32	1369	1+
687.43	717	
730.54	1233	
759.43	1208	
787.45	3348	1+
815.69	807	
821.42	712	
839.41	1927	
888.49	806	
END IONS

###FS:    #m/z:    380.1 #charge   2
###MaxRes:#m/z:      0.0 #charge-128
###MS: 53/57/
###MSMS: 54/58/
BEGIN IONS
TITLE= Cmpd 10, +MSn(380.1), 0.6 min
PEPMASS=380.14	99348
CHARGE=2+
118.93	976	
135.93	1084	
158.93	1555	
173.68	775	
174.93	2703	
195.91	1795	1+
206.80	1310	
225.96	962	
226.93	2080	
242.18	549	
260.08	7021	1+
261.67	1412	
265.68	1173	
279.05	608	
286.93	706	
290.14	4354	1+
295.80	854	
298.18	1065	
299.68	3674	
303.18	2468	
312.56	1374	
315.18	4489	
317.05	1913	
318.93	1070	
321.26	3734	1+
323.17	7608	2+
324.80	2693	
326.17	2588	2+
328.55	2031	
335.26	6874	1+
345.30	981	
357.81	682	
362.69	7768	2+
368.50	33270	2+
399.18	2514	
416.68	603	
420.43	775	
448.30	883	
453.22	4496	1+
474.30	3694	
483.30	559	
501.24	994	
517.48	1691	1+
561.29	6342	
652.38	617	
END IONS

###FS:    #m/z:    430.3 #charge   1
###MaxRes:#m/z:      0.0 #charge-128
###MS: 61/
###MSMS: 59/
BEGIN IONS
TITLE= Cmpd 11, +MSn(430.3), 0.6 min
PEPMASS=430.32	166695
CHARGE=1+
128.90	8985	1+
146.92	4726	
156.80	1177	
161.93	1491	
183.05	1147	
184.97	4112	1+
228.06	11078	1+
238.98	1811	
240.93	3779	
246.03	18234	1+
265.05	1373	
269.80	2168	
284.13	9863	
296.80	2452	
302.18	1775	
305.05	2501	
309.43	3738	
317.06	6970	
327.43	1521	
397.80	2501	
406.05	1786	
410.73	4507	2+
412.42	3201	2+
END IONS

###FS:    #m/z:    502.3 #charge   2
###MaxRes:#m/z:      0.0 #charge-128
###MS: 81/85/
###MSMS: 82/86/
BEGIN IONS
TITLE= Cmpd 12, +MSn(502.3), 0.9 min
PEPMASS=502.30	900598
CHARGE=2+
129.03	12454	1+
146.98	16985	
159.91	3049	
171.00	6680	
202.93	6146	
214.91	4232	
226.95	26650	1+
241.93	4000	
246.07	4062	
272.06	14186	1+
281.18	18466	1+
317.29	14000	
329.30	5347	
337.18	12384	
355.27	27013	
367.30	5412	
373.38	12730	1+
390.22	9944	1+
394.40	5017	
399.24	90931	1+
408.23	296216	2+
413.30	3507	
417.19	47980	
428.40	5616	
430.18	2966	
436.82	13637	
445.32	23097	1+
453.30	13380	
462.29	20018	
466.80	4842	
471.34	21033	2+
475.30	26448	2+
480.68	4035	
484.29	264889	2+
523.43	3603	
541.42	12203	
574.43	3819	
631.39	24529	1+
670.68	4038	
728.30	2657	
732.42	35622	1+
839.49	8869	1+
857.44	7155	
875.49	6741	
END IONS

###FS:    #m/z:    561.3 #charge   2
###MaxRes:#m/z:      0.0 #charge-128
###MS: 109/113/
###MSMS: 110/114/
BEGIN IONS
TITLE= Cmpd 13, +MSn(561.3), 1.2 min
PEPMASS=561.30	87958
CHARGE=2+
129.12	1310	
167.80	1290	
174.95	2863	
248.68	2080	
254.93	967	
282.93	947	
285.18	1089	
315.18	579	
353.18	1125	
358.24	1079	1+
392.18	2216	1+
420.30	957	
427.30	800	
428.21	2618	
432.80	854	
442.30	682	
449.27	12254	
453.25	672	
501.80	1810	
507.18	1276	
525.31	7974	
540.19	1454	
542.35	1566	1+
582.55	1006	
597.33	8624	1+
694.30	584	
769.40	6141	1+
END IONS

###FS:    #m/z:    344.2 #charge   1
###MaxRes:#m/z:      0.0 #charge-128
###MS: 161/
###MSMS: 158/
BEGIN IONS
TITLE= Cmpd 14, +MSn(344.2), 1.7 min
PEPMASS=344.24	36737
CHARGE=1+
109.93	2188	
164.05	1716	
224.80	1216	
250.93	1196	
282.93	1147	
299.05	2011	
309.05	1942	
320.93	1707	
327.21	52350	1+
345.93	2826	
363.05	1039	
END IONS

###FS:    #m/z:    388.3 #charge   1
###MaxRes:#m/z:      0.0 #charge-128
###MS: 285/
###MSMS: 283/
BEGIN IONS
TITLE= Cmpd 15, +MSn(388.3), 3.0 min
PEPMASS=388.29	33137
CHARGE=1+
255.05	3698	
351.93	2295	
364.93	1511	
371.32	55472	1+
388.93	1972	
END IONS

###FS:    #m/z:    523.3 #charge   2
###MaxRes:#m/z:      0.0 #charge-128
###MS: 360/364/
###MSMS: 361/365/
BEGIN IONS
TITLE= Cmpd 16, +MSn(523.3), 3.8 min
PEPMASS=523.33	64803
CHARGE=2+
200.93	1308	
237.84	3167	
288.18	549	
301.93	1020	
370.93	2724	
379.80	4034	2+
394.55	889	
405.30	889	
405.81	4710	
414.30	19154	1+
423.25	6591	
497.05	2688	
504.82	1226	
505.31	4513	
590.31	4123	1+
758.59	1859	1+
760.94	512	
END IONS

###FS:    #m/z:    442.1 #charge   1
###MaxRes:#m/z:      0.0 #charge-128
###MS: 758/
###MSMS: 757/
BEGIN IONS
TITLE= Cmpd 17, +MSn(442.1), 8.0 min
PEPMASS=442.14	228704
CHARGE=1+
232.91	77991	
356.93	2404	
379.80	2080	
423.68	1216	
441.80	1716	
447.80	1079	
483.73	1277	
END IONS

###FS:    #m/z:    421.8 #charge   2
###MaxRes:#m/z:      0.0 #charge-128
###MS: 830/834/
###MSMS: 831/835/
BEGIN IONS
TITLE= Cmpd 18, +MSn(421.8), 8.8 min
PEPMASS=421.77	1013766
CHARGE=2+
128.05	906	
170.91	2037	
172.80	1835	
188.80	510	
200.93	1195	
226.99	1552	1+
272.00	1774	1+
301.30	662	
327.74	12538	2+
336.80	6080	2+
353.24	5146	1+
371.18	2987	
385.33	1946	
386.80	662	
402.75	2925	
404.28	1360	
440.30	662	
472.34	8944	1+
571.32	1033	
END IONS

###FS:    #m/z:    636.9 #charge   2
###MaxRes:#m/z:      0.0 #charge-128
###MS: 974/978/
###MSMS: 975/979/
BEGIN IONS
TITLE= Cmpd 19, +MSn(636.9), 10.3 min
PEPMASS=636.90	41903
CHARGE=2+
152.93	2017	
168.80	1271	
182.80	594	
250.05	2049	
304.28	1325	
318.05	1362	
357.19	713	
373.43	1290	
378.18	531	
403.15	2502	1+
417.31	4645	
422.30	1007	
423.97	1911	2+
440.20	929	
447.18	726	
449.80	625	
473.18	1315	
486.30	624	
500.31	1389	
512.43	766	
516.38	800	
534.80	720	
535.40	6239	
554.43	585	
555.80	903	
571.43	1839	
587.34	5043	1+
590.55	976	
592.51	1219	
600.04	659	
601.40	1275	
617.73	1223	
618.16	958	
618.80	4873	1+
619.01	3174	
651.39	1474	
668.43	550	
686.39	5196	1+
702.30	2018	1+
721.31	1067	
815.46	4203	
916.93	618	
1063.59	705	
1104.93	575	
END IONS

###FS:    #m/z:    573.9 #charge   2
###MaxRes:#m/z:      0.0 #charge-128
###MS: 1310/1314/
###MSMS: 1311/1316/
BEGIN IONS
TITLE= Cmpd 20, +MSn(573.9), 13.8 min
PEPMASS=573.91	26175
CHARGE=2+
129.04	1478	
136.17	1081	
254.93	1393	
259.80	584	
292.05	785	
319.76	1758	
321.18	569	
354.30	755	
355.93	2827	
362.30	1349	
382.18	942	
406.18	1830	
410.68	540	
414.68	3532	
419.16	8661	1+
419.63	8668	2+
424.18	3332	
441.75	24336	2+
472.55	1420	
476.30	697	
490.31	1645	
492.43	1590	
496.68	1629	
498.68	805	
502.40	1031	
506.81	795	
509.22	1855	
509.75	1680	1+
519.30	721	
538.06	1546	
547.21	1789	
549.30	1909	
551.68	697	
555.05	1120	
562.20	4036	
606.30	2435	
616.43	515	
658.31	525	
710.36	1326	
769.43	2464	
820.32	1003	
839.50	1402	
848.53	1075	
882.43	2312	
END IONS

###FS:    #m/z:    636.9 #charge   2
###MaxRes:#m/z:      0.0 #charge-128
###MS: 1318/
###MSMS: 1315/
BEGIN IONS
TITLE= Cmpd 21, +MSn(636.9), 13.8 min
PEPMASS=636.90	478321
CHARGE=2+
140.93	1197	
152.80	1398	
175.05	1118	
188.80	1412	
304.18	2845	
339.18	1650	
417.25	4806	1+
422.36	3811	
462.19	2908	
465.80	1334	
513.30	2465	
516.35	2774	1+
534.89	6245	
536.55	1690	
537.93	1449	
543.83	5463	
572.18	1682	
600.93	3239	
601.55	6567	
606.30	3375	
618.93	7893	
619.41	5357	
622.43	1208	
672.68	1831	
691.30	1432	
703.51	1847	
815.44	3870	
916.56	4951	
933.68	2042	
END IONS

###FS:    #m/z:    424.9 #charge   3
###MaxRes:#m/z:      0.0 #charge-128
###MS: 1318/1326/
###MSMS: 1319/1327/
BEGIN IONS
TITLE= Cmpd 22, +MSn(424.9), 13.9 min
PEPMASS=424.91	61231
CHARGE=3+
122.93	1258	
143.05	1359	
208.92	10670	
258.62	9971	3+
286.16	1709	
294.18	3125	
304.18	4820	2+
307.18	932	
337.85	2724	2+
344.18	3174	
351.76	3157	2+
356.68	1654	
370.80	1118	
378.93	7264	1+
382.21	2164	2+
389.80	540	
402.28	2878	2+
405.97	4225	
406.27	9284	2+
410.80	4136	
430.68	2417	
485.25	6014	2+
516.31	1534	
721.31	1251	
739.20	553	
757.43	4217	1+
857.43	643	
END IONS

###FS:    #m/z:    499.2 #charge   1
###MaxRes:#m/z:      0.0 #charge-128
###MS: 1522/
###MSMS: 1519/
BEGIN IONS
TITLE= Cmpd 23, +MSn(499.2), 15.9 min
PEPMASS=499.20	112387
CHARGE=1+
259.95	1645	
261.04	321870	1+
413.68	1732	
445.41	6708	
499.80	2282	
END IONS

###FS:    #m/z:    476.5 #charge   1
###MaxRes:#m/z:      0.0 #charge-128
###MS: 1966/
###MSMS: 1973/
BEGIN IONS
TITLE= Cmpd 24, +MSn(476.4), 20.7 min
PEPMASS=476.51	10336
CHARGE=1+
250.03	50436	1+
291.17	3978	
354.18	1510	
392.84	1889	
460.31	1110	
END IONS

###FS:    #m/z:    579.0 #charge   6
###MaxRes:#m/z:      0.0 #charge-128
###MS: 3118/
###MSMS: 3115/
BEGIN IONS
TITLE= Cmpd 25, +MSn(579.0), 32.6 min
PEPMASS=579.04	408500
CHARGE=6+
218.93	1069	
301.11	54215	
518.90	1469	
532.68	1226	
543.93	1756	
561.55	3100	
576.30	1147	
END IONS

###CHECKSUM: c4dcb97714c4e130ac82d06f5fac8ffe
