# Supplementary material for: Metal complexation by histidine-rich peptides confers protective roles against cadmium stress in Escherichia coli as revealed by proteomics analysis
Source: PeerJ. 2018 Jul 26;6:e5245. doi: 10.7717/peerj.5245 (PMC6064632; doi:10.7717/peerj.5245)
Supplement: Supplemental Information 1 — All raw data and raw images of Figures presented in this study are provided herein this Supplementary ZIP file. [file peerj-06-5245-s001.zip › Supplementary/mgf_DIGE files/19.mgf]

###	
###	D:\Data\supitcha\24-04-2015\20_GA8_01_23276.d\Analysis.yep(20_GA8_01_23276.d)
###	Instrument: amaZon SL
###	Manufacturer: Bruker
###    20
###    PeakWidth 0.10, MiniumIntensity 100, S/N 1
###    Retain Residuals no, Create neutrally no,
###    FullScan Parameters: AdductIon (+)+H (-)-H, LowMass 250, HighMass 4000, MaxCharge charge decon 4, MinPeaks 3
###    Perf. isotope decon yes, Max Charge Istopic decon 0, MW agreement 0.00, Abund. cutoff 10.00, Envelope cutoff 75.00
###    MaxRes   Parameters: AdductIon (+)+H (-)-H, LowMass 100, HighMass 3000 
###    Perf. isotope decon yes, Max Charge Istopic decon 0, Abund. cutoff 2.00
###    MSn      Parameters: AdductIon (+)+H (-)-H, LowMass 50, HighMass 2000 
###    Perf. isotope decon yes, Max Charge Istopic decon 0, Abund. cutoff 2.00
###    Global Charge Limit: no 3, Prefer FullScan Result: yes, Export what: 2 (0=non deconv/1=deconv only/2=mixed), NoMSMSSignals: 50, Intensity threshold: 100, NoMSSignals (deconv): 2, NoMSSignals (non-deconv): 0, NormalizeData: no, SingleCharged: no
###FS:    #m/z:    623.0 #charge   2
###MaxRes:#m/z:      0.0 #charge-128
###MS: 28/
###MSMS: 27/
BEGIN IONS
TITLE= Cmpd 1, +MSn(623.0), 0.4 min
PEPMASS=623.02	28332
CHARGE=2+
344.93	2168	
427.30	1540	
432.93	3306	
474.85	2000	
496.80	1336	
517.18	1129	
562.93	2080	
577.11	6053	1+
586.30	4111	
595.00	7576	1+
599.44	1552	
605.03	1901	
624.31	4374	
626.18	1275	
633.06	1001	
643.68	4994	
646.69	1100	
650.56	1120	
653.05	1187	
655.05	2433	
657.05	1452	
664.05	1294	
END IONS

###FS:    #m/z:    400.1 #charge   1
###MaxRes:#m/z:      0.0 #charge-128
###MS: 32/
###MSMS: 29/
BEGIN IONS
TITLE= Cmpd 2, +MSn(400.1), 0.4 min
PEPMASS=400.12	58561
CHARGE=1+
242.05	1766	
354.93	1656	
358.95	4241	
376.87	3617	1+
377.02	1722	
381.89	8410	1+
382.76	4628	2+
399.98	9039	
402.06	1110	
408.97	8668	1+
414.60	7444	2+
415.07	6132	1+
417.97	3807	
421.94	4276	1+
425.43	2001	
427.80	1069	
434.06	3068	
435.43	2479	
436.77	2641	1+
439.43	2345	
448.68	1412	
459.05	1792	
END IONS

###FS:    #m/z:    419.1 #charge-128
###MaxRes:#m/z:      0.0 #charge-128
###MS: 32/
###MSMS: 30/
BEGIN IONS
TITLE= Cmpd 3, +MSn(419.1), 0.4 min
PEPMASS=419.14	62525

126.93	1030	
148.93	3269	
204.93	2217	
230.80	1962	
293.27	2317	
324.94	2888	1+
342.80	1736	
351.05	1059	
373.11	4393	
376.94	1788	
391.18	1334	
395.05	14216	1+
400.01	8572	1+
401.85	3795	2+
403.55	1334	
411.99	2217	1+
418.10	2272	1+
420.43	1155	
426.93	5205	
429.30	1481	
435.93	1472	
436.97	9306	
444.05	3777	
445.68	1147	
450.30	1551	
455.00	1867	
457.49	1286	
459.99	2483	1+
465.68	2335	
473.01	10204	1+
485.69	1296	
END IONS

###FS:    #m/z:    620.1 #charge   1
###MaxRes:#m/z:      0.0 #charge-128
###MS: 32/
###MSMS: 31/
BEGIN IONS
TITLE= Cmpd 4, +MSn(620.1), 0.4 min
PEPMASS=620.11	42339
CHARGE=1+
216.91	2488	
268.18	1177	
422.05	2119	
426.06	2856	
446.18	1540	
482.95	2560	
486.52	2794	2+
505.22	3816	1+
507.20	6281	
540.93	1090	
575.05	1727	
579.01	3212	
584.17	4480	1+
596.97	47816	1+
600.34	3485	1+
602.92	1031	
608.31	1993	
614.68	2433	
615.04	3501	1+
619.04	6059	1+
624.93	1981	
629.78	2363	
630.94	2855	1+
636.00	8702	1+
640.00	4009	
642.11	3701	
648.30	1432	
651.84	7714	1+
657.56	1168	
659.05	1402	
665.31	3527	1+
671.18	1796	
END IONS

###FS:    #m/z:    702.6 #charge-128
###MaxRes:#m/z:      0.0 #charge-128
###MS: 32/
###MSMS: 33/
BEGIN IONS
TITLE= Cmpd 5, +MSn(702.6), 0.5 min
PEPMASS=702.57	55146

360.30	1535	
416.05	2722	
510.80	1726	
562.06	1886	
567.06	2522	
588.09	8311	1+
606.05	1815	
611.44	1092	
629.03	1978	
656.68	1767	
664.08	1252	
666.05	1726	
675.18	3352	
679.13	5516	1+
679.75	2534	1+
683.02	3809	1+
685.05	7616	1+
686.73	1998	
689.12	3324	1+
696.07	3313	
699.82	4631	1+
701.94	3985	
702.93	7344	1+
706.80	1824	
713.48	1760	
716.05	1565	
720.09	6601	1+
724.18	1373	
730.43	1376	
731.74	1456	
733.05	1118	
735.06	1286	
736.45	1490	
739.08	2739	
743.48	1426	
748.27	4930	2+
750.63	1455	
764.80	1286	
773.43	1615	
796.05	1376	
END IONS

###FS:    #m/z:    525.2 #charge-128
###MaxRes:#m/z:      0.0 #charge-128
###MS: 36/
###MSMS: 34/
BEGIN IONS
TITLE= Cmpd 6, +MSn(525.2), 0.5 min
PEPMASS=525.17	113704

347.18	1040	
390.81	1904	
393.14	2455	
412.04	1672	
413.17	4032	
432.18	2335	
479.93	2502	
485.07	6222	
491.03	6000	
501.05	2531	1+
502.98	8603	
504.00	41171	1+
507.79	2328	
508.14	1396	
509.13	3791	1+
519.44	2835	
520.85	1034	
521.16	2152	
522.01	16942	
523.52	1528	
524.12	10752	1+
525.09	19379	2+
528.46	7571	1+
529.95	3983	
532.22	4618	1+
535.11	1812	
538.05	1157	
541.05	2619	
541.41	3130	
542.94	4330	1+
545.05	9905	1+
548.07	7922	
550.18	1177	
550.67	8898	1+
552.67	5418	1+
556.08	1684	
558.30	1353	
578.93	2629	1+
END IONS

###FS:    #m/z:    713.2 #charge-128
###MaxRes:#m/z:      0.0 #charge-128
###MS: 32/36/
###MSMS: 35/39/
BEGIN IONS
TITLE= Cmpd 7, +MSn(713.2), 0.5 min
PEPMASS=713.18	45189

499.18	594	
561.29	733	
576.05	2242	
577.06	5418	1+
580.55	505	
593.06	1281	
597.29	1189	
599.30	1471	
600.94	1174	
619.06	540	
631.17	766	
632.56	692	
653.06	963	
661.93	559	
670.18	839	
674.93	874	
678.11	896	
688.43	795	
688.91	575	
690.02	5276	1+
692.32	4029	1+
693.09	4111	1+
693.98	3486	2+
696.29	3073	2+
700.09	3260	1+
704.68	647	
707.18	2841	
708.94	919	
711.14	528	
712.61	792	
712.99	5731	1+
717.15	793	
719.23	607	
719.53	1394	
721.03	2264	1+
724.10	4793	1+
727.93	2973	1+
730.38	691	
731.06	5599	2+
732.67	1485	
733.83	2135	2+
737.10	1843	1+
738.53	980	
740.28	728	
745.07	1744	1+
748.92	860	
749.30	849	
752.55	726	
753.06	3287	1+
756.55	633	
757.14	2733	1+
773.94	1349	
776.14	612	
787.18	1231	
END IONS

###FS:    #m/z:    731.9 #charge-128
###MaxRes:#m/z:      0.0 #charge-128
###MS: 36/
###MSMS: 37/
BEGIN IONS
TITLE= Cmpd 8, +MSn(731.9), 0.5 min
PEPMASS=731.88	53628

592.05	2904	
595.05	1807	
596.30	1462	
615.18	1561	
617.43	1501	
636.02	1600	
637.93	6984	
689.13	5132	2+
691.08	3987	
693.18	3499	
696.31	2352	
709.08	19286	1+
713.33	6140	1+
714.97	4548	1+
717.64	2765	1+
721.43	1481	
724.56	12041	2+
727.04	4437	1+
729.27	4488	1+
730.86	1010	
734.17	1170	
737.18	2127	
738.43	4303	2+
741.06	1709	
741.55	2097	
745.06	2237	
746.88	4222	1+
749.56	1926	
750.85	1878	
751.19	2155	
757.00	5696	1+
759.50	1891	
761.92	4283	1+
766.08	2488	1+
768.90	5321	
770.58	1442	
772.29	2106	
774.17	1277	
779.80	1049	
788.55	1628	
790.80	2686	
793.55	2128	
800.55	1628	
834.55	2168	
END IONS

###FS:    #m/z:    693.2 #charge-128
###MaxRes:#m/z:      0.0 #charge-128
###MS: 36/
###MSMS: 38/
BEGIN IONS
TITLE= Cmpd 9, +MSn(693.2), 0.5 min
PEPMASS=693.21	39466

190.68	4887	
548.05	1295	
578.21	8839	1+
584.71	2270	
614.93	1090	
634.18	1422	
650.93	2325	
651.97	4892	1+
669.01	4632	1+
672.06	1001	
672.94	2468	1+
675.04	11285	1+
688.92	6854	1+
692.09	11886	1+
693.13	14088	3+
700.05	2649	1+
702.06	1168	
702.72	4168	1+
705.60	2111	
706.01	3129	
707.93	8441	1+
710.23	5016	1+
711.00	9597	1+
712.00	6923	2+
713.91	4429	1+
715.62	2425	
716.80	3252	
720.42	5435	
723.07	1813	
726.83	4041	
728.19	1827	
728.60	4161	1+
730.30	1806	
731.68	1594	
735.31	2483	
739.13	2368	
759.04	1943	
776.55	2285	
END IONS

###FS:    #m/z:    519.1 #charge   1
###MaxRes:#m/z:      0.0 #charge-128
###MS: 44/
###MSMS: 41/
BEGIN IONS
TITLE= Cmpd 10, +MSn(519.1), 0.5 min
PEPMASS=519.10	82631
CHARGE=1+
292.07	6249	
365.06	2767	
404.86	5760	2+
406.15	9456	
424.18	2790	
479.05	2264	
483.30	1553	
492.29	4053	
494.05	3539	
496.02	38351	1+
498.98	5726	1+
499.84	6345	2+
501.06	48220	
501.96	16857	2+
504.94	6630	1+
508.80	1880	
515.05	5314	
518.09	6781	1+
520.74	6876	1+
522.69	5939	
524.43	1767	
525.77	2002	
530.05	2181	
535.13	7553	1+
537.94	1308	
539.14	6071	1+
543.12	7624	1+
END IONS

###FS:    #m/z:    677.6 #charge   2
###MaxRes:#m/z:      0.0 #charge-128
###MS: 36/
###MSMS: 42/
BEGIN IONS
TITLE= Cmpd 11, +MSn(677.6), 0.6 min
PEPMASS=677.64	46125
CHARGE=2+
496.19	2639	
497.43	1442	
504.43	1159	
541.06	1639	
548.55	1353	
563.11	1338	
564.17	5150	
582.06	1325	
601.16	4694	
612.43	2031	
621.80	1275	
637.04	1501	
639.20	3572	
641.05	2983	
648.80	1619	
654.10	2254	
659.87	2730	
665.85	2847	1+
669.93	2385	
673.55	2933	
674.03	1262	
676.94	4427	
678.43	1740	
679.04	4757	1+
681.58	2265	
682.17	2261	
683.80	1412	
685.55	1452	
687.81	3858	1+
690.04	1041	
690.93	3562	
693.08	3190	
695.13	2302	1+
696.74	5610	1+
699.79	3044	1+
703.30	2100	
707.55	1651	
710.55	1030	
712.05	2414	
714.18	1344	
715.55	1059	
719.91	4780	1+
726.44	4041	1+
730.05	1196	
743.30	1304	
END IONS

###FS:    #m/z:    670.1 #charge-128
###MaxRes:#m/z:      0.0 #charge-128
###MS: 40/
###MSMS: 43/
BEGIN IONS
TITLE= Cmpd 12, +MSn(670.1), 0.6 min
PEPMASS=670.12	50936

361.35	2476	
515.07	1311	
554.25	4681	1+
558.68	1128	
589.80	3817	
591.05	1148	
610.18	3934	
613.43	1432	
627.98	3200	1+
629.11	2872	
633.56	2120	
634.17	2455	
636.43	1501	
646.10	4823	1+
649.16	1701	
651.17	5772	1+
652.50	2055	
668.05	1138	
670.05	1010	
673.68	4646	1+
676.06	1599	
681.29	1869	
683.06	1639	
683.54	1328	
684.07	7140	1+
686.68	1108	
687.04	1201	
687.93	3710	1+
692.12	1236	
693.17	8927	1+
700.72	2968	1+
702.63	2962	1+
704.43	7400	
706.12	2434	
708.30	1952	
710.05	1344	
712.05	1187	
713.81	2418	
714.32	2885	
720.05	1697	
723.68	1874	
725.06	2023	
737.70	1872	
748.70	1349	
END IONS

###FS:    #m/z:    770.7 #charge   3
###MaxRes:#m/z:      0.0 #charge-128
###MS: 44/
###MSMS: 45/
BEGIN IONS
TITLE= Cmpd 13, +MSn(770.7), 0.6 min
PEPMASS=770.68	50215
CHARGE=3+
534.80	1511	
568.43	1668	
605.93	1638	
639.05	1050	
640.45	1172	
656.42	9105	2+
657.03	5087	1+
675.04	3071	1+
681.57	2856	
743.93	2708	1+
748.04	4290	1+
750.49	2710	1+
751.98	7791	1+
755.96	1055	
758.05	1648	
764.94	2212	
767.04	2429	
768.32	1124	
769.55	1011	
771.13	1165	
774.20	4216	1+
775.89	2159	
778.30	2154	
780.18	2004	
782.20	1852	
784.91	5505	
786.30	1098	
786.80	3611	
788.77	2551	1+
790.81	5288	
792.55	2729	
793.88	3906	
795.49	4983	
799.81	1403	
800.19	1650	
804.68	1167	
807.52	3377	1+
812.05	1767	
814.93	1687	
821.55	1687	
831.80	3571	
832.13	1984	
839.30	3778	
861.93	2001	
END IONS

###FS:    #m/z:    545.8 #charge-128
###MaxRes:#m/z:      0.0 #charge-128
###MS: 44/
###MSMS: 46/
BEGIN IONS
TITLE= Cmpd 14, +MSn(545.8), 0.6 min
PEPMASS=545.81	51201

414.17	3873	
430.31	1266	
431.14	4744	1+
450.05	1569	
452.05	1854	
460.05	1795	
488.19	1129	
491.87	4778	1+
500.18	1393	
504.71	1275	
504.99	5729	1+
508.24	3366	1+
521.97	16072	1+
525.02	4302	
527.03	14804	
530.64	2347	
531.15	1103	
532.43	1216	
545.05	2732	
545.89	4657	1+
563.42	1231	
565.05	1638	
571.69	1532	
579.17	3132	
591.08	1904	
END IONS

###FS:    #m/z:    783.4 #charge-128
###MaxRes:#m/z:      0.0 #charge-128
###MS: 44/
###MSMS: 47/
BEGIN IONS
TITLE= Cmpd 15, +MSn(783.4), 0.6 min
PEPMASS=783.41	38235

260.05	2550	
555.30	2616	
669.05	1746	
742.80	1815	
744.05	2464	
760.08	7536	1+
764.10	1367	
766.08	3586	
766.54	5192	
772.04	1319	
773.93	2786	
775.33	1450	
780.18	1236	
783.06	1414	
784.44	3269	1+
789.55	1334	
790.77	4123	1+
801.14	4130	1+
803.55	1147	
806.57	1829	
828.18	2249	
843.05	1167	
END IONS

###FS:    #m/z:    437.1 #charge-128
###MaxRes:#m/z:      0.0 #charge-128
###MS: 44/
###MSMS: 49/
BEGIN IONS
TITLE= Cmpd 16, +MSn(437.1), 0.6 min
PEPMASS=437.08	94510

222.93	2492	
288.05	2011	
321.12	4663	1+
335.18	3169	
389.05	4866	
399.05	1118	
413.85	3014	2+
418.05	4003	
419.31	2100	
432.05	1697	
437.05	2610	
454.99	8049	
473.08	5824	
475.44	1719	
476.56	4800	
478.60	1090	
482.13	2946	1+
487.68	1609	
496.08	1853	
522.18	1256	
END IONS

###FS:    #m/z:    334.2 #charge-128
###MaxRes:#m/z:      0.0 #charge-128
###MS: 48/
###MSMS: 53/
BEGIN IONS
TITLE= Cmpd 17, +MSn(334.2), 0.7 min
PEPMASS=334.22	124624

123.92	3827	
142.05	1461	
215.80	3119	
240.93	3110	
293.67	7388	3+
311.56	1579	
311.99	12244	
334.05	1373	
342.93	1738	
376.05	2030	
401.09	1329	
413.55	1285	
443.30	3032	
457.81	1473	
476.55	1148	
END IONS

###FS:    #m/z:    541.5 #charge   2
###MaxRes:#m/z:      0.0 #charge-128
###MS: 56/60/
###MSMS: 58/61/
BEGIN IONS
TITLE= Cmpd 18, +MSn(541.5), 0.7 min
PEPMASS=541.48	34127
CHARGE=2+
130.05	809	
189.05	1231	
256.18	1285	
262.06	3503	
353.18	505	
359.42	899	
364.30	746	
376.44	1941	1+
404.93	638	
415.05	795	
427.30	2469	
438.92	967	
447.30	18206	2+
450.05	510	
465.31	530	
489.43	2449	
501.30	1605	
503.06	1086	
505.33	1037	
509.43	756	
514.44	536	
517.99	3329	1+
522.18	1212	
523.51	1240	
523.91	1047	
526.12	772	
541.05	746	
560.20	572	
593.64	1515	
746.71	816	
747.17	1117	
803.54	1960	
893.68	761	
END IONS

###FS:    #m/z:    618.5 #charge   2
###MaxRes:#m/z:      0.0 #charge-128
###MS: 64/
###MSMS: 65/
BEGIN IONS
TITLE= Cmpd 19, +MSn(618.5), 0.8 min
PEPMASS=618.48	40721
CHARGE=2+
161.93	1314	
203.05	1707	
206.93	1265	
246.05	2501	
258.94	1611	
321.30	2365	
389.47	1299	
391.18	6300	
406.43	2639	
420.80	1599	
432.30	1815	
483.30	8752	
492.93	1275	
520.37	3035	
536.30	1786	
600.17	8652	1+
609.36	3049	
681.43	1560	
683.56	2358	
956.43	1747	
END IONS

###FS:    #m/z:    711.6 #charge   2
###MaxRes:#m/z:      0.0 #charge-128
###MS: 76/80/
###MSMS: 77/81/
BEGIN IONS
TITLE= Cmpd 20, +MSn(711.6), 1.0 min
PEPMASS=711.65	88828
CHARGE=2+
175.03	2607	
209.93	967	
228.03	645	
242.93	1795	
246.06	4004	
286.05	868	
294.11	2055	1+
312.20	906	
316.95	608	
317.27	4284	1+
355.33	2275	
365.22	1264	
388.34	9305	1+
391.43	711	
449.30	584	
466.40	1242	
491.30	1555	
505.43	711	
506.31	2169	
508.43	716	
517.51	1196	
526.38	1050	1+
544.43	1344	
549.18	893	
552.48	1496	1+
573.43	3908	1+
579.46	3699	
585.30	697	
594.69	600	
597.57	4270	1+
602.81	1101	
610.43	2003	
615.57	1903	
647.44	1789	
648.67	555	
670.56	1448	
679.64	2358	
684.61	2793	
688.93	628	
691.93	1552	
693.59	2126	
694.04	2742	
789.56	883	
807.74	6447	1+
809.42	658	
831.57	1485	
833.81	540	
849.57	865	
920.64	2289	
1016.71	755	
1092.80	1168	
1107.03	684	
1159.97	799	
1176.87	1414	
1177.13	1545	
1230.04	4353	1+
END IONS

###FS:    #m/z:    373.4 #charge   2
###MaxRes:#m/z:      0.0 #charge-128
###MS: 76/80/
###MSMS: 78/82/
BEGIN IONS
TITLE= Cmpd 21, +MSn(373.4), 1.0 min
PEPMASS=373.38	32422
CHARGE=2+
119.05	873	
173.55	1050	
174.93	3228	
210.93	873	
229.97	2407	
259.05	6302	2+
268.05	976	
283.05	1310	
288.15	11098	
312.30	500	
331.05	805	
332.80	1437	
337.05	549	
345.55	608	
346.88	4916	1+
352.96	1267	
354.39	1711	
355.27	7305	1+
358.18	701	
391.93	505	
395.43	1339	
399.18	868	
416.43	574	
422.20	2375	
440.11	2895	2+
442.35	2541	1+
490.30	1482	
517.43	711	
553.44	3475	1+
END IONS

###FS:    #m/z:    300.4 #charge   2
###MaxRes:#m/z:      0.0 #charge-128
###MS: 88/92/
###MSMS: 89/93/
BEGIN IONS
TITLE= Cmpd 22, +MSn(300.4), 1.1 min
PEPMASS=300.36	32321
CHARGE=2+
172.93	569	
283.16	69275	1+
286.43	657	
306.80	1153	
318.05	1011	
363.93	2562	
402.93	1138	
END IONS

###FS:    #m/z:    667.0 #charge   2
###MaxRes:#m/z:      0.0 #charge-128
###MS: 96/
###MSMS: 94/
BEGIN IONS
TITLE= Cmpd 23, +MSn(667.0), 1.1 min
PEPMASS=667.02	33739
CHARGE=2+
261.99	2621	
338.20	13274	
339.75	4438	2+
502.81	1266	
546.68	1325	
608.43	2041	
634.93	2728	
753.81	2178	
829.56	2053	
863.56	1355	
944.56	1463	
END IONS

###FS:    #m/z:    447.8 #charge   3
###MaxRes:#m/z:      0.0 #charge-128
###MS: 96/
###MSMS: 97/
BEGIN IONS
TITLE= Cmpd 24, +MSn(447.8), 1.1 min
PEPMASS=447.75	35048
CHARGE=3+
148.93	1981	
219.05	2608	
294.05	1082	
320.83	1029	
335.18	2313	
357.05	2037	
362.30	2413	
363.93	2060	
372.80	3051	
377.18	1030	
382.30	1089	
394.80	4602	
399.79	9865	1+
400.72	2310	2+
409.30	4748	
482.01	1767	
484.80	2923	
507.55	3445	
525.48	2259	
616.55	2257	
END IONS

###FS:    #m/z:    617.0 #charge   2
###MaxRes:#m/z:      0.0 #charge-128
###MS: 96/100/
###MSMS: 99/101/
BEGIN IONS
TITLE= Cmpd 25, +MSn(617.0), 1.2 min
PEPMASS=617.04	53273
CHARGE=2+
174.96	1361	
258.93	731	
288.24	1218	
298.08	1398	
302.18	986	
316.05	672	
355.28	3475	
375.37	1014	
376.13	1871	1+
382.18	692	
394.23	712	
409.30	697	
414.55	601	
432.34	3576	1+
451.38	3094	1+
469.33	4770	1+
481.05	1143	
482.93	1276	
487.43	564	
488.05	2434	
489.43	5891	2+
516.43	2237	
519.30	648	
544.98	2649	2+
564.46	2495	1+
576.57	7109	1+
580.97	749	
582.46	9581	1+
598.46	4968	2+
600.51	2285	1+
617.68	771	
633.60	8784	1+
639.54	2840	1+
652.55	1784	
673.43	986	
704.43	1487	
709.43	641	
719.56	898	
726.66	2259	1+
746.80	1091	
783.56	780	
842.81	977	
861.68	603	
1010.80	1403	
1040.81	663	
END IONS

###FS:    #m/z:    533.5 #charge   2
###MaxRes:#m/z:      0.0 #charge-128
###MS: 108/
###MSMS: 105/
BEGIN IONS
TITLE= Cmpd 26, +MSn(533.5), 1.2 min
PEPMASS=533.51	66353
CHARGE=2+
128.93	1459	
165.93	2427	
182.87	4606	
199.30	1618	
199.98	5990	1+
346.17	5112	1+
363.31	2298	
398.93	2055	
417.05	1549	
434.18	2650	
499.18	2463	
503.44	1061	
510.93	1815	
512.30	3012	
515.93	6075	
516.39	1027	
554.93	2016	
640.37	3609	
657.44	2103	
702.55	1217	
866.81	6864	1+
END IONS

###FS:    #m/z:    533.5 #charge   2
###MaxRes:#m/z:      0.0 #charge-128
###MS: 112/
###MSMS: 109/
BEGIN IONS
TITLE= Cmpd 27, +MSn(533.5), 1.3 min
PEPMASS=533.51	66353
CHARGE=2+
119.93	1030	
137.93	2845	
141.05	1953	
147.01	2428	
165.80	1404	
183.04	5216	
199.93	16808	1+
239.18	2638	1+
262.05	1402	
295.18	1304	
319.30	2393	
328.30	2541	
344.80	1717	
346.33	2746	
363.26	9427	1+
406.30	1510	
428.31	2396	
430.80	3944	
460.43	1452	
464.30	3945	
489.93	5063	
502.31	4963	
506.68	3622	
510.09	1420	
515.89	3253	
516.43	4920	
521.18	1825	
536.34	4996	1+
556.18	2619	
608.19	1454	
703.59	4228	
720.43	2601	
866.81	10436	1+
919.68	1522	
END IONS

###FS:    #m/z:    632.1 #charge   2
###MaxRes:#m/z:      0.0 #charge-128
###MS: 162/
###MSMS: 159/
BEGIN IONS
TITLE= Cmpd 28, +MSn(632.1), 1.8 min
PEPMASS=632.06	30219
CHARGE=2+
201.05	1286	
242.93	2315	
269.09	2875	
346.30	1304	
358.18	1118	
443.43	1030	
490.34	5221	1+
531.93	1540	
532.36	2638	
577.43	1406	
583.43	1580	
596.70	2194	
605.18	3306	
611.37	1887	
612.61	2948	
614.45	3082	
619.93	1573	
675.55	1850	
773.68	3562	
820.67	3580	
843.55	1326	
END IONS

###FS:    #m/z:    630.1 #charge   2
###MaxRes:#m/z:      0.0 #charge-128
###MS: 171/175/
###MSMS: 173/176/
BEGIN IONS
TITLE= Cmpd 29, +MSn(630.1), 2.0 min
PEPMASS=630.10	75406
CHARGE=2+
207.93	1084	
217.96	1040	
225.05	1246	
242.05	4438	
270.93	809	
299.18	559	
314.18	608	
329.06	1125	
339.43	736	
347.18	776	
356.30	775	
427.38	2529	
446.32	1939	
455.18	811	
474.30	950	
484.55	553	
570.30	1379	
570.79	797	
572.05	1094	
573.48	2079	
573.88	1169	
579.18	2095	
587.55	824	
595.05	599	
612.91	3322	
613.51	4598	
630.05	1271	
674.65	1828	1+
778.69	684	
832.75	4377	1+
1017.95	704	
1018.89	1837	
END IONS

###FS:    #m/z:    517.5 #charge   2
###MaxRes:#m/z:      0.0 #charge-128
###MS: 179/
###MSMS: 177/
BEGIN IONS
TITLE= Cmpd 30, +MSn(517.5), 2.0 min
PEPMASS=517.50	45972
CHARGE=2+
166.93	1530	
187.03	6632	
215.05	5847	
262.05	3414	1+
401.18	3711	
430.43	1893	
436.93	1324	
438.55	1335	
457.53	5794	2+
496.57	1329	
577.57	5483	1+
643.55	1511	
706.63	3695	
783.68	3031	
819.68	8104	1+
END IONS

###FS:    #m/z:    523.5 #charge   2
###MaxRes:#m/z:      0.0 #charge-128
###MS: 215/224/
###MSMS: 217/225/
BEGIN IONS
TITLE= Cmpd 31, +MSn(523.5), 2.5 min
PEPMASS=523.52	65718
CHARGE=2+
173.93	540	
182.88	1079	
200.87	1552	
224.93	1153	
237.70	824	
238.04	3400	
262.05	1501	
270.10	1437	
299.93	618	
307.14	853	
325.18	720	
328.81	1276	
331.30	1565	
350.18	775	
376.34	1779	
379.81	4447	2+
396.92	2408	
405.30	3768	2+
414.31	48827	2+
423.33	7148	
463.43	1472	
464.68	1551	
482.05	2068	1+
503.80	2173	
505.39	14845	2+
510.47	587	
539.55	550	
572.55	536	
590.54	3435	
758.61	2554	1+
804.81	1041	
829.30	584	
END IONS

###FS:    #m/z:    521.5 #charge-128
###MaxRes:#m/z:      0.0 #charge-128
###MS: 232/
###MSMS: 236/
BEGIN IONS
TITLE= Cmpd 32, +MSn(521.5), 2.7 min
PEPMASS=521.51	9520

130.05	2079	
169.05	1304	
297.68	2953	
405.30	1697	
414.35	29957	2+
438.93	1629	
END IONS

###FS:    #m/z:    450.5 #charge   2
###MaxRes:#m/z:      0.0 #charge-128
###MS: 324/326/328/331/333/335/337/341/
###MSMS: 325/327/329/332/334/336/338/342/
BEGIN IONS
TITLE= Cmpd 33, +MSn(450.5), 3.9 min
PEPMASS=450.48	70004
CHARGE=2+
129.83	583	
146.96	878	
183.05	1850	1+
200.02	11374	
217.96	511	
227.99	8373	1+
287.18	852	
299.24	480	
309.20	1473	1+
317.30	928	
327.33	9003	1+
393.30	325	
401.68	330	
414.71	405	
431.97	775	1+
432.81	2232	2+
450.91	428	
556.40	598	
573.51	5572	1+
672.69	7715	1+
736.62	363	
795.85	900	1+
END IONS

###FS:    #m/z:    438.0 #charge   2
###MaxRes:#m/z:      0.0 #charge-128
###MS: 566/568/570/
###MSMS: 567/569/571/
BEGIN IONS
TITLE= Cmpd 34, +MSn(438.0), 6.9 min
PEPMASS=437.95	62856
CHARGE=2+
172.96	11646	
180.93	439	
200.90	6815	
255.04	2112	1+
290.97	1307	
300.33	1928	1+
308.18	566	
328.18	523	
329.80	667	
333.43	360	
337.81	1942	2+
348.32	1617	
382.93	677	
401.18	402	
415.93	1351	
419.43	618	
420.44	1819	1+
434.43	337	
461.49	2037	1+
575.53	4935	
674.62	7309	1+
END IONS

###FS:    #m/z:    422.0 #charge   2
###MaxRes:#m/z:      0.0 #charge-128
###MS: 656/658/
###MSMS: 657/659/
BEGIN IONS
TITLE= Cmpd 35, +MSn(422.0), 7.9 min
PEPMASS=421.96	1279430
CHARGE=2+
132.93	1081	
143.03	866	
170.93	1513	
239.05	1742	
272.09	4480	
275.06	1436	1+
300.18	608	
318.68	3337	
323.05	628	
325.23	850	
327.82	10970	3+
336.80	2640	2+
343.43	1271	
353.21	1390	
354.44	735	
363.93	637	
371.38	2869	1+
385.48	1192	1+
396.30	687	
397.85	790	
458.55	1187	
472.40	5096	
571.67	1610	1+
672.72	709	
END IONS

###FS:    #m/z:    465.5 #charge   3
###MaxRes:#m/z:      0.0 #charge-128
###MS: 687/691/
###MSMS: 690/693/
BEGIN IONS
TITLE= Cmpd 36, +MSn(465.5), 8.3 min
PEPMASS=465.45	81361
CHARGE=3+
129.05	564	
180.93	1040	
196.68	520	
197.93	839	
215.90	2277	1+
258.93	751	
287.05	849	
313.43	633	
328.93	564	
338.30	849	
355.05	795	
365.43	500	
368.36	2100	2+
388.30	687	
400.30	554	
425.43	790	
428.92	1089	2+
430.18	1212	
443.30	2369	1+
453.68	1472	
472.43	1212	
489.50	1947	1+
489.95	5304	2+
589.94	17723	2+
1085.93	967	
END IONS

###FS:    #m/z:    429.0 #charge   2
###MaxRes:#m/z:      0.0 #charge-128
###MS: 715/719/723/
###MSMS: 716/720/724/
BEGIN IONS
TITLE= Cmpd 37, +MSn(429.0), 8.6 min
PEPMASS=428.97	140845
CHARGE=2+
129.18	638	
156.89	902	
184.97	4636	1+
200.93	909	
268.18	1867	
272.09	2458	
286.20	2671	1+
339.37	1190	1+
350.05	396	
357.38	1320	1+
367.33	5881	1+
385.35	4224	1+
400.18	723	
406.93	814	
408.81	714	
411.45	827	
436.27	739	
445.93	536	
454.42	1062	
472.44	12328	1+
571.54	3934	1+
663.53	1000	1+
672.68	7659	1+
725.56	455	
743.66	4176	1+
END IONS

###FS:    #m/z:    738.7 #charge   2
###MaxRes:#m/z:      0.0 #charge-128
###MS: 855/
###MSMS: 856/
BEGIN IONS
TITLE= Cmpd 38, +MSn(738.7), 10.1 min
PEPMASS=738.71	17553
CHARGE=2+
229.99	4551	1+
248.08	1635	
358.30	1049	
369.30	1157	
376.35	5435	
454.43	2109	
489.30	1442	
500.55	1766	
536.05	2296	
589.71	1677	
590.93	5411	1+
647.61	1932	
702.81	1796	
721.68	2316	
958.93	1786	
1084.68	2159	
1230.18	2256	
END IONS

###FS:    #m/z:    505.0 #charge   2
###MaxRes:#m/z:      0.0 #charge-128
###MS: 884/
###MSMS: 881/
BEGIN IONS
TITLE= Cmpd 39, +MSn(505.0), 10.4 min
PEPMASS=505.01	43674
CHARGE=2+
146.92	3232	
184.80	1795	
202.01	2704	
211.68	2052	
326.05	1937	
389.40	2695	
405.31	2071	
407.93	1357	
425.43	1534	
450.36	2038	
460.43	3160	
468.94	2809	
474.43	1256	
482.18	2090	
485.80	1815	
559.49	3110	
707.82	3665	
732.55	2168	
789.70	2944	
END IONS

###FS:    #m/z:    432.5 #charge   1
###MaxRes:#m/z:      0.0 #charge-128
###MS: 884/
###MSMS: 886/
BEGIN IONS
TITLE= Cmpd 40, +MSn(432.5), 10.5 min
PEPMASS=432.48	6089
CHARGE=1+
178.68	2403	
234.93	2119	
397.35	48032	1+
415.34	6453	1+
418.70	3430	
END IONS

###FS:    #m/z:    531.0 #charge   2
###MaxRes:#m/z:      0.0 #charge-128
###MS: 922/931/933/
###MSMS: 923/932/934/
BEGIN IONS
TITLE= Cmpd 41, +MSn(531.0), 10.9 min
PEPMASS=531.02	30379
CHARGE=2+
151.93	1196	
175.05	366	
187.05	2925	1+
214.93	5154	
228.97	453	
266.18	467	
276.06	901	
278.93	710	
283.18	1481	
299.18	411	
310.82	1809	3+
328.23	1272	
338.05	1112	
343.18	1233	
390.35	1509	
413.93	670	
415.30	1240	2+
417.05	1029	
423.85	3075	
425.24	829	
471.92	1781	2+
477.43	487	
481.05	1348	
482.93	1835	
486.80	471	
488.43	857	
505.46	3563	1+
508.93	1875	
510.68	543	
537.67	1187	1+
556.54	1362	
638.43	2140	
733.64	2117	
846.76	2590	1+
END IONS

###FS:    #m/z:    608.7 #charge   1
###MaxRes:#m/z:      0.0 #charge-128
###MS: 957/
###MSMS: 955/
BEGIN IONS
TITLE= Cmpd 42, +MSn(608.7), 11.3 min
PEPMASS=608.67	17174
CHARGE=1+
220.80	1202	
371.44	1021	
415.43	1648	
424.81	1904	
459.43	1972	
503.56	1312	
571.06	3278	
572.96	3273	
587.55	2760	
589.93	2454	
591.63	24618	1+
729.82	1245	
END IONS

###FS:    #m/z:    396.4 #charge   2
###MaxRes:#m/z:      0.0 #charge-128
###MS: 1142/
###MSMS: 1139/
BEGIN IONS
TITLE= Cmpd 43, +MSn(396.4), 13.4 min
PEPMASS=396.45	114942
CHARGE=2+
119.94	1562	
177.93	1766	
204.89	2072	
273.12	7997	1+
294.18	3237	
313.30	1904	
318.34	5295	1+
349.30	1657	
359.05	2032	
360.80	1304	
405.18	1147	
474.47	5046	
587.57	1957	
644.55	2472	
END IONS

###FS:    #m/z:    618.1 #charge   2
###MaxRes:#m/z:      0.0 #charge-128
###MS: 1142/
###MSMS: 1140/
BEGIN IONS
TITLE= Cmpd 44, +MSn(618.1), 13.4 min
PEPMASS=618.09	28078
CHARGE=2+
201.13	1954	
207.93	1746	
261.18	2806	
413.41	3917	
470.55	1000	
503.93	17338	1+
507.44	1868	
570.81	1374	
581.93	1040	
636.56	2592	
822.69	2654	
974.92	3063	1+
1006.80	1766	
1007.87	1450	
END IONS

###FS:    #m/z:    499.4 #charge   2
###MaxRes:#m/z:      0.0 #charge-128
###MS: 1333/1337/
###MSMS: 1334/1338/
BEGIN IONS
TITLE= Cmpd 45, +MSn(499.4), 15.6 min
PEPMASS=499.39	5806
CHARGE=2+
131.93	2085	
261.05	42878	
265.05	731	
335.05	2002	
443.43	1178	
480.18	1119	
498.93	672	
662.56	786	
END IONS

###FS:    #m/z:    811.0 #charge-128
###MaxRes:#m/z:      0.0 #charge-128
###MS: 1972/
###MSMS: 1978/
BEGIN IONS
TITLE= Cmpd 46, +MSn(811.0), 22.6 min
PEPMASS=811.04	17529

425.29	54026	
582.81	2502	
595.43	2227	
692.06	1501	
END IONS

###FS:    #m/z:    315.2 #charge   2
###MaxRes:#m/z:      0.0 #charge-128
###MS: 2220/2224/
###MSMS: 2221/2225/
BEGIN IONS
TITLE= Cmpd 47, +MSn(315.2), 25.2 min
PEPMASS=315.19	30125
CHARGE=2+
105.03	618	
148.94	68692	1+
257.49	745	
339.05	579	
406.55	818	
457.58	1445	
END IONS

###FS:    #m/z:    651.4 #charge   2
###MaxRes:#m/z:      0.0 #charge-128
###MS: 2208/2248/
###MSMS: 2209/2249/
BEGIN IONS
TITLE= Cmpd 48, +MSn(651.4), 25.3 min
PEPMASS=651.45	138452
CHARGE=2+
337.19	101904	1+
355.30	821	
369.05	839	
429.93	716	
474.81	732	
550.43	1291	
591.80	853	
605.43	687	
606.18	901	
614.05	854	
633.54	648	
635.43	551	
646.82	831	
680.05	1845	
END IONS

###FS:    #m/z:    343.3 #charge-128
###MaxRes:#m/z:      0.0 #charge-128
###MS: 2688/2692/
###MSMS: 2689/2693/
BEGIN IONS
TITLE= Cmpd 49, +MSn(343.3), 30.2 min
PEPMASS=343.27	23664

105.04	511	
162.90	62398	1+
240.19	2152	
279.05	2304	
324.55	971	
360.81	1143	
447.56	1139	
479.06	1526	
END IONS

###FS:    #m/z:    679.1 #charge-128
###MaxRes:#m/z:      0.0 #charge-128
###MS: 2692/
###MSMS: 2698/
BEGIN IONS
TITLE= Cmpd 50, +MSn(679.1), 30.2 min
PEPMASS=679.12	9338

337.17	14343	1+
365.20	17643	1+
495.93	1128	
563.80	1226	
588.06	1511	
607.93	1521	
644.18	3062	
660.81	1092	
681.05	1785	
709.05	1285	
857.43	6230	
END IONS

###FS:    #m/z:    707.5 #charge   3
###MaxRes:#m/z:      0.0 #charge-128
###MS: 2732/2744/2756/
###MSMS: 2733/2745/2758/
BEGIN IONS
TITLE= Cmpd 51, +MSn(707.5), 30.8 min
PEPMASS=707.52	74581
CHARGE=3+
365.25	106462	1+
475.37	359	
487.81	1014	
531.06	437	
548.69	577	
570.18	409	
647.93	843	
668.05	1378	
669.95	796	
674.81	743	
803.43	572	
948.32	377	
END IONS

###CHECKSUM: c7533cf9f4d5bddb44235960802ec1d9
