# Supplementary material for: Metal complexation by histidine-rich peptides confers protective roles against cadmium stress in Escherichia coli as revealed by proteomics analysis
Source: PeerJ. 2018 Jul 26;6:e5245. doi: 10.7717/peerj.5245 (PMC6064632; doi:10.7717/peerj.5245)
Supplement: Supplemental Information 1 — All raw data and raw images of Figures presented in this study are provided herein this Supplementary ZIP file. [file peerj-06-5245-s001.zip › Supplementary/mgf_DIGE files/18.mgf]

###	
###	D:\Data\supitcha\01-05-2015\C1_GB2_01_23529.d\Analysis.yep(C1_GB2_01_23529.d)
###	Instrument: amaZon SL
###	Manufacturer: Bruker
###    C1
###    PeakWidth 0.10, MiniumIntensity 100, S/N 1
###    Retain Residuals no, Create neutrally no,
###    FullScan Parameters: AdductIon (+)+H (-)-H, LowMass 250, HighMass 4000, MaxCharge charge decon 4, MinPeaks 3
###    Perf. isotope decon yes, Max Charge Istopic decon 0, MW agreement 0.00, Abund. cutoff 10.00, Envelope cutoff 75.00
###    MaxRes   Parameters: AdductIon (+)+H (-)-H, LowMass 100, HighMass 3000 
###    Perf. isotope decon yes, Max Charge Istopic decon 0, Abund. cutoff 2.00
###    MSn      Parameters: AdductIon (+)+H (-)-H, LowMass 50, HighMass 2000 
###    Perf. isotope decon yes, Max Charge Istopic decon 0, Abund. cutoff 2.00
###    Global Charge Limit: no 3, Prefer FullScan Result: yes, Export what: 2 (0=non deconv/1=deconv only/2=mixed), NoMSMSSignals: 50, Intensity threshold: 100, NoMSSignals (deconv): 2, NoMSSignals (non-deconv): 0, NormalizeData: no, SingleCharged: no
###FS:    #m/z:    386.4 #charge-128
###MaxRes:#m/z:      0.0 #charge-128
###MS: 38/
###MSMS: 36/
BEGIN IONS
TITLE= Cmpd 1, +MSn(386.4), 0.4 min
PEPMASS=386.43	86947

204.80	1265	
318.88	1758	
326.93	2345	
338.94	12288	1+
344.93	16883	1+
348.05	4139	1+
358.88	4207	
362.98	12562	
365.05	3257	
366.93	7352	
369.03	3534	
374.92	2483	
378.05	1481	
380.80	2639	
387.11	2584	2+
392.91	4910	
395.05	3866	
396.85	2713	
403.84	7270	2+
406.83	1690	
408.92	1622	
425.05	2895	
437.05	3100	
447.93	1285	
458.84	2025	
472.93	1089	
475.05	3149	
476.43	5252	
478.81	1462	
482.68	1844	
488.80	1560	
496.69	2639	
508.93	1216	
END IONS

###FS:    #m/z:    330.1 #charge   1
###MaxRes:#m/z:      0.0 #charge-128
###MS: 38/
###MSMS: 37/
BEGIN IONS
TITLE= Cmpd 2, +MSn(330.1), 0.4 min
PEPMASS=330.08	56692
CHARGE=1+
205.55	1275	
213.80	5140	
278.93	4053	
286.80	1815	
303.93	1579	
304.85	8916	1+
306.89	10756	1+
310.00	12051	1+
327.84	6140	1+
337.28	2866	
345.85	11056	1+
350.45	2997	
351.98	1088	
354.16	1752	
356.93	1020	
362.93	1059	
364.92	5267	
367.55	2070	
369.43	1560	
375.80	2207	
380.93	3229	
404.80	1206	
408.93	1364	
428.94	2417	
430.80	2658	
432.89	1341	
435.68	2079	
438.18	1560	
444.05	2158	
450.80	4474	
466.80	1049	
470.93	2757	
485.56	6420	
514.93	3885	
END IONS

###FS:    #m/z:    388.0 #charge   1
###MaxRes:#m/z:      0.0 #charge-128
###MS: 34/38/
###MSMS: 35/40/
BEGIN IONS
TITLE= Cmpd 3, +MSn(388.0), 0.4 min
PEPMASS=387.96	91769
CHARGE=1+
274.05	1418	
292.93	1800	
327.05	1163	
346.94	6891	
352.93	780	
360.00	1992	1+
365.02	7458	1+
367.99	3878	
368.98	6976	1+
371.06	6086	2+
373.80	525	
375.70	4717	1+
376.54	3191	2+
385.05	1329	
386.04	3364	1+
387.98	5085	1+
392.80	1952	
394.77	1021	
395.69	2653	1+
399.46	1654	2+
402.94	1280	
405.05	554	
405.91	2612	1+
406.42	7079	2+
408.16	2399	
411.30	594	
411.94	1291	1+
414.66	1027	
424.95	1946	1+
436.93	962	
454.93	530	
481.18	646	
499.06	1172	
506.80	667	
691.95	1059	
END IONS

###FS:    #m/z:    419.0 #charge-128
###MaxRes:#m/z:      0.0 #charge-128
###MS: 42/
###MSMS: 39/
BEGIN IONS
TITLE= Cmpd 4, +MSn(419.0), 0.5 min
PEPMASS=419.05	152315

148.80	1784	
275.17	4045	
280.93	8852	
282.71	3764	
300.68	4094	
303.93	3264	
321.87	7989	
350.93	1646	
373.16	5782	
393.49	3848	2+
394.96	11745	1+
401.05	3471	
410.18	3817	
415.07	2428	
428.81	3111	
432.93	1894	
436.93	21977	1+
444.90	2397	
496.30	7263	2+
END IONS

###FS:    #m/z:    357.1 #charge   2
###MaxRes:#m/z:      0.0 #charge-128
###MS: 38/42/
###MSMS: 41/45/
BEGIN IONS
TITLE= Cmpd 5, +MSn(357.1), 0.5 min
PEPMASS=357.11	96456
CHARGE=2+
158.59	3365	
167.93	1776	
174.80	1258	
204.80	737	
220.80	912	
242.68	1548	
280.93	724	
283.80	1545	
314.93	1860	
321.11	1912	1+
331.05	1418	
332.89	4540	1+
334.04	1121	
336.85	1479	2+
337.17	2250	1+
344.80	638	
347.05	1055	
350.93	1486	
363.80	2304	2+
371.05	1018	
373.81	648	
374.92	3087	
376.93	760	
378.86	847	
380.91	832	
385.80	1599	
392.93	2408	
394.80	1717	
400.06	1265	
409.04	758	
410.80	1389	
412.93	1300	
429.05	668	
449.05	854	
450.93	730	
471.07	1679	
477.93	765	
481.18	854	
483.16	919	
490.93	888	
496.05	677	
519.70	1521	
END IONS

###FS:    #m/z:    471.2 #charge   1
###MaxRes:#m/z:      0.0 #charge-128
###MS: 42/46/
###MSMS: 43/48/
BEGIN IONS
TITLE= Cmpd 6, +MSn(471.2), 0.5 min
PEPMASS=471.20	148167
CHARGE=1+
158.80	2005	
204.90	2935	
333.86	966	
334.80	2066	
355.18	2108	
355.96	1155	
357.05	193236	1+
374.23	2728	
375.02	11555	
378.04	1699	
382.68	1222	
386.93	1226	
410.95	2348	
416.98	755	
417.93	784	
424.93	1133	
426.06	663	
428.81	1913	
429.25	983	
430.03	3313	
446.97	12576	1+
450.16	2750	
452.95	1566	
455.16	1244	
461.04	1101	
472.05	805	
472.82	1612	
473.06	1138	
475.93	1020	
478.01	10876	1+
484.81	1268	
485.43	1377	
486.04	857	
487.68	868	
489.97	1526	
494.18	1138	
495.18	932	
495.93	1991	
497.79	1517	
498.16	1233	
498.80	1535	
499.52	2689	
500.80	760	
501.71	703	
502.48	1918	
505.69	2566	
505.88	2087	
506.93	1405	
513.06	3885	
516.81	719	
517.93	2784	
519.05	731	
519.93	737	
END IONS

###FS:    #m/z:    697.1 #charge-128
###MaxRes:#m/z:      0.0 #charge-128
###MS: 50/
###MSMS: 51/
BEGIN IONS
TITLE= Cmpd 7, +MSn(697.1), 0.6 min
PEPMASS=697.14	112224

158.79	10327	
292.80	2885	
293.93	6769	1+
440.18	1491	
561.05	144362	
582.08	2127	
583.15	3713	
601.93	1450	
602.98	3266	
633.43	1627	
636.08	9237	1+
646.54	1287	
650.18	1511	
655.93	1937	
661.18	2900	
668.86	1350	
669.11	1938	
672.81	2015	
677.68	3199	
677.96	2122	
680.80	1804	
692.94	2838	
694.93	1118	
696.06	4145	1+
700.30	1228	
706.30	6728	1+
709.01	6800	1+
710.52	1430	
711.03	3526	
715.18	2334	
716.05	2502	
716.93	2291	
717.40	8185	1+
720.79	4891	
724.43	1583	
731.30	1550	
732.70	4323	
738.93	3248	
742.30	2578	
748.32	2866	
750.18	2468	
752.80	3501	
756.80	3925	
767.06	1341	
775.83	1537	
END IONS

###FS:    #m/z:    711.1 #charge   1
###MaxRes:#m/z:      0.0 #charge-128
###MS: 46/
###MSMS: 52/
BEGIN IONS
TITLE= Cmpd 8, +MSn(711.1), 0.6 min
PEPMASS=711.15	110003
CHARGE=1+
310.80	1321	
567.18	1355	
576.06	3753	
576.97	25330	
588.93	1773	
597.29	2860	
598.09	8152	1+
598.71	3490	
616.93	1361	
619.18	5419	
636.55	1105	
655.80	3049	
671.02	1891	
689.09	5874	1+
690.39	3273	
691.03	6265	1+
694.21	7906	1+
698.81	3860	
699.29	3080	
708.56	1340	
709.09	13211	1+
710.67	6642	
716.51	1308	
716.92	2485	
724.18	1818	
725.97	10829	1+
731.07	2227	
732.93	2385	
738.65	6931	2+
746.03	5352	1+
747.80	5387	
751.68	4840	2+
760.83	1691	
765.93	2296	
770.68	2042	
774.80	3183	
783.81	3174	
820.32	1534	
END IONS

###FS:    #m/z:    500.1 #charge   2
###MaxRes:#m/z:      0.0 #charge-128
###MS: 42/62/
###MSMS: 44/63/
BEGIN IONS
TITLE= Cmpd 9, +MSn(500.1), 0.6 min
PEPMASS=500.13	399937
CHARGE=2+
243.05	1251	
335.05	1098	
363.92	1264	
365.07	1892	
381.18	2497	
382.18	805	
385.98	1143	
386.91	2093	
422.90	5534	
425.18	1781	
437.05	1336	
440.93	2575	
458.93	2806	
459.86	5032	1+
462.18	1536	
471.43	1070	
472.98	3098	
477.05	3943	
477.99	179439	
479.63	8899	
480.24	15144	2+
481.51	11830	1+
482.46	17618	2+
484.55	1888	
485.04	3053	
486.04	2866	
486.44	9100	2+
489.31	3543	
490.30	2333	
495.95	24491	1+
497.05	9001	2+
498.48	5898	2+
499.35	21627	2+
501.08	29064	
502.33	9212	1+
503.65	2222	
504.48	3054	
505.15	7541	1+
506.74	2233	
507.94	14355	1+
514.18	1741	
515.92	872	
516.42	1109	
519.17	20399	2+
521.41	4586	
522.32	18921	1+
525.56	5295	1+
527.02	2148	
528.15	1782	
528.95	1046	
532.80	1381	
533.30	1187	
536.93	2335	
540.56	1499	
543.69	2777	
545.05	2350	
549.06	858	
562.54	825	
574.18	1797	
END IONS

###FS:    #m/z:    618.2 #charge-128
###MaxRes:#m/z:      0.0 #charge-128
###MS: 46/58/
###MSMS: 47/60/
BEGIN IONS
TITLE= Cmpd 10, +MSn(618.2), 0.6 min
PEPMASS=618.17	192367

158.80	4512	
216.85	1508	
292.80	991	
301.80	829	
389.43	2041	
392.30	2213	
418.18	2090	
436.30	1724	
460.18	1399	
482.95	26425	
486.97	1206	
495.05	1374	
503.31	5772	2+
505.12	10163	1+
510.68	692	
516.55	766	
520.30	1533	
522.07	965	
523.92	1015	
524.96	3132	
533.30	1290	
542.93	3400	
548.43	535	
561.04	1177	
576.93	2566	
581.93	1492	
584.10	1821	
594.91	592	
597.08	575	
599.06	1088	
600.34	14047	
601.06	21919	1+
619.09	2053	
621.98	1270	
624.24	1631	
624.40	1564	
628.05	1437	1+
632.53	2689	1+
636.95	9620	1+
640.61	4326	1+
642.06	924	
642.41	1441	
643.95	1899	
645.68	721	
649.55	737	
660.93	834	
661.30	1251	
692.31	751	
696.18	1509	
END IONS

###FS:    #m/z:    483.2 #charge-128
###MaxRes:#m/z:      0.0 #charge-128
###MS: 54/
###MSMS: 55/
BEGIN IONS
TITLE= Cmpd 11, +MSn(483.2), 0.6 min
PEPMASS=483.20	123403

216.93	9151	
350.30	3198	
352.05	1177	
358.18	3424	
368.08	4484	
373.68	2678	
386.18	1471	
386.93	3238	1+
406.93	2522	
423.43	1481	
429.00	1471	
429.93	5515	
440.86	3088	
458.98	12997	1+
462.93	1147	
464.02	10639	1+
465.91	3317	
467.80	1157	
478.00	5857	1+
480.17	6461	1+
481.89	12496	1+
486.56	3252	
493.55	2491	
495.05	2100	
496.03	9757	
498.74	3249	
499.96	13284	1+
500.41	4108	
503.14	2414	
504.93	2051	
506.67	1492	
511.05	1049	
514.30	4346	
519.55	3831	
521.68	1226	
525.56	1815	
544.06	3945	
END IONS

###FS:    #m/z:    653.8 #charge-128
###MaxRes:#m/z:      0.0 #charge-128
###MS: 50/
###MSMS: 56/
BEGIN IONS
TITLE= Cmpd 12, +MSn(653.8), 0.6 min
PEPMASS=653.80	115154

538.09	5164	1+
557.93	3878	1+
568.80	1677	
569.60	3454	1+
575.06	2532	
579.80	4032	
609.97	4022	1+
612.69	3607	
613.29	2555	
617.93	1580	
628.43	2454	
628.87	9345	1+
631.16	2028	
633.97	5530	1+
635.51	1281	
650.33	1822	
651.69	1356	
652.97	3939	1+
656.68	1108	
657.17	7684	1+
658.64	2416	
660.31	1128	
661.14	3591	1+
668.18	3836	
669.97	9702	1+
672.68	2021	
675.06	1864	
675.39	1795	
678.19	3920	
684.30	1010	
685.58	1157	
686.18	1943	
687.44	2270	
721.05	1942	
END IONS

###FS:    #m/z:    766.6 #charge-128
###MaxRes:#m/z:      0.0 #charge-128
###MS: 54/
###MSMS: 57/
BEGIN IONS
TITLE= Cmpd 13, +MSn(766.6), 0.6 min
PEPMASS=766.60	97666

473.05	6034	
651.10	3719	1+
652.39	1363	
674.55	1746	
690.05	2080	
692.06	2328	
697.06	7604	
717.43	3405	
731.43	1989	
739.06	1374	
743.96	1200	
747.98	5957	1+
760.93	3541	
765.31	11429	1+
771.18	1393	
772.92	4201	
773.55	5524	
775.68	1365	
776.03	1575	
777.30	2913	
778.93	3561	
785.95	5988	1+
790.82	3640	
792.68	2884	
796.55	1354	
804.68	2728	
810.31	2984	
813.18	1021	
828.05	1010	
834.55	1079	
844.61	1662	
850.96	1906	
END IONS

###FS:    #m/z:    478.1 #charge-128
###MaxRes:#m/z:      0.0 #charge-128
###MS: 54/
###MSMS: 59/
BEGIN IONS
TITLE= Cmpd 14, +MSn(478.1), 0.7 min
PEPMASS=478.12	252170

128.93	2864	
159.80	1353	
204.80	2217	
229.93	1511	
247.93	3757	
272.80	1353	
334.93	1138	
363.18	4425	
364.93	1481	
390.95	2156	
431.05	1981	
436.93	3522	
442.30	1246	
448.30	1138	
453.94	1454	
454.95	4449	
459.47	12023	2+
461.18	1991	
478.02	26750	
479.41	7420	1+
480.53	9259	2+
482.92	3271	
491.43	2443	
496.02	14347	1+
500.94	3201	1+
502.52	6797	1+
504.14	7088	1+
514.80	2011	
518.34	3277	
518.75	1933	
END IONS

###FS:    #m/z:    362.3 #charge   2
###MaxRes:#m/z:      0.0 #charge-128
###MS: 62/66/
###MSMS: 64/67/
BEGIN IONS
TITLE= Cmpd 15, +MSn(362.3), 0.7 min
PEPMASS=362.32	126244
CHARGE=2+
102.05	755	
126.93	1403	
154.81	3518	1+
172.84	4302	1+
182.92	1782	1+
200.84	12070	
233.74	920	
243.18	559	
251.93	1437	
261.93	966	
300.04	1673	
322.55	1398	
344.82	1426	
358.30	1060	
362.93	1684	
424.43	3377	
443.43	741	
445.80	2752	
457.43	716	
460.30	1786	
474.40	2459	
475.30	4922	1+
478.80	1104	
481.43	947	
523.49	9838	1+
END IONS

###FS:    #m/z:    617.0 #charge   2
###MaxRes:#m/z:      0.0 #charge-128
###MS: 110/114/
###MSMS: 112/115/
BEGIN IONS
TITLE= Cmpd 16, +MSn(617.0), 1.2 min
PEPMASS=617.04	49725
CHARGE=2+
157.80	829	
171.93	628	
174.81	1629	
287.93	1212	
297.93	1786	
325.18	553	
337.18	819	
355.22	728	
356.18	1979	
377.18	1491	
394.13	1860	
412.30	1498	
432.43	2124	
452.17	526	
469.29	1694	
480.93	1840	
489.45	2919	
507.43	2438	
537.06	2823	
542.43	852	
545.41	1417	
545.78	1224	
566.80	2684	
576.51	1566	1+
580.95	1231	
582.42	6039	
599.30	1968	
633.52	2921	1+
639.56	933	
708.43	633	
727.57	2091	1+
803.80	1679	
860.78	1746	1+
917.86	1420	1+
976.81	751	
END IONS

###FS:    #m/z:    474.5 #charge   2
###MaxRes:#m/z:      0.0 #charge-128
###MS: 114/118/
###MSMS: 117/120/
BEGIN IONS
TITLE= Cmpd 17, +MSn(474.5), 1.3 min
PEPMASS=474.46	140541
CHARGE=2+
129.93	1290	
224.88	3831	1+
239.93	878	
243.95	916	
286.70	1133	
287.93	1393	1+
311.18	1560	
322.30	648	
324.93	550	
329.29	830	
332.18	594	
338.18	505	
339.38	4012	1+
357.39	1593	
369.18	1025	
378.18	2494	2+
387.21	10560	2+
396.34	4577	
413.29	673	
414.39	4717	1+
445.30	1011	
447.69	649	
456.29	10854	2+
516.31	3730	
524.18	982	
573.43	1575	
582.68	1555	
591.58	1810	
704.47	679	
END IONS

###FS:    #m/z:    470.4 #charge   2
###MaxRes:#m/z:      0.0 #charge-128
###MS: 130/
###MSMS: 127/
BEGIN IONS
TITLE= Cmpd 18, +MSn(470.4), 1.4 min
PEPMASS=470.44	372724
CHARGE=2+
137.81	3025	
154.80	1177	
172.90	2650	
182.80	4296	
200.91	18471	
265.05	1030	
302.12	2855	
317.18	2433	
344.80	1226	
361.25	18074	2+
371.04	1757	
374.22	4740	
430.18	1824	
443.30	7003	2+
447.93	3002	
452.26	31643	2+
638.49	3626	
721.50	4980	1+
739.57	14738	1+
END IONS

###FS:    #m/z:    569.0 #charge   2
###MaxRes:#m/z:      0.0 #charge-128
###MS: 134/138/
###MSMS: 135/139/
BEGIN IONS
TITLE= Cmpd 19, +MSn(569.0), 1.5 min
PEPMASS=568.98	304117
CHARGE=2+
129.00	983	
152.80	623	
163.89	1207	
180.80	10488	1+
244.89	4782	1+
261.95	8647	
275.18	540	
283.06	908	
292.18	1281	
308.81	2094	3+
310.18	18910	1+
333.18	819	
350.18	1108	
352.05	923	
386.30	1604	
418.18	726	
425.22	6584	1+
432.21	1588	
470.43	2748	
493.68	1884	
502.29	782	
519.30	1908	
519.79	990	
527.80	3626	
531.81	1939	
533.85	3791	1+
536.93	1972	
537.41	1147	
542.18	893	
542.86	4734	
545.19	1367	1+
551.23	8146	3+
578.18	1982	
595.36	2802	1+
659.43	694	
676.31	1252	1+
695.56	2816	
713.65	1121	
788.77	540	
792.55	923	
809.62	1584	1+
857.69	1842	
875.66	9493	1+
END IONS

###FS:    #m/z:    443.4 #charge   2
###MaxRes:#m/z:      0.0 #charge-128
###MS: 154/178/182/
###MSMS: 155/179/183/
BEGIN IONS
TITLE= Cmpd 20, +MSn(443.4), 1.8 min
PEPMASS=443.39	602601
CHARGE=2+
144.82	1013	
156.85	1063	1+
174.99	988	
200.80	405	
222.88	820	
229.92	469	
258.68	840	
274.05	573	
290.71	559	
315.81	354	
328.93	514	
329.68	1413	
331.26	8988	1+
338.21	4009	1+
348.74	1835	2+
357.68	401	
358.20	1775	
359.23	6070	1+
360.16	1351	2+
377.29	4212	1+
385.28	902	
391.30	343	
397.30	2430	2+
399.05	362	
402.24	1078	
404.43	1370	
407.82	850	
415.80	382	
417.18	1930	
424.87	1992	2+
425.77	21739	2+
430.25	2517	1+
456.30	783	
461.67	351	
477.93	1476	
492.30	1060	
510.41	18447	1+
531.46	954	
550.43	422	
657.63	1730	1+
END IONS

###FS:    #m/z:    474.5 #charge   2
###MaxRes:#m/z:      0.0 #charge-128
###MS: 226/230/
###MSMS: 227/231/
BEGIN IONS
TITLE= Cmpd 21, +MSn(474.5), 2.4 min
PEPMASS=474.45	47841
CHARGE=2+
125.93	516	
128.93	1251	
144.80	968	
156.80	1614	
239.80	1931	
241.05	987	
258.05	2838	
338.80	1050	
343.18	966	
357.05	594	
369.43	809	
379.18	2918	
386.19	2520	1+
387.27	5761	2+
396.22	2649	2+
414.33	5092	1+
430.80	662	
436.80	2316	
446.05	1757	
455.18	5670	1+
456.25	12350	2+
458.31	552	
516.39	6179	1+
534.42	1261	
591.55	4466	
616.68	1429	
END IONS

###FS:    #m/z:    523.5 #charge   2
###MaxRes:#m/z:      0.0 #charge-128
###MS: 238/242/
###MSMS: 239/243/
BEGIN IONS
TITLE= Cmpd 22, +MSn(523.5), 2.6 min
PEPMASS=523.52	128039
CHARGE=2+
154.93	1163	
155.80	1202	
172.86	2221	
183.05	1516	
184.80	548	
200.93	3283	3+
237.99	9188	1+
241.93	751	
252.05	1544	
270.01	2045	1+
307.11	6114	1+
325.06	785	
371.80	2031	
376.36	2981	
378.81	609	
379.78	13079	2+
405.30	995	
405.80	12162	2+
414.28	92650	2+
421.30	1023	
423.30	24792	2+
435.80	1142	
440.80	2268	
448.80	2532	
456.31	624	
476.93	701	
490.34	1590	
496.25	2715	2+
500.93	2948	
505.34	13680	1+
506.92	2364	
518.80	584	
557.55	1197	
558.30	1815	
590.49	4901	1+
661.55	2563	1+
671.55	2072	
758.56	2947	1+
846.08	937	
END IONS

###FS:    #m/z:    375.0 #charge   3
###MaxRes:#m/z:      0.0 #charge-128
###MS: 372/380/
###MSMS: 375/383/
BEGIN IONS
TITLE= Cmpd 23, +MSn(375.0), 4.0 min
PEPMASS=375.02	138889
CHARGE=3+
128.81	1066	
144.93	2119	
172.43	1732	
173.93	1060	
175.30	1266	
183.93	1869	
203.87	8004	1+
224.43	1305	
225.80	569	
239.05	765	
240.41	2365	
241.43	6837	
250.47	6363	
251.93	603	
256.18	1109	
276.68	1992	
295.43	2394	
298.18	1563	3+
299.68	1393	
304.55	1074	
313.20	1521	
322.18	1055	
322.68	3367	
333.97	2098	2+
338.05	893	
340.80	579	
352.18	712	
354.05	2836	
355.77	4629	1+
361.18	1271	
363.01	6929	1+
410.20	871	
419.74	2226	
428.84	7307	2+
433.80	3905	2+
442.72	4308	2+
467.04	3052	
475.80	7252	2+
480.40	3918	1+
487.30	868	
509.46	1019	
509.92	2452	
513.30	800	
550.60	912	
566.45	1452	
595.51	2014	
626.55	535	
762.56	1106	
END IONS

###FS:    #m/z:    561.0 #charge   2
###MaxRes:#m/z:      0.0 #charge-128
###MS: 704/
###MSMS: 705/
BEGIN IONS
TITLE= Cmpd 24, +MSn(561.0), 7.5 min
PEPMASS=560.99	42097
CHARGE=2+
152.81	6611	
169.83	2791	
217.87	4230	
245.83	8664	
292.05	2541	
310.16	7576	1+
321.30	2747	
333.05	2698	
476.80	2623	
499.82	5202	
504.81	4997	
533.81	2832	
538.18	1130	
542.85	7859	1+
548.30	3350	
678.43	1060	
687.43	2482	
789.68	1424	
794.69	1534	
811.69	1761	
859.70	1497	
875.64	5119	1+
877.57	2379	
957.56	1180	
1016.70	1674	
END IONS

###FS:    #m/z:    421.9 #charge   2
###MaxRes:#m/z:      0.0 #charge-128
###MS: 752/756/
###MSMS: 753/757/
BEGIN IONS
TITLE= Cmpd 25, +MSn(421.9), 8.1 min
PEPMASS=421.94	2910840
CHARGE=2+
142.92	2055	1+
170.94	5279	
200.93	854	
238.93	1634	
253.94	2229	
272.04	4053	
325.26	2191	
327.71	14404	1+
337.30	1207	
353.28	5806	1+
371.24	2393	
382.93	1011	
385.37	4183	
397.93	1109	
403.09	3353	2+
404.43	1796	
420.05	1761	
430.30	1942	
440.28	1817	
458.31	638	
459.43	2110	
472.42	10052	1+
572.56	1821	
672.61	4945	1+
END IONS

###FS:    #m/z:    424.4 #charge-128
###MaxRes:#m/z:      0.0 #charge-128
###MS: 776/
###MSMS: 774/
BEGIN IONS
TITLE= Cmpd 26, +MSn(424.4), 8.3 min
PEPMASS=424.43	56346

142.80	1334	
170.81	4270	
172.82	1967	
225.93	1971	
272.01	8209	
274.05	3659	
307.05	2188	
328.27	15193	1+
343.18	1530	
353.30	1883	
355.30	4061	
371.19	5962	1+
386.30	1511	
386.71	5386	2+
388.93	1147	
397.05	1108	
401.93	4209	
404.80	2168	
406.23	3601	1+
412.87	5032	
413.82	30421	
422.80	1363	
443.43	3169	
454.18	3159	
460.43	2571	
465.31	2827	
472.40	57400	1+
554.43	3218	1+
571.71	6806	1+
672.63	2884	1+
674.56	4335	
END IONS

###FS:    #m/z:    412.9 #charge   2
###MaxRes:#m/z:      0.0 #charge-128
###MS: 796/
###MSMS: 802/
BEGIN IONS
TITLE= Cmpd 27, +MSn(412.9), 8.5 min
PEPMASS=412.91	234166
CHARGE=2+
126.93	1354	
277.05	2551	
280.93	1196	
306.18	1883	
311.18	4769	
327.73	42725	3+
335.30	1000	
353.13	2971	
359.18	6290	
371.70	1299	
391.30	2070	
440.30	2276	
472.30	2228	1+
473.09	3145	2+
END IONS

###FS:    #m/z:    842.9 #charge-128
###MaxRes:#m/z:      0.0 #charge-128
###MS: 796/
###MSMS: 803/
BEGIN IONS
TITLE= Cmpd 28, +MSn(842.9), 8.5 min
PEPMASS=842.91	69856

272.11	1860	
282.04	1719	
337.18	1167	
436.43	4444	1+
458.31	3515	
482.43	4252	
526.55	2620	
535.43	1354	
553.50	8844	1+
593.56	3417	
624.55	3444	
632.68	2307	
753.19	1012	
798.93	1666	
825.69	2190	
842.86	27684	1+
END IONS

###FS:    #m/z:    353.4 #charge   2
###MaxRes:#m/z:      0.0 #charge-128
###MS: 800/804/
###MSMS: 801/805/
BEGIN IONS
TITLE= Cmpd 29, +MSn(353.4), 8.6 min
PEPMASS=353.36	2134314
CHARGE=2+
125.88	2903	
142.95	51822	1+
170.88	58863	
179.61	3754	
268.06	6205	
273.17	2253	
291.16	2669	
315.80	2494	
317.23	9191	1+
329.46	2529	
388.37	11184	1+
391.43	1837	
446.43	1581	
451.30	2087	
535.46	124153	1+
560.55	5647	
606.43	1602	
END IONS

###FS:    #m/z:    428.9 #charge-128
###MaxRes:#m/z:      0.0 #charge-128
###MS: 816/
###MSMS: 813/
BEGIN IONS
TITLE= Cmpd 30, +MSn(428.9), 8.7 min
PEPMASS=428.93	299142

156.93	2196	
184.83	8247	1+
272.05	4088	1+
282.80	1795	
286.05	3409	
296.14	2481	
367.36	6784	
385.31	5731	
392.93	2761	
411.18	1550	
454.05	2806	
472.32	4057	
672.58	8951	1+
743.45	7284	1+
END IONS

###FS:    #m/z:    705.8 #charge   1
###MaxRes:#m/z:      0.0 #charge-128
###MS: 824/
###MSMS: 831/
BEGIN IONS
TITLE= Cmpd 31, +MSn(705.8), 8.8 min
PEPMASS=705.77	94043
CHARGE=1+
260.04	3312	
261.93	1167	
272.95	2096	
296.05	1069	
302.18	1422	
317.26	3460	
388.43	1834	
390.18	2041	
413.43	3208	
416.18	2610	
432.43	4523	
443.30	1658	
449.80	1000	
457.43	1579	
460.43	1314	
470.43	1942	
474.37	2079	1+
486.43	1893	
531.55	4906	
559.35	6790	1+
568.68	1256	
577.55	1687	
613.93	1335	
618.82	2461	
669.57	3323	
686.93	1109	
687.52	7337	1+
1330.93	1040	
END IONS

###FS:    #m/z:    534.5 #charge   2
###MaxRes:#m/z:      0.0 #charge-128
###MS: 844/848/
###MSMS: 845/849/
BEGIN IONS
TITLE= Cmpd 32, +MSn(534.5), 9.0 min
PEPMASS=534.47	209523
CHARGE=2+
119.03	1664	
128.93	1913	1+
135.90	13150	1+
146.94	9580	1+
163.68	1682	
192.04	546	
192.89	43910	1+
219.05	957	
220.84	32761	1+
241.93	1767	
260.05	9333	1+
264.01	1094	
279.05	999	
291.05	947	
308.05	1059	
324.18	633	
336.18	31889	1+
360.18	613	
373.30	1738	
405.43	1095	
415.80	549	
424.93	1025	
451.27	5102	1+
474.68	1158	
484.68	1369	
488.49	8792	1+
497.43	1413	
511.81	1429	
516.32	6904	1+
544.43	3848	
562.42	526	
563.30	796	
580.38	3468	
595.31	1121	
617.59	5326	1+
695.57	894	
696.68	2631	
732.65	16423	1+
790.65	1167	
808.59	6790	1+
847.68	37381	1+
903.65	1052	
921.73	3318	1+
923.61	2057	
END IONS

###FS:    #m/z:    646.1 #charge   2
###MaxRes:#m/z:      0.0 #charge-128
###MS: 1051/1055/
###MSMS: 1053/1056/
BEGIN IONS
TITLE= Cmpd 33, +MSn(646.1), 11.2 min
PEPMASS=646.09	49680
CHARGE=2+
165.02	2282	
231.93	5573	
241.93	1305	
258.98	3822	1+
275.05	715	
276.04	3656	
319.18	927	
362.30	721	
374.18	702	
391.29	1924	
395.16	4562	1+
462.41	3744	
471.92	1404	2+
490.32	4969	1+
510.30	5895	
529.48	767	
543.30	1808	
547.42	761	
565.30	697	
592.94	891	
609.81	1079	
611.05	2380	
619.56	2043	
622.80	1148	
637.93	677	
645.81	997	
664.32	1035	
744.56	1395	
763.56	1433	
801.63	5153	1+
1015.80	2048	
1060.93	559	
END IONS

###FS:    #m/z:    387.3 #charge   1
###MaxRes:#m/z:      0.0 #charge-128
###MS: 2115/
###MSMS: 2112/
BEGIN IONS
TITLE= Cmpd 34, +MSn(387.3), 22.3 min
PEPMASS=387.34	274694
CHARGE=1+
103.11	3913	1+
105.02	21595	1+
108.93	1785	
118.92	6107	1+
126.85	8279	
136.93	2285	
145.68	1481	
194.93	2527	
214.86	1218	
233.80	2874	
245.86	2855	
262.94	3471	
264.87	6895	1+
280.43	2487	
280.94	12005	1+
352.05	1030	
369.21	10539	1+
387.81	2532	
494.30	1561	
END IONS

###FS:    #m/z:    811.3 #charge   3
###MaxRes:#m/z:      0.0 #charge-128
###MS: 2119/
###MSMS: 2117/
BEGIN IONS
TITLE= Cmpd 35, +MSn(811.3), 22.4 min
PEPMASS=811.26	36262
CHARGE=3+
409.30	1726	
425.21	75272	
487.18	2178	
792.53	2582	
811.56	1787	
1100.44	2161	
1381.55	2404	
END IONS

###FS:    #m/z:    314.1 #charge   1
###MaxRes:#m/z:      0.0 #charge-128
###MS: 2369/2373/
###MSMS: 2371/2376/
BEGIN IONS
TITLE= Cmpd 36, +MSn(314.1), 25.1 min
PEPMASS=314.15	45167
CHARGE=1+
148.80	75922	
153.05	1025	
272.93	505	
296.82	4629	1+
435.18	648	
438.93	2595	
END IONS

###FS:    #m/z:    651.5 #charge   4
###MaxRes:#m/z:      0.0 #charge-128
###MS: 2357/2377/2401/
###MSMS: 2359/2378/2402/
BEGIN IONS
TITLE= Cmpd 37, +MSn(651.5), 25.1 min
PEPMASS=651.50	175580
CHARGE=4+
337.11	281021	
592.06	1171	
610.93	1643	
614.81	731	
631.73	671	
633.03	826	
633.68	1352	
END IONS

###FS:    #m/z:    868.9 #charge-128
###MaxRes:#m/z:      0.0 #charge-128
###MS: 2469/
###MSMS: 2470/
BEGIN IONS
TITLE= Cmpd 38, +MSn(868.9), 26.1 min
PEPMASS=868.93	33418

453.26	46017	1+
701.68	1817	
796.81	3060	
807.80	5493	
828.05	1399	
832.81	1963	
849.95	2037	
END IONS

###FS:    #m/z:    926.5 #charge   1
###MaxRes:#m/z:      0.0 #charge-128
###MS: 2521/
###MSMS: 2518/
BEGIN IONS
TITLE= Cmpd 39, +MSn(926.5), 26.6 min
PEPMASS=926.55	34354
CHARGE=1+
754.93	4141	
854.68	1020	
866.69	1345	
890.06	2709	
906.32	7183	
908.84	1766	
914.95	3691	
957.68	2277	
958.05	6075	
1007.30	6416	
1018.65	8059	
1031.56	17560	
1041.28	8017	
END IONS

###FS:    #m/z:    732.1 #charge   3
###MaxRes:#m/z:      0.0 #charge-128
###MS: 2521/2541/2545/
###MSMS: 2523/2544/2546/
BEGIN IONS
TITLE= Cmpd 40, +MSn(732.1), 26.7 min
PEPMASS=732.06	40545
CHARGE=3+
263.05	801	
291.05	850	
487.30	405	
539.49	1106	
544.80	533	
547.43	432	
549.68	664	
564.55	2247	
600.18	831	
610.81	432	
622.68	2870	
635.95	410	
639.68	978	
642.56	2013	
647.69	1845	
658.93	1344	
671.84	588	
674.56	412	
677.93	1574	
682.20	4639	
683.93	556	
694.80	461	
696.69	1887	1+
700.80	994	
713.18	558	
713.40	404	
715.06	901	
718.58	990	
743.06	5742	
764.68	6967	
769.30	880	
809.06	6351	
831.98	2260	
863.81	3937	
876.81	6117	
982.84	606	
1024.93	1403	
END IONS

###FS:    #m/z:    869.1 #charge-128
###MaxRes:#m/z:      0.0 #charge-128
###MS: 2537/
###MSMS: 2538/
BEGIN IONS
TITLE= Cmpd 41, +MSn(869.1), 26.8 min
PEPMASS=869.12	33418

321.05	2953	
340.18	1726	
540.43	3561	
731.45	8221	
732.05	1521	
753.83	1448	
755.46	4063	
832.56	2348	
881.05	7868	
943.94	16826	
1001.58	11261	
1317.36	1929	
END IONS

###FS:    #m/z:    708.5 #charge   1
###MaxRes:#m/z:      0.0 #charge-128
###MS: 2873/
###MSMS: 2874/
BEGIN IONS
TITLE= Cmpd 42, +MSn(708.5), 30.3 min
PEPMASS=708.54	69992
CHARGE=1+
365.19	344849	1+
592.18	4337	
623.18	1826	
648.94	2508	
689.82	2422	
1221.06	2018	
END IONS

###FS:    #m/z:    708.2 #charge-128
###MaxRes:#m/z:      0.0 #charge-128
###MS: 2885/2889/2893/2905/
###MSMS: 2888/2890/2895/2906/
BEGIN IONS
TITLE= Cmpd 43, +MSn(708.2), 30.5 min
PEPMASS=708.19	129708

265.68	1148	
365.16	146047	1+
397.18	841	
490.55	334	
570.83	460	
591.43	427	
592.92	786	
622.69	470	
645.81	729	
646.83	443	
647.56	1355	
661.59	290	
668.90	389	
669.93	314	
670.94	598	
672.16	729	
672.51	349	
673.18	334	
685.93	679	
688.68	740	
689.77	498	
690.27	272	
END IONS

###FS:    #m/z:    343.2 #charge   1
###MaxRes:#m/z:      0.0 #charge-128
###MS: 2913/
###MSMS: 2920/
BEGIN IONS
TITLE= Cmpd 44, +MSn(343.2), 30.8 min
PEPMASS=343.22	46807
CHARGE=1+
137.80	2462	
162.80	78138	1+
308.93	3247	
321.80	2089	
333.05	2394	
END IONS

###CHECKSUM: 313ee7218d283c74dce122d1470abe5d
