# Supplementary material for: Metal complexation by histidine-rich peptides confers protective roles against cadmium stress in Escherichia coli as revealed by proteomics analysis
Source: PeerJ. 2018 Jul 26;6:e5245. doi: 10.7717/peerj.5245 (PMC6064632; doi:10.7717/peerj.5245)
Supplement: Supplemental Information 1 — All raw data and raw images of Figures presented in this study are provided herein this Supplementary ZIP file. [file peerj-06-5245-s001.zip › Supplementary/mgf_DIGE files/24.mgf]

###	
###	D:\Data\supitcha\01-05-2015\T_RC6_01_23495.d\Analysis.yep(T_RC6_01_23495.d)
###	Instrument: amaZon SL
###	Manufacturer: Bruker
###    T
###    PeakWidth 0.10, MiniumIntensity 100, S/N 1
###    Retain Residuals no, Create neutrally no,
###    FullScan Parameters: AdductIon (+)+H (-)-H, LowMass 250, HighMass 4000, MaxCharge charge decon 4, MinPeaks 3
###    Perf. isotope decon yes, Max Charge Istopic decon 0, MW agreement 0.00, Abund. cutoff 10.00, Envelope cutoff 75.00
###    MaxRes   Parameters: AdductIon (+)+H (-)-H, LowMass 100, HighMass 3000 
###    Perf. isotope decon yes, Max Charge Istopic decon 0, Abund. cutoff 2.00
###    MSn      Parameters: AdductIon (+)+H (-)-H, LowMass 50, HighMass 2000 
###    Perf. isotope decon yes, Max Charge Istopic decon 0, Abund. cutoff 2.00
###    Global Charge Limit: no 3, Prefer FullScan Result: yes, Export what: 2 (0=non deconv/1=deconv only/2=mixed), NoMSMSSignals: 50, Intensity threshold: 100, NoMSSignals (deconv): 2, NoMSSignals (non-deconv): 0, NormalizeData: no, SingleCharged: no
###FS:    #m/z:    411.1 #charge-128
###MaxRes:#m/z:      0.0 #charge-128
###MS: 33/
###MSMS: 32/
BEGIN IONS
TITLE= Cmpd 1, +MSn(411.1), 0.4 min
PEPMASS=411.08	87435

216.89	9578	
244.93	1962	
351.02	15149	
364.06	1954	
365.14	6678	
368.94	4891	
382.07	3180	
386.93	10353	1+
392.93	3634	
425.80	1579	
427.43	2620	
432.43	3738	
433.80	1609	
438.53	1821	
441.61	1850	
446.84	1409	
474.93	2138	
479.05	1246	
481.30	2717	
496.93	1334	
510.80	2001	
516.81	1727	
527.68	1491	
547.05	1196	
END IONS

###FS:    #m/z:    404.1 #charge-128
###MaxRes:#m/z:      0.0 #charge-128
###MS: 33/
###MSMS: 34/
BEGIN IONS
TITLE= Cmpd 2, +MSn(404.1), 0.4 min
PEPMASS=404.11	44012

221.80	1529	
252.68	1174	
288.96	5337	
290.80	2445	
342.87	3474	
343.95	6476	1+
357.11	13835	1+
360.95	2994	
362.94	5869	
375.13	6654	2+
376.04	2565	
379.19	2169	
394.18	3199	
405.22	3341	2+
417.93	1341	
419.08	5038	1+
420.97	6031	1+
424.81	3580	
426.84	3173	1+
430.31	1137	
438.55	1489	
449.43	4478	
456.93	1971	
472.80	1341	
524.66	1209	
END IONS

###FS:    #m/z:    412.0 #charge   1
###MaxRes:#m/z:      0.0 #charge-128
###MS: 33/
###MSMS: 35/
BEGIN IONS
TITLE= Cmpd 3, +MSn(412.0), 0.4 min
PEPMASS=412.02	51364
CHARGE=1+
218.80	1755	
221.68	1387	
297.05	3218	
297.99	6602	1+
317.18	5161	
319.17	3516	2+
350.96	8711	
365.18	3241	
368.94	7682	1+
409.05	2307	
410.07	4837	
417.55	4581	1+
428.18	1448	
428.97	15637	
431.03	3402	
437.93	1400	
446.55	2805	
448.92	4632	
457.87	3722	1+
458.44	8784	2+
462.93	1288	
473.93	2210	
END IONS

###FS:    #m/z:    463.1 #charge-128
###MaxRes:#m/z:      0.0 #charge-128
###MS: 37/
###MSMS: 36/
BEGIN IONS
TITLE= Cmpd 4, +MSn(463.1), 0.4 min
PEPMASS=463.10	58766

190.67	5803	
301.05	2178	
327.29	2647	
347.18	1206	
348.01	13062	1+
400.05	1393	
403.18	5965	1+
418.93	2630	
421.01	6295	
424.43	2462	
426.00	3537	1+
426.84	5253	2+
435.05	1932	
438.06	3624	
439.13	7875	1+
441.17	6944	
442.95	3720	
444.09	15667	1+
453.05	1550	
461.17	1533	
462.04	7895	1+
465.05	2099	
476.79	1642	
477.97	16307	1+
480.07	14305	1+
483.55	2139	
486.14	3463	1+
488.81	5346	1+
489.82	6172	2+
495.96	6516	1+
498.51	4963	2+
500.42	1436	
501.52	3930	1+
502.47	3979	2+
504.80	1795	
507.30	5815	
512.05	1049	
520.43	5798	
520.91	4269	
523.56	2031	
525.93	3119	
END IONS

###FS:    #m/z:    433.2 #charge-128
###MaxRes:#m/z:      0.0 #charge-128
###MS: 41/
###MSMS: 39/
BEGIN IONS
TITLE= Cmpd 5, +MSn(433.2), 0.5 min
PEPMASS=433.18	88411

158.80	4051	
216.93	1550	
272.80	1364	
315.30	4709	
318.03	3615	
346.93	1933	
357.20	2561	
360.18	1000	
372.23	3947	1+
376.18	1099	
376.93	5661	
391.85	2275	
406.56	3936	
408.82	1109	
410.02	31829	
411.66	1398	
413.00	10992	1+
414.51	8342	2+
419.81	1913	
427.93	4709	
431.39	7097	2+
431.87	9756	1+
438.37	5892	
442.99	3502	1+
446.82	1059	
451.20	2382	
454.86	8864	2+
458.05	4151	
463.55	1383	
465.68	2217	
469.03	1428	
475.55	1402	
497.68	1000	
END IONS

###FS:    #m/z:    730.2 #charge   1
###MaxRes:#m/z:      0.0 #charge-128
###MS: 41/
###MSMS: 40/
BEGIN IONS
TITLE= Cmpd 6, +MSn(730.2), 0.5 min
PEPMASS=730.20	79401
CHARGE=1+
158.80	2609	
192.55	1265	
536.05	3434	
593.97	22753	1+
612.93	5380	
616.26	2174	
632.05	1128	
655.06	1580	
670.14	4999	1+
688.93	2415	
689.42	2281	
692.05	1530	
693.55	1187	
693.96	3291	1+
698.93	4416	
706.43	3455	
706.98	2227	
708.94	3342	
711.07	9590	1+
721.87	2285	
723.89	5879	1+
730.16	2491	
730.89	4631	1+
743.05	1040	
744.18	4465	
749.30	1451	
751.32	4542	
753.05	1560	
754.32	1937	
755.81	1855	
757.63	4666	
761.95	4598	1+
763.66	1199	
765.63	2933	
767.06	1169	
771.14	2151	
774.52	1207	
778.95	2610	
783.18	1216	
811.93	1953	
827.06	3574	
END IONS

###FS:    #m/z:    478.1 #charge   2
###MaxRes:#m/z:      0.0 #charge-128
###MS: 45/
###MSMS: 42/
BEGIN IONS
TITLE= Cmpd 7, +MSn(478.1), 0.5 min
PEPMASS=478.12	319294
CHARGE=2+
239.93	9060	
347.30	5358	
363.05	2400	
364.11	7238	
386.56	4073	
405.30	4117	
416.97	3813	
431.05	1689	
433.30	5166	
436.36	7106	2+
440.97	12356	1+
441.72	9770	2+
449.93	3701	
455.04	8527	
460.05	28248	
464.06	4676	
473.01	4034	
474.93	2430	
477.97	73540	1+
478.97	9725	2+
480.09	18248	1+
483.21	6381	2+
489.06	3853	
493.95	9488	1+
496.01	89592	1+
498.71	21182	1+
499.62	22394	2+
501.00	31720	1+
502.53	25009	3+
503.14	28605	2+
505.05	3431	
507.76	6107	
508.29	3353	
509.05	13278	1+
512.84	4751	
515.07	8479	
518.55	5262	
520.07	4525	
521.47	3828	
524.91	3394	
527.18	9565	1+
530.08	3504	
534.43	4199	
535.71	2447	
538.68	1938	
541.44	4427	
565.27	8877	
568.93	2559	
END IONS

###FS:    #m/z:    418.1 #charge   1
###MaxRes:#m/z:      0.0 #charge-128
###MS: 37/
###MSMS: 43/
BEGIN IONS
TITLE= Cmpd 8, +MSn(418.1), 0.5 min
PEPMASS=418.06	73081
CHARGE=1+
126.68	3238	
204.80	1481	
256.05	1246	
356.85	3669	1+
363.18	3208	
377.01	2576	
394.05	2021	
396.05	1942	
398.30	1255	
399.48	2171	2+
399.63	3482	1+
418.93	1698	
426.05	1648	
428.80	1471	
436.93	1402	
442.18	1089	
455.14	6638	2+
472.93	16002	1+
476.17	2927	
481.24	2434	1+
484.68	1353	
493.31	6262	
END IONS

###FS:    #m/z:    712.1 #charge   1
###MaxRes:#m/z:      0.0 #charge-128
###MS: 41/
###MSMS: 44/
BEGIN IONS
TITLE= Cmpd 9, +MSn(712.1), 0.5 min
PEPMASS=712.09	58222
CHARGE=1+
174.80	1098	
517.83	2404	
571.93	2384	
576.06	2342	
577.04	27754	
591.06	1933	
597.97	3248	
616.93	2758	
637.04	1338	
676.30	1962	
685.06	1030	
689.07	8071	1+
691.01	8040	1+
696.68	4532	1+
698.93	1786	
703.05	3866	
706.05	1462	
709.00	5277	1+
711.01	16718	1+
718.59	5327	1+
720.17	1748	
723.53	3754	1+
725.04	3894	
726.92	3202	
728.30	1236	
732.93	3880	1+
735.81	1168	
738.05	2756	
741.46	2419	1+
747.18	1069	
747.88	4168	1+
751.61	3413	1+
755.75	1925	
759.09	2756	
761.96	1272	
770.55	5956	
773.82	2657	
829.93	2815	
END IONS

###FS:    #m/z:    764.1 #charge   1
###MaxRes:#m/z:      0.0 #charge-128
###MS: 41/
###MSMS: 46/
BEGIN IONS
TITLE= Cmpd 10, +MSn(764.1), 0.5 min
PEPMASS=764.13	83945
CHARGE=1+
546.93	2904	
627.31	3749	
647.06	1129	
648.99	3262	
649.29	12114	
650.56	15429	
684.87	1027	
688.44	1828	
718.84	1864	
722.18	1540	
726.93	7669	
731.30	1118	
735.94	1139	
740.95	9748	
743.69	3032	
745.10	3716	1+
748.32	2172	
749.75	1497	
755.69	2398	
757.16	1269	
758.69	1632	
759.17	1633	
760.48	7052	2+
761.01	8084	1+
762.92	7308	1+
764.31	4953	1+
765.92	1169	
768.51	6006	1+
770.79	5281	1+
773.68	2701	1+
777.93	1432	
779.55	2217	
780.93	1266	
786.66	14462	1+
787.89	2502	
789.15	1073	
789.72	2262	
795.55	3237	1+
798.10	8812	1+
798.96	4759	2+
802.05	1040	
804.13	4455	
806.09	2086	
808.62	7300	2+
815.55	1226	
822.04	1022	
831.61	1077	
1264.10	1397	
END IONS

###FS:    #m/z:    705.4 #charge-128
###MaxRes:#m/z:      0.0 #charge-128
###MS: 49/
###MSMS: 47/
BEGIN IONS
TITLE= Cmpd 11, +MSn(705.4), 0.5 min
PEPMASS=705.42	65388

477.20	22903	1+
530.18	2080	
543.06	2709	
547.19	1672	
555.18	2492	
568.93	1953	
576.06	2445	
588.43	1275	
590.39	4292	
591.23	21191	1+
595.93	1197	
607.93	3925	
610.31	1444	
632.93	2051	
645.18	3827	
648.80	2031	
661.94	3708	1+
673.87	2501	1+
676.55	1383	
677.04	1317	
679.93	1795	
682.05	1903	
683.96	2841	
686.06	1512	
688.27	4649	1+
690.94	3225	
699.68	3083	
703.56	7745	
704.88	1521	
705.98	5068	1+
708.36	2899	1+
717.10	1472	
721.11	2168	
723.18	5229	
725.83	1559	
728.35	2209	
734.05	2924	
734.93	5378	1+
738.93	4336	
739.40	5458	
740.93	3551	
745.54	2155	
746.99	3391	
751.05	2483	
757.80	3237	
763.55	2639	
771.70	1474	
774.33	7470	1+
784.93	2580	
END IONS

###FS:    #m/z:    747.7 #charge-128
###MaxRes:#m/z:      0.0 #charge-128
###MS: 41/
###MSMS: 48/
BEGIN IONS
TITLE= Cmpd 12, +MSn(747.7), 0.6 min
PEPMASS=747.68	81625

325.18	1453	
561.30	1334	
576.55	1383	
595.05	2394	
610.84	3404	
613.56	1680	
630.94	1769	
632.27	1695	
633.14	6938	1+
674.93	1109	
703.16	5871	
707.07	5000	
708.97	1260	
722.17	1423	
723.57	4456	
723.92	10872	1+
728.94	1616	
729.19	4936	1+
731.85	2348	
733.58	4892	1+
735.76	1216	
743.99	6296	1+
745.48	1811	
747.01	5630	1+
747.65	1454	
749.23	11444	2+
752.04	2567	
754.93	3052	
757.31	2110	
760.32	2569	
761.98	13100	1+
766.20	4495	1+
767.80	11055	3+
768.11	15499	1+
770.07	10566	3+
772.32	2969	1+
773.73	12283	2+
775.29	4708	1+
777.72	6448	1+
781.02	2467	
782.68	3434	
784.59	4581	1+
789.37	1412	
789.77	12348	2+
793.56	1452	
799.69	2829	
804.36	1663	
815.18	1668	
818.30	4974	
END IONS

###FS:    #m/z:    767.1 #charge   3
###MaxRes:#m/z:      0.0 #charge-128
###MS: 37/49/53/
###MSMS: 38/51/56/
BEGIN IONS
TITLE= Cmpd 13, +MSn(767.1), 0.6 min
PEPMASS=767.10	84340
CHARGE=3+
184.93	1851	
301.18	415	
365.17	1059	
539.16	4523	
562.05	987	
613.93	376	
615.43	419	
630.15	2624	1+
634.43	648	
644.95	1011	
649.02	696	
650.30	385	
651.18	3459	1+
653.21	3198	1+
668.68	661	
670.99	617	
680.85	1137	1+
683.80	461	
706.08	3746	1+
725.01	3393	1+
727.24	1398	1+
728.71	811	
736.44	481	
744.03	6087	
747.18	3054	1+
748.03	4768	2+
749.78	465	
750.27	2938	1+
751.99	1517	
752.53	1723	
754.23	2570	1+
756.41	2342	
757.68	2690	2+
758.53	1181	1+
761.39	966	
762.11	3164	1+
764.77	974	
764.79	3960	1+
765.91	2824	
767.05	6952	1+
769.04	10898	1+
772.80	1111	1+
774.90	503	
775.80	648	
776.21	5116	2+
779.05	605	
781.43	1790	
782.96	1940	1+
783.81	5664	2+
786.58	2764	2+
789.01	1645	
789.39	1233	
791.19	2543	2+
794.19	398	
794.41	2394	2+
795.92	2356	2+
800.16	771	
800.55	668	
802.26	590	
803.09	1100	1+
807.84	1121	
809.58	1392	1+
812.19	787	
813.54	658	
820.68	1931	1+
834.78	1003	1+
838.30	471	
1390.80	373	
END IONS

###FS:    #m/z:    865.4 #charge-128
###MaxRes:#m/z:      0.0 #charge-128
###MS: 45/
###MSMS: 52/
BEGIN IONS
TITLE= Cmpd 14, +MSn(865.4), 0.6 min
PEPMASS=865.35	106885

750.94	1876	
804.06	1425	
840.55	3002	
843.43	2031	
846.06	1266	
846.40	1487	
853.44	2161	
854.93	1187	
864.94	7576	1+
871.05	1049	
874.21	5563	
876.59	1488	
878.88	3937	1+
880.55	2387	
881.80	1893	
885.72	4384	
890.43	1775	
911.18	1560	
918.68	1942	
920.18	1453	
921.69	1769	
931.18	1638	
959.43	4916	
END IONS

###FS:    #m/z:    612.1 #charge   1
###MaxRes:#m/z:      0.0 #charge-128
###MS: 49/
###MSMS: 54/
BEGIN IONS
TITLE= Cmpd 15, +MSn(612.1), 0.6 min
PEPMASS=612.09	193371
CHARGE=1+
209.93	1236	
228.80	1854	
239.05	1089	
346.05	1520	
357.30	5955	1+
371.18	1049	
376.37	1117	
430.18	2384	
448.30	3022	
466.36	1167	
489.05	1893	
497.09	6091	
531.43	1757	
532.93	1726	
550.93	1913	
555.30	3228	
570.11	4218	1+
578.81	3946	
585.05	1314	
586.43	3977	
588.12	3727	
588.96	20866	
590.59	8186	1+
592.98	10225	1+
594.57	6106	3+
599.69	1740	
611.07	3023	1+
614.53	1381	
625.93	2501	
635.44	2250	
653.69	4077	
664.80	2129	
END IONS

###FS:    #m/z:    520.8 #charge   5
###MaxRes:#m/z:      0.0 #charge-128
###MS: 49/
###MSMS: 55/
BEGIN IONS
TITLE= Cmpd 16, +MSn(520.8), 0.6 min
PEPMASS=520.76	148573
CHARGE=5+
228.80	1206	
299.05	1520	
397.80	1255	
400.30	2110	
405.18	1255	
407.20	3297	
457.06	1580	
459.30	2953	
478.98	3079	1+
497.01	19751	1+
499.46	3091	1+
501.10	20873	1+
513.93	1540	
514.92	4754	1+
519.98	3624	1+
520.45	1187	
522.30	3043	
525.93	2129	
527.92	1326	
534.98	6799	1+
538.03	5833	1+
541.10	1527	
548.80	1510	
556.05	1422	
561.31	1550	
END IONS

###FS:    #m/z:    485.1 #charge   1
###MaxRes:#m/z:      0.0 #charge-128
###MS: 53/
###MSMS: 59/
BEGIN IONS
TITLE= Cmpd 17, +MSn(485.1), 0.7 min
PEPMASS=485.13	145712
CHARGE=1+
275.55	3267	
339.30	3061	
370.20	2630	
375.36	3062	1+
390.80	1962	
431.93	1246	
456.06	2493	
461.33	2963	
461.99	42151	1+
464.70	7749	1+
467.20	8271	
468.83	1755	
479.95	4528	
483.07	1239	
485.99	1972	
503.94	2845	
506.55	1618	
518.18	2031	
END IONS

###FS:    #m/z:    366.4 #charge   2
###MaxRes:#m/z:      0.0 #charge-128
###MS: 81/85/
###MSMS: 83/86/
BEGIN IONS
TITLE= Cmpd 18, +MSn(366.4), 0.9 min
PEPMASS=366.36	47648
CHARGE=2+
114.93	1246	
130.14	799	
174.93	4691	
200.93	1653	
216.05	996	
228.92	2526	
242.93	574	
243.89	3338	
276.08	6982	1+
287.05	1020	
291.20	6499	2+
297.93	849	
300.18	1918	
306.05	697	
309.18	976	
315.14	1115	
324.82	2088	3+
326.30	633	
331.05	1810	
340.80	824	
342.83	525	
343.24	9072	1+
348.15	1287	
349.01	2973	1+
351.00	1699	
352.93	1119	
373.93	804	
382.92	531	
389.32	13307	1+
422.30	1197	
425.30	746	
456.36	7881	1+
486.55	1359	
488.36	1657	2+
END IONS

###FS:    #m/z:    383.4 #charge   2
###MaxRes:#m/z:      0.0 #charge-128
###MS: 105/
###MSMS: 102/
BEGIN IONS
TITLE= Cmpd 19, +MSn(383.4), 1.1 min
PEPMASS=383.39	36543
CHARGE=2+
188.93	4091	
198.98	5100	1+
270.06	38248	
345.80	1609	
364.18	2935	1+
365.28	1881	
365.87	5351	2+
402.22	1236	
539.55	4141	
END IONS

###FS:    #m/z:    617.1 #charge   2
###MaxRes:#m/z:      0.0 #charge-128
###MS: 121/125/
###MSMS: 122/126/
BEGIN IONS
TITLE= Cmpd 20, +MSn(617.1), 1.4 min
PEPMASS=617.05	48414
CHARGE=2+
154.05	942	
157.68	785	
207.93	1957	
288.18	1700	
298.05	2656	
306.30	795	
310.18	940	
354.85	2161	2+
367.30	682	
375.27	1422	1+
395.30	1402	
410.93	801	
412.20	1998	
426.81	687	
430.29	764	
432.43	711	
433.43	3815	
455.05	603	
469.30	795	
489.40	3945	
508.80	716	
512.93	1859	
542.44	518	
544.82	916	
545.40	3155	
566.18	608	
576.58	2195	1+
582.42	6384	1+
599.43	688	
600.43	2405	
610.80	787	
633.57	2156	1+
639.35	1520	1+
708.43	1924	
726.56	1436	1+
803.62	882	
840.56	2172	
860.81	918	
917.68	1722	
END IONS

###FS:    #m/z:    533.5 #charge   2
###MaxRes:#m/z:      0.0 #charge-128
###MS: 121/125/
###MSMS: 123/127/
BEGIN IONS
TITLE= Cmpd 21, +MSn(533.5), 1.4 min
PEPMASS=533.47	90158
CHARGE=2+
137.80	613	
165.72	908	
199.82	2767	
215.80	1015	
254.93	1114	
256.93	1933	
260.08	2988	
262.09	5200	
283.93	726	
302.16	2682	
346.30	1614	
362.93	584	
364.80	829	
366.80	1226	
373.69	3797	
376.30	4189	
404.55	765	
407.93	697	
414.18	510	
421.68	1423	
427.68	2112	
430.32	4300	1+
432.30	2233	
439.27	8359	1+
485.30	893	
487.68	1231	
489.43	2810	1+
491.93	1850	
506.55	1457	
509.85	2062	1+
515.43	525	
515.88	2128	
560.30	1158	
577.34	1263	
618.53	5765	1+
674.68	800	
703.68	1277	
730.57	1062	
787.44	1528	
866.75	1794	
END IONS

###FS:    #m/z:    432.9 #charge   2
###MaxRes:#m/z:      0.0 #charge-128
###MS: 145/149/
###MSMS: 146/150/
BEGIN IONS
TITLE= Cmpd 22, +MSn(432.9), 1.6 min
PEPMASS=432.93	39637
CHARGE=2+
166.93	729	
222.87	1952	1+
229.93	1055	
246.05	1584	
250.84	1483	1+
264.03	2287	
266.05	721	
297.80	1035	
317.05	1166	
360.77	12854	1+
367.29	2806	
371.40	7395	
395.24	3077	
400.30	3165	
406.93	4631	
412.19	690	
414.90	2687	2+
415.89	4876	2+
433.80	840	
468.80	1099	
470.49	5711	
494.43	1299	
576.43	1926	
583.59	3630	
END IONS

###FS:    #m/z:    523.5 #charge   2
###MaxRes:#m/z:      0.0 #charge-128
###MS: 277/
###MSMS: 275/
BEGIN IONS
TITLE= Cmpd 23, +MSn(523.5), 2.9 min
PEPMASS=523.49	97923
CHARGE=2+
200.93	5465	
207.93	2285	
267.18	1677	
270.05	1609	
287.93	1785	
376.30	1098	
379.79	10332	
391.18	1167	
405.30	2511	
414.30	32044	
417.18	1344	
423.27	9592	2+
478.80	1570	
487.05	1393	
505.37	12944	1+
590.48	2317	
END IONS

###FS:    #m/z:    495.0 #charge   2
###MaxRes:#m/z:      0.0 #charge-128
###MS: 619/622/
###MSMS: 620/623/
BEGIN IONS
TITLE= Cmpd 24, +MSn(495.0), 6.6 min
PEPMASS=494.98	169743
CHARGE=2+
143.05	1619	
284.18	10406	1+
302.22	3090	1+
340.93	1246	
344.28	9778	2+
346.30	1447	
378.82	625	
397.86	1606	
400.80	12930	1+
437.43	520	
453.05	1388	
456.81	770	
464.35	1712	
475.80	648	
476.25	3688	2+
477.93	515	
626.44	1461	
687.56	7813	1+
775.56	865	
END IONS

###FS:    #m/z:    443.1 #charge-128
###MaxRes:#m/z:      0.0 #charge-128
###MS: 716/
###MSMS: 714/
BEGIN IONS
TITLE= Cmpd 25, +MSn(443.1), 7.6 min
PEPMASS=443.12	17136

232.90	71200	1+
372.93	2266	
423.81	2199	
426.80	2649	
END IONS

###FS:    #m/z:    421.9 #charge   2
###MaxRes:#m/z:      0.0 #charge-128
###MS: 772/
###MSMS: 769/
BEGIN IONS
TITLE= Cmpd 26, +MSn(421.9), 8.2 min
PEPMASS=421.92	2308866
CHARGE=2+
142.98	2644	
164.68	3267	
171.03	2855	
172.80	1700	
229.05	1089	
272.08	1135	
327.82	8547	3+
336.72	7873	2+
341.30	1802	
353.32	6040	
371.39	5633	
386.80	3057	
403.75	4890	1+
472.35	13284	1+
672.67	4299	
674.55	2226	
END IONS

###FS:    #m/z:    412.9 #charge   2
###MaxRes:#m/z:      0.0 #charge-128
###MS: 784/788/
###MSMS: 785/789/
BEGIN IONS
TITLE= Cmpd 27, +MSn(412.9), 8.4 min
PEPMASS=412.90	243827
CHARGE=2+
154.93	2521	
188.93	1030	
255.09	2280	1+
277.18	1928	
284.18	3753	
306.09	2398	2+
318.68	1982	
327.77	49532	2+
332.88	2286	2+
353.28	1033	
363.30	1521	
374.80	1804	
382.18	1648	
385.43	534	
391.23	5163	
394.42	1678	
441.31	3228	
472.40	2672	
486.43	967	
END IONS

###FS:    #m/z:    842.9 #charge-128
###MaxRes:#m/z:      0.0 #charge-128
###MS: 796/800/
###MSMS: 799/802/
BEGIN IONS
TITLE= Cmpd 28, +MSn(842.9), 8.5 min
PEPMASS=842.95	116513

194.80	1447	
211.89	1860	
253.93	1134	
255.05	4847	1+
265.05	917	
272.08	4112	
278.05	1614	
282.05	1462	
334.30	1369	
351.31	2235	1+
353.35	3984	1+
372.43	1123	
383.30	2904	1+
385.42	3107	
402.31	1561	
408.43	898	
420.30	844	
436.45	4655	
440.56	1050	
454.41	3629	
464.43	1732	
472.28	917	
482.43	814	
508.55	892	
517.55	1207	
535.55	3025	
553.50	2147	
561.43	1085	
572.45	1088	
672.67	631	
739.30	682	
798.76	7804	1+
803.55	721	
806.80	1997	1+
811.96	1816	
822.18	1439	
823.70	784	
824.57	1491	
824.83	5686	1+
842.79	58929	1+
END IONS

###FS:    #m/z:    520.5 #charge   1
###MaxRes:#m/z:      0.0 #charge-128
###MS: 860/
###MSMS: 857/
BEGIN IONS
TITLE= Cmpd 29, +MSn(520.5), 9.1 min
PEPMASS=520.52	59215
CHARGE=1+
176.93	1373	
334.93	1944	
460.68	1295	
482.80	1815	
500.83	2770	
502.94	1717	
503.41	44081	
711.55	3071	
END IONS

###FS:    #m/z:    434.9 #charge   2
###MaxRes:#m/z:      0.0 #charge-128
###MS: 1256/
###MSMS: 1253/
BEGIN IONS
TITLE= Cmpd 30, +MSn(434.9), 13.3 min
PEPMASS=434.95	99483
CHARGE=2+
100.18	1599	
168.43	3129	
184.93	1167	
196.99	4739	
212.68	1569	
252.18	3532	
272.05	5416	1+
298.07	1093	
347.69	1514	
352.43	4140	
379.32	3640	
385.23	2324	1+
390.05	2482	
397.38	6007	2+
412.68	4844	2+
448.30	1157	
472.45	13613	1+
484.61	2069	
579.54	2791	
672.63	9507	1+
END IONS

###FS:    #m/z:    404.4 #charge   3
###MaxRes:#m/z:      0.0 #charge-128
###MS: 2144/2156/
###MSMS: 2145/2157/
BEGIN IONS
TITLE= Cmpd 31, +MSn(404.4), 22.7 min
PEPMASS=404.41	21177
CHARGE=3+
203.93	721	
267.05	540	
288.05	549	
301.18	599	
319.18	942	
351.30	1128	
362.93	2639	
368.78	2326	2+
386.47	758	
387.28	67236	1+
END IONS

###FS:    #m/z:    652.5 #charge   5
###MaxRes:#m/z:      0.0 #charge-128
###MS: 2404/
###MSMS: 2409/
BEGIN IONS
TITLE= Cmpd 32, +MSn(652.5), 25.4 min
PEPMASS=652.46	41547
CHARGE=5+
279.18	1870	
337.21	92511	
338.20	126203	1+
467.93	1282	
556.09	1418	
592.72	1968	
594.68	3640	
599.30	1844	
616.15	5051	1+
703.19	1591	
END IONS

###FS:    #m/z:    732.0 #charge-128
###MaxRes:#m/z:      0.0 #charge-128
###MS: 2556/
###MSMS: 2558/
BEGIN IONS
TITLE= Cmpd 33, +MSn(732.0), 26.9 min
PEPMASS=732.03	45194

212.93	1746	
340.18	1796	
537.80	1452	
547.79	1899	
578.69	7493	
694.93	6093	1+
728.68	4317	
789.18	36545	
828.06	14743	
837.81	8070	
895.93	6165	
END IONS

###FS:    #m/z:    817.9 #charge-128
###MaxRes:#m/z:      0.0 #charge-128
###MS: 2556/
###MSMS: 2562/
BEGIN IONS
TITLE= Cmpd 34, +MSn(817.9), 27.0 min
PEPMASS=817.91	72422

234.93	3218	
340.18	2492	
355.25	1235	
507.80	1049	
570.31	1717	
682.68	11564	
755.30	1756	
755.79	1798	
790.56	3959	
859.03	7997	
866.30	1118	
895.05	12793	
935.18	2984	
959.44	2583	
963.93	6657	
988.44	5896	
996.56	11477	
1080.30	9909	
1535.31	3348	
END IONS

###FS:    #m/z:    868.6 #charge-128
###MaxRes:#m/z:      0.0 #charge-128
###MS: 2564/
###MSMS: 2569/
BEGIN IONS
TITLE= Cmpd 35, +MSn(868.6), 27.1 min
PEPMASS=868.62	61799

225.93	3325	
648.20	7805	
702.55	11796	
723.81	7551	
747.80	4328	
849.68	1128	
868.56	1325	
916.70	15047	
936.68	10940	
954.94	6318	
976.43	4576	
1189.82	3546	
END IONS

###FS:    #m/z:    772.9 #charge   2
###MaxRes:#m/z:      0.0 #charge-128
###MS: 2568/2572/2592/
###MSMS: 2570/2573/2593/
BEGIN IONS
TITLE= Cmpd 36, +MSn(772.9), 27.2 min
PEPMASS=772.86	90851
CHARGE=2+
194.68	765	
306.18	958	
484.05	392	
539.30	1161	
582.81	491	
589.18	3179	
620.55	350	
634.94	638	
642.82	412	
644.44	3199	
658.98	934	
664.68	457	
666.68	949	
710.56	588	
713.05	513	
713.66	1813	1+
721.60	3708	1+
735.07	1808	
735.65	1354	
741.63	6013	1+
748.93	1188	
752.60	370	
753.05	437	
785.06	3239	
809.06	5650	
814.56	1110	
821.80	1799	
825.93	412	
851.68	3128	
876.68	1014	
884.06	3761	
921.69	1045	
943.32	1909	
954.05	1570	
962.68	3752	
967.93	974	
1081.30	557	
1112.18	962	
END IONS

###FS:    #m/z:    343.3 #charge   2
###MaxRes:#m/z:      0.0 #charge-128
###MS: 2868/2872/
###MSMS: 2870/2873/
BEGIN IONS
TITLE= Cmpd 37, +MSn(343.3), 30.2 min
PEPMASS=343.29	47559
CHARGE=2+
104.97	2310	
162.90	55953	1+
240.08	4200	
305.80	1494	
325.23	1554	
326.30	3060	1+
373.18	1723	
435.31	623	
436.43	760	
456.80	938	
END IONS

###FS:    #m/z:    708.1 #charge   5
###MaxRes:#m/z:      0.0 #charge-128
###MS: 2920/2932/
###MSMS: 2922/2933/
BEGIN IONS
TITLE= Cmpd 38, +MSn(708.1), 30.8 min
PEPMASS=708.11	45662
CHARGE=5+
365.21	197609	1+
472.18	893	
480.80	1702	
556.05	2270	
593.08	730	
599.05	814	
622.80	1296	
647.68	1988	
658.08	1189	
671.06	1129	
694.68	820	
END IONS

###FS:    #m/z:    707.1 #charge-128
###MaxRes:#m/z:      0.0 #charge-128
###MS: 2940/
###MSMS: 2937/
BEGIN IONS
TITLE= Cmpd 39, +MSn(707.1), 30.9 min
PEPMASS=707.14	122743

365.20	146818	
502.80	5675	
590.56	7839	
END IONS

###FS:    #m/z:    614.4 #charge-128
###MaxRes:#m/z:      0.0 #charge-128
###MS: 3028/3036/
###MSMS: 3030/3037/
BEGIN IONS
TITLE= Cmpd 40, +MSn(614.4), 31.9 min
PEPMASS=614.36	39021

301.23	1896	
318.18	873	
335.17	6258	1+
337.26	35019	1+
355.05	1364	
415.57	3245	
432.93	697	
440.30	2326	
451.93	535	
474.43	638	
554.82	753	
555.74	3332	
558.26	2502	1+
567.80	1379	
578.17	1125	
580.18	540	
585.56	3070	1+
586.90	2178	
597.68	942	
599.43	1124	
603.80	2929	
625.18	834	
676.39	2484	1+
END IONS

###CHECKSUM: 91889ce6e8ffec6274cbea7af0db61dd
