# Supplementary material for: Metal complexation by histidine-rich peptides confers protective roles against cadmium stress in Escherichia coli as revealed by proteomics analysis
Source: PeerJ. 2018 Jul 26;6:e5245. doi: 10.7717/peerj.5245 (PMC6064632; doi:10.7717/peerj.5245)
Supplement: Supplemental Information 1 — All raw data and raw images of Figures presented in this study are provided herein this Supplementary ZIP file. [file peerj-06-5245-s001.zip › Supplementary/mgf_DIGE files/30.mgf]

###	
###	D:\Data\supitcha\4-02-2016\21_RB2_01_64.d\Analysis.yep(21_RB2_01_64.d)
###	Instrument: amaZon SL
###	Manufacturer: Bruker
###    21
###    PeakWidth 0.10, MiniumIntensity 100, S/N 1
###    Retain Residuals no, Create neutrally no,
###    FullScan Parameters: AdductIon (+)+H (-)-H, LowMass 250, HighMass 4000, MaxCharge charge decon 4, MinPeaks 3
###    Perf. isotope decon yes, Max Charge Istopic decon 0, MW agreement 0.00, Abund. cutoff 10.00, Envelope cutoff 75.00
###    MaxRes   Parameters: AdductIon (+)+H (-)-H, LowMass 100, HighMass 3000 
###    Perf. isotope decon yes, Max Charge Istopic decon 0, Abund. cutoff 2.00
###    MSn      Parameters: AdductIon (+)+H (-)-H, LowMass 50, HighMass 2000 
###    Perf. isotope decon yes, Max Charge Istopic decon 0, Abund. cutoff 2.00
###    Global Charge Limit: no 3, Prefer FullScan Result: yes, Export what: 2 (0=non deconv/1=deconv only/2=mixed), NoMSMSSignals: 50, Intensity threshold: 100, NoMSSignals (deconv): 2, NoMSSignals (non-deconv): 0, NormalizeData: no, SingleCharged: no
###FS:    #m/z:    544.5 #charge-128
###MaxRes:#m/z:      0.0 #charge-128
###MS: 35/
###MSMS: 34/
BEGIN IONS
TITLE= Cmpd 1, +MSn(544.5), 0.4 min
PEPMASS=544.49	81272

388.58	5407	2+
449.08	7128	1+
458.81	2139	
484.17	5874	2+
490.72	1934	
497.51	1303	
497.94	8403	1+
499.90	5787	1+
502.72	5652	
507.55	4091	
513.80	8137	1+
516.90	4712	
520.45	9406	3+
520.68	9162	2+
524.81	2169	
526.61	7552	1+
543.70	1118	
544.68	4818	1+
556.44	1011	
570.58	2039	
575.52	3516	1+
END IONS

###FS:    #m/z:    490.3 #charge   2
###MaxRes:#m/z:      0.0 #charge-128
###MS: 35/
###MSMS: 36/
BEGIN IONS
TITLE= Cmpd 2, +MSn(490.3), 0.4 min
PEPMASS=490.27	268803
CHARGE=2+
256.05	1645	
264.93	1859	
274.13	35179	1+
284.80	1735	
296.05	1502	
337.18	3060	
344.93	1296	
352.96	8505	1+
373.02	1486	
374.99	7435	1+
376.87	2739	
384.93	1283	
398.93	2457	
403.18	1882	
428.81	3322	
442.87	10578	1+
445.18	3574	
448.86	3723	1+
460.86	9606	
462.79	4610	
464.93	1589	
466.01	8032	1+
470.88	5082	1+
472.82	11332	2+
476.99	1203	
483.18	2128	
488.95	5656	
490.96	2480	
504.85	2538	
507.00	1920	
508.93	4407	
513.55	2704	
514.94	1835	
521.26	3419	1+
523.68	1854	
535.93	2841	
END IONS

###FS:    #m/z:    614.9 #charge   1
###MaxRes:#m/z:      0.0 #charge-128
###MS: 39/
###MSMS: 38/
BEGIN IONS
TITLE= Cmpd 3, +MSn(614.9), 0.4 min
PEPMASS=614.90	53707
CHARGE=1+
349.90	4718	1+
442.18	1205	
460.80	1603	
480.83	6286	
488.06	4148	
498.80	4438	
501.89	4757	1+
503.35	2939	
507.82	2089	
515.81	1208	
519.06	2591	
519.90	8755	1+
522.93	4833	
538.80	3031	
552.68	2302	
555.69	4765	1+
559.06	7226	
569.83	4658	1+
572.85	17329	1+
584.18	1387	
592.83	9347	1+
597.27	7664	
600.94	2339	
606.68	5399	
610.68	1796	
616.66	3070	1+
618.05	2695	
619.43	1412	
639.42	3542	
644.18	1295	
644.80	2639	
648.68	1277	
659.81	1492	
661.23	11809	1+
662.75	5667	1+
666.51	5444	
673.06	3181	
676.93	1410	
681.83	3128	
694.56	4504	
711.81	1433	
END IONS

###FS:    #m/z:    604.9 #charge   1
###MaxRes:#m/z:      0.0 #charge-128
###MS: 43/
###MSMS: 40/
BEGIN IONS
TITLE= Cmpd 4, +MSn(604.9), 0.4 min
PEPMASS=604.94	71415
CHARGE=1+
158.72	1586	
204.88	10411	1+
325.05	2178	
393.05	4288	
412.18	1785	
431.93	1662	
469.25	4059	1+
471.03	3258	
472.93	4006	
477.94	1178	
492.04	2826	
492.96	108881	
494.81	1315	
507.05	3865	
509.83	1299	
510.93	2539	
518.17	1561	
523.02	2113	
525.49	1567	
545.82	3061	
546.94	8474	1+
552.80	6171	1+
559.80	1452	
562.04	1553	
563.81	3009	
568.05	2079	
568.85	4808	
570.79	3918	
582.77	14204	1+
585.05	4195	
587.63	12985	1+
595.93	3238	
605.80	2604	
607.71	3547	
625.86	4731	
633.30	2144	
639.18	2045	
640.80	3271	
642.06	2669	
650.18	1295	
660.69	1157	
END IONS

###FS:    #m/z:    609.9 #charge   1
###MaxRes:#m/z:      0.0 #charge-128
###MS: 43/
###MSMS: 41/
BEGIN IONS
TITLE= Cmpd 5, +MSn(609.9), 0.4 min
PEPMASS=609.87	82298
CHARGE=1+
378.93	1352	
383.05	4131	
430.80	1079	
473.68	1180	
479.18	5539	
495.88	18300	1+
508.30	1290	
514.93	1290	
550.87	3593	
552.68	4994	
570.74	2840	
574.93	3179	
581.80	3739	
587.77	8149	1+
588.90	1758	
589.74	2271	
591.82	1051	
596.56	2016	
598.55	2055	
601.05	2228	
608.69	2191	
610.80	1456	
624.43	1683	
625.79	5084	
631.47	1295	
631.92	3815	
636.81	2552	
643.93	1462	
646.69	1110	
652.93	1199	
673.80	1572	
END IONS

###FS:    #m/z:    725.8 #charge-128
###MaxRes:#m/z:      0.0 #charge-128
###MS: 43/
###MSMS: 46/
BEGIN IONS
TITLE= Cmpd 6, +MSn(725.8), 0.5 min
PEPMASS=725.81	97385

246.05	1756	
534.93	1325	
559.43	3397	
588.68	4829	
589.93	1619	
611.94	2045	
627.87	3914	1+
641.18	3022	
685.20	1241	
702.71	8528	1+
703.81	4235	2+
705.46	3050	
706.70	5251	
709.08	1206	
713.06	1954	
713.41	2186	
720.69	1199	
724.71	2538	
725.79	14009	
726.33	7093	
729.12	4558	1+
730.81	7345	1+
733.67	2713	
737.81	1364	
740.86	2498	
742.47	2346	
744.02	2070	
744.55	3732	
745.73	8776	1+
748.34	2330	
750.05	6783	
754.55	1923	
757.82	3838	
761.58	2488	
761.72	7852	1+
763.43	1796	
764.18	2818	
767.41	3198	1+
769.18	5599	1+
770.71	2467	
772.80	2246	
773.32	2578	
775.24	2512	1+
777.70	5251	1+
783.55	1461	
787.39	2902	1+
789.68	1775	
796.81	2673	
804.80	3001	
836.43	2600	
END IONS

###FS:    #m/z:    575.9 #charge   1
###MaxRes:#m/z:      0.0 #charge-128
###MS: 43/47/
###MSMS: 44/48/
BEGIN IONS
TITLE= Cmpd 7, +MSn(575.9), 0.5 min
PEPMASS=575.92	123386
CHARGE=1+
158.69	1702	
174.93	806	
332.05	1828	
336.43	1222	
347.18	566	
348.93	1983	
439.05	710	
440.01	2703	
446.05	704	
450.81	666	
460.04	1422	
462.04	10636	1+
469.93	1560	
477.05	2203	
479.01	1133	
479.81	4339	1+
481.90	1041	
483.75	2975	1+
489.43	1658	1+
495.80	594	
508.93	964	
515.84	1215	
517.11	746	
518.05	2430	
519.93	2876	
531.18	963	
534.91	882	
538.80	995	
540.94	758	
542.80	844	
546.93	721	
552.62	2396	1+
553.92	3573	1+
555.44	794	
556.96	716	
557.13	2572	1+
558.98	5547	1+
567.80	633	
568.16	620	
572.88	6403	1+
576.33	1051	
576.82	8789	1+
581.03	1446	
584.32	2710	1+
588.81	2682	
590.80	958	
592.92	1842	1+
594.83	3635	1+
599.81	3418	1+
620.71	1096	
622.06	695	
622.31	2629	1+
638.72	1969	
645.19	689	
END IONS

###FS:    #m/z:    692.8 #charge   2
###MaxRes:#m/z:      0.0 #charge-128
###MS: 43/47/
###MSMS: 45/50/
BEGIN IONS
TITLE= Cmpd 8, +MSn(692.8), 0.5 min
PEPMASS=692.77	122929
CHARGE=2+
190.66	582	
246.05	765	
374.18	1251	
462.05	751	
464.12	2060	1+
512.18	575	
552.93	1754	
556.87	1153	
557.14	1577	
562.05	854	
565.05	1550	
573.92	683	
577.30	827	
577.97	9390	1+
583.68	1158	
630.96	731	
632.82	1402	
638.93	933	
645.81	791	
650.84	541	
656.18	697	
666.18	535	
667.81	1253	
668.73	3462	1+
670.86	1768	
672.18	1208	
672.67	1137	
674.02	923	
674.95	4624	1+
679.68	705	
687.68	1506	
691.70	1774	
692.90	5281	1+
694.55	608	
699.30	1612	
701.68	5903	2+
704.81	800	
707.30	593	
707.70	3457	1+
710.88	2318	
711.38	1643	
712.88	571	
715.31	888	
715.87	1959	1+
718.70	3077	1+
720.31	1060	
723.32	843	
726.56	1727	
730.18	1227	
732.19	930	
737.05	770	
737.43	1311	
740.70	910	
741.93	684	
746.87	1386	1+
754.55	923	
775.80	741	
779.79	1834	
END IONS

###FS:    #m/z:    636.4 #charge   1
###MaxRes:#m/z:      0.0 #charge-128
###MS: 51/
###MSMS: 49/
BEGIN IONS
TITLE= Cmpd 9, +MSn(636.4), 0.5 min
PEPMASS=636.39	245815
CHARGE=1+
201.05	4807	
236.05	2001	
242.05	1978	
247.95	3281	
254.06	1491	
262.93	2815	
283.05	1461	
302.23	2317	
318.12	4179	
319.40	3556	
327.18	4601	
338.18	4642	
346.30	4425	
361.18	2051	
385.30	1560	
389.22	3747	
391.30	3258	
402.40	4826	
409.06	1160	
426.26	7396	
444.30	1845	
455.18	3467	
466.18	2931	
472.18	22087	1+
490.31	28130	1+
508.29	5580	
515.05	2129	
521.06	8351	1+
522.78	1933	
536.43	5858	
539.04	4110	
541.13	11918	1+
545.18	2688	
554.43	4997	
571.43	2921	
572.37	157014	1+
576.80	3336	
590.43	2560	
590.79	2317	
595.82	3151	
600.36	1119	
605.17	3622	
612.35	1852	
613.82	2252	
618.37	15572	1+
621.05	1923	
621.40	1284	
622.93	3050	
635.68	2671	
636.89	3088	
658.43	3107	
670.55	1108	
673.07	1760	
684.55	2303	
687.55	2540	
END IONS

###FS:    #m/z:    418.7 #charge   6
###MaxRes:#m/z:      0.0 #charge-128
###MS: 35/63/
###MSMS: 37/64/
BEGIN IONS
TITLE= Cmpd 10, +MSn(418.7), 0.5 min
PEPMASS=418.70	130369
CHARGE=6+
126.52	1146	
127.01	6060	1+
196.93	1026	
206.68	648	
238.80	2242	
256.68	1440	
275.09	5460	1+
282.93	2257	
293.05	760	
300.93	1508	1+
303.94	3784	1+
310.68	1506	
320.05	662	
322.93	971	
323.80	2080	
325.93	530	
330.05	4538	
341.84	3324	1+
355.68	550	
360.11	3487	1+
363.05	810	
372.99	7934	1+
376.89	3059	1+
378.80	2390	
383.29	2017	1+
391.00	5054	1+
393.98	2063	
394.94	7213	1+
396.66	521	
400.01	2290	
401.00	5641	1+
401.78	3270	2+
408.80	1168	
410.93	1786	
416.93	1165	
420.80	947	
424.93	594	
426.61	1950	1+
436.05	2440	
436.88	9196	1+
439.95	2404	2+
441.68	1330	
443.42	536	
446.88	779	
448.82	1984	
454.93	1201	
459.80	2044	
464.18	659	
470.05	615	
472.86	1337	2+
476.93	3236	
482.24	1934	
551.30	657	
575.30	914	
688.30	1787	
END IONS

###FS:    #m/z:    335.0 #charge-128
###MaxRes:#m/z:      0.0 #charge-128
###MS: 51/55/
###MSMS: 52/57/
BEGIN IONS
TITLE= Cmpd 11, +MSn(335.0), 0.6 min
PEPMASS=334.99	187767

123.84	2102	
150.94	1393	
215.80	1199	
219.87	3845	1+
239.80	1864	1+
257.93	2585	1+
269.56	2487	3+
275.18	500	
293.98	4140	
300.05	1329	
304.30	878	
305.93	1560	
310.93	706	
311.95	17445	
313.18	3140	
315.17	2322	2+
315.83	2353	3+
316.99	3287	1+
319.93	996	
323.04	1719	
348.05	2875	
352.85	897	
385.68	662	
409.30	2434	
411.05	2291	
427.80	643	
440.80	545	
441.30	3521	2+
452.18	1914	
459.36	4232	
461.31	1669	
470.30	628	
472.86	2710	2+
481.43	805	
491.18	4422	1+
END IONS

###FS:    #m/z:    485.0 #charge   1
###MaxRes:#m/z:      0.0 #charge-128
###MS: 51/
###MSMS: 58/
BEGIN IONS
TITLE= Cmpd 12, +MSn(485.0), 0.6 min
PEPMASS=484.99	232976
CHARGE=1+
183.80	1923	
286.18	1314	
324.94	1208	
337.68	3630	
355.10	2201	
386.05	3816	
414.93	2071	
427.05	1932	
430.93	3024	
435.81	2611	
437.80	1864	
443.18	2973	
448.93	1580	
456.08	1580	
461.97	28884	1+
467.05	2807	2+
468.80	3329	1+
479.93	1786	
483.80	3257	1+
505.68	1501	
508.30	1756	
512.56	1512	
END IONS

###FS:    #m/z:    408.7 #charge   2
###MaxRes:#m/z:      0.0 #charge-128
###MS: 55/59/
###MSMS: 56/60/
BEGIN IONS
TITLE= Cmpd 13, +MSn(408.7), 0.6 min
PEPMASS=408.75	1677262
CHARGE=2+
101.30	4142	
111.18	2369	
128.95	21937	
147.02	10194	
154.92	12688	
156.88	17009	
182.90	2731	
200.01	39012	1+
217.96	147919	1+
339.30	6479	
357.31	22201	1+
364.25	4209	
368.05	2581	
384.88	6834	1+
390.05	2398	
396.70	2195	
401.95	1708	
460.26	12335	1+
470.31	5905	
490.30	2203	
599.36	101479	1+
653.43	3514	
660.31	3848	
670.41	2771	
END IONS

###FS:    #m/z:    323.6 #charge   2
###MaxRes:#m/z:      0.0 #charge-128
###MS: 59/
###MSMS: 61/
BEGIN IONS
TITLE= Cmpd 14, +MSn(323.6), 0.6 min
PEPMASS=323.61	157656
CHARGE=2+
115.05	3159	
148.92	1924	
170.87	3182	
199.05	3757	
214.93	2776	
252.55	2874	
259.89	4317	1+
307.09	1211	
335.30	5043	
339.30	2590	
357.18	1550	
360.68	3610	
372.06	1599	
403.31	5594	1+
408.74	33690	1+
411.43	3237	
422.30	1295	
468.31	2012	
486.30	3052	
504.13	3790	
600.43	1246	
END IONS

###FS:    #m/z:    318.7 #charge   2
###MaxRes:#m/z:      0.0 #charge-128
###MS: 59/63/
###MSMS: 62/65/
BEGIN IONS
TITLE= Cmpd 15, +MSn(318.7), 0.7 min
PEPMASS=318.67	90933
CHARGE=2+
132.93	544	
142.87	3738	
154.93	1624	
170.93	500	
171.93	1938	
184.93	986	
198.93	549	
215.93	1123	
230.31	913	
255.93	932	
258.05	1187	
273.93	505	
291.18	1550	
300.19	6692	1+
309.05	682	
380.18	540	
408.31	746	
408.72	15098	2+
410.18	1760	
419.80	1457	
427.68	3169	
445.30	1663	
455.18	579	
466.23	6187	1+
470.55	922	
600.53	1315	
END IONS

###FS:    #m/z:    330.7 #charge   2
###MaxRes:#m/z:      0.0 #charge-128
###MS: 63/71/
###MSMS: 66/72/
BEGIN IONS
TITLE= Cmpd 16, +MSn(330.7), 0.7 min
PEPMASS=330.66	462859
CHARGE=2+
102.18	874	
109.05	641	
137.80	1285	
146.93	760	
154.80	672	
164.80	1015	
172.89	4996	1+
200.95	13282	1+
217.95	3856	
236.93	1183	
250.05	991	
253.05	1480	
255.30	1643	
268.93	1692	
287.05	2709	
304.55	1369	
309.94	1459	
312.04	2595	
313.29	861	
314.08	3941	1+
329.43	579	
339.49	4909	1+
347.22	2285	1+
377.68	1522	
401.18	594	
408.68	4788	
415.18	586	
443.24	1832	
450.30	1201	
460.35	24047	1+
590.18	1178	
END IONS

###FS:    #m/z:    353.2 #charge   2
###MaxRes:#m/z:      0.0 #charge-128
###MS: 79/83/
###MSMS: 80/84/
BEGIN IONS
TITLE= Cmpd 17, +MSn(353.2), 0.9 min
PEPMASS=353.18	3409646
CHARGE=2+
115.80	11315	
139.88	24247	1+
174.92	245209	1+
183.82	21197	
202.80	13477	
204.84	54480	
206.80	14180	
226.93	14504	
242.60	9482	
286.05	24916	
288.23	97636	
298.62	104172	2+
302.68	21049	
303.18	108851	
311.73	94163	2+
312.32	91297	3+
319.14	27048	1+
321.19	1118218	2+
329.18	9576	
335.80	13851	
367.05	24706	
373.09	28589	
379.21	9389	
387.41	49404	
390.29	12800	
391.18	22672	
404.06	40093	
418.28	28902	
420.30	12771	
422.19	27754	
450.24	31201	1+
501.33	55833	1+
514.30	39550	
558.30	20225	
559.55	15533	
END IONS

###FS:    #m/z:    361.2 #charge   2
###MaxRes:#m/z:      0.0 #charge-128
###MS: 91/95/
###MSMS: 92/96/
BEGIN IONS
TITLE= Cmpd 18, +MSn(361.2), 1.0 min
PEPMASS=361.17	145311
CHARGE=2+
117.93	922	
128.93	917	
135.95	1286	
141.80	1320	
157.05	628	
174.87	9115	
192.82	1822	
210.93	814	
220.81	10078	1+
224.93	1020	
227.05	721	
249.91	1800	
256.05	505	
268.89	3801	1+
283.18	2158	3+
288.17	27214	1+
307.02	7575	1+
330.18	2237	
335.19	6692	1+
338.85	1791	
342.18	1153	
343.23	5356	2+
344.20	6490	
387.34	11959	1+
390.09	1506	
406.20	6675	1+
434.23	4404	
436.22	1451	
446.05	1997	
484.31	923	
501.43	741	
502.30	6278	1+
519.43	1418	
530.36	3141	1+
547.31	687	
549.31	3207	1+
588.43	1747	
END IONS

###FS:    #m/z:    400.7 #charge   2
###MaxRes:#m/z:      0.0 #charge-128
###MS: 115/119/
###MSMS: 116/120/
BEGIN IONS
TITLE= Cmpd 19, +MSn(400.7), 1.2 min
PEPMASS=400.75	145882
CHARGE=2+
133.04	1302	
174.93	3945	
184.97	35824	1+
199.15	1581	
203.18	814	
212.95	27601	1+
224.73	863	
255.05	1359	
273.05	1579	1+
284.17	1320	
299.14	885	
302.80	677	
304.80	559	
342.05	1109	
356.93	751	
360.87	2443	1+
363.93	1820	
366.05	501	
376.68	604	
378.05	903	
381.30	1811	
382.20	3894	1+
395.93	550	
517.27	2076	
588.31	31754	1+
609.31	712	
END IONS

###FS:    #m/z:    616.8 #charge   2
###MaxRes:#m/z:      0.0 #charge-128
###MS: 135/139/
###MSMS: 136/140/
BEGIN IONS
TITLE= Cmpd 20, +MSn(616.8), 1.4 min
PEPMASS=616.80	53781
CHARGE=2+
157.80	2006	
174.92	1800	
219.05	1172	
226.93	1300	
249.05	809	
271.05	1246	
288.09	3161	1+
297.98	1410	
325.18	1011	
342.18	2056	
375.37	1650	1+
412.14	5000	
432.30	2035	
439.18	540	
478.80	2021	
489.35	4507	1+
496.80	633	
498.80	677	
526.81	1276	
536.31	511	
544.69	3086	
545.29	2356	1+
562.85	921	
565.42	2498	
576.21	2165	
582.30	3608	
598.82	2866	
599.19	1972	1+
607.81	712	
633.26	3371	1+
639.18	2044	1+
690.18	873	
726.31	1448	
746.54	2006	1+
783.31	1041	
785.31	953	
803.33	1195	
803.56	999	
860.56	1793	
917.42	800	
END IONS

###FS:    #m/z:    344.2 #charge   1
###MaxRes:#m/z:      0.0 #charge-128
###MS: 163/167/
###MSMS: 164/168/
BEGIN IONS
TITLE= Cmpd 21, +MSn(344.2), 1.7 min
PEPMASS=344.19	220778
CHARGE=1+
104.05	8693	
143.82	1838	
155.93	1035	
160.89	2856	
162.80	1311	
174.91	2724	
183.05	996	
188.93	4229	
208.80	1960	
214.80	1295	
241.05	667	
250.93	2193	
258.00	1309	
269.93	883	
275.06	1405	
283.09	2935	1+
285.18	3007	
288.22	7698	1+
303.05	3267	1+
321.14	14761	1+
326.19	1013	
327.24	120649	1+
343.93	1447	
365.30	1440	
374.30	5331	
385.18	820	
387.43	3864	
402.26	1191	
457.18	1527	
476.73	644	
498.30	810	
501.32	5702	1+
515.06	952	
516.30	839	
541.29	802	
543.45	1216	
555.18	952	
558.40	9852	1+
END IONS

###FS:    #m/z:    517.3 #charge   2
###MaxRes:#m/z:      0.0 #charge-128
###MS: 239/243/
###MSMS: 241/244/
BEGIN IONS
TITLE= Cmpd 22, +MSn(517.3), 2.5 min
PEPMASS=517.28	96902
CHARGE=2+
187.02	10393	1+
214.94	7100	
225.93	1354	
242.89	3731	
262.04	3258	1+
283.06	4475	1+
308.05	1359	
328.20	2733	
344.30	638	
366.68	1746	
387.18	898	
391.16	3211	
410.27	10170	2+
421.80	1497	
424.93	1369	
427.93	604	
429.18	2032	
440.30	1555	
446.18	1428	
457.38	3919	1+
476.80	706	
482.81	545	
493.80	589	
577.29	6291	
706.28	2355	
772.31	771	
819.38	5347	1+
END IONS

###FS:    #m/z:    523.3 #charge   2
###MaxRes:#m/z:      0.0 #charge-128
###MS: 347/351/
###MSMS: 348/352/
BEGIN IONS
TITLE= Cmpd 23, +MSn(523.3), 3.6 min
PEPMASS=523.32	38671
CHARGE=2+
168.93	569	
200.80	2114	
237.96	1972	
253.05	968	
269.96	1100	
361.68	1506	
379.77	5339	1+
405.77	3515	
414.19	35581	2+
420.30	779	
423.23	5000	
432.94	1042	
438.93	751	
450.81	1302	
467.80	1442	
498.56	1502	
504.96	1821	1+
521.93	1003	
590.35	5109	
634.18	834	
END IONS

###FS:    #m/z:    508.8 #charge   2
###MaxRes:#m/z:      0.0 #charge-128
###MS: 627/631/
###MSMS: 628/633/
BEGIN IONS
TITLE= Cmpd 24, +MSn(508.8), 6.6 min
PEPMASS=508.82	16793
CHARGE=2+
287.68	834	
309.30	755	
327.18	589	
431.93	1020	
456.32	72282	
466.93	1153	
467.55	1365	
472.80	2110	
477.31	1114	
489.56	1202	
490.81	771	
491.42	987	
526.93	1011	
890.56	834	
END IONS

###FS:    #m/z:    518.8 #charge   2
###MaxRes:#m/z:      0.0 #charge-128
###MS: 667/671/
###MSMS: 668/672/
BEGIN IONS
TITLE= Cmpd 25, +MSn(518.8), 7.0 min
PEPMASS=518.77	2999580
CHARGE=2+
151.85	1949	
157.81	659	
168.91	7349	1+
174.91	1992	
185.92	13395	1+
215.18	763	
242.80	683	
244.03	1460	
246.03	13622	
254.04	4537	
272.06	904	
282.05	657	
295.05	843	
299.09	13769	1+
355.43	876	
361.24	7865	1+
382.43	818	
383.22	4087	1+
400.35	1361	
408.18	1546	
411.21	7098	
428.24	8078	1+
431.68	726	
440.30	1287	
444.80	3748	
466.18	903	
478.68	682	
481.76	868	
483.38	1964	1+
494.55	1565	
500.18	805	
500.78	20189	2+
508.37	2322	
528.05	2011	
530.30	776	
578.16	1681	
609.30	12957	1+
648.43	913	
659.42	2224	1+
677.31	1732	
720.43	2712	1+
738.37	7279	1+
774.44	1670	
791.48	3270	1+
828.30	1859	
851.48	6122	1+
862.43	684	
END IONS

###FS:    #m/z:    364.1 #charge-128
###MaxRes:#m/z:      0.0 #charge-128
###MS: 695/
###MSMS: 700/
BEGIN IONS
TITLE= Cmpd 26, +MSn(364.1), 7.3 min
PEPMASS=364.12	91065

185.93	2266	
246.02	10843	
249.93	4268	
284.68	2306	
327.17	3575	
329.68	10046	1+
342.56	1580	
343.10	16638	1+
344.32	6586	
347.30	1059	
349.36	11573	2+
352.68	3777	
380.68	4189	
400.56	7323	
444.68	2835	
END IONS

###FS:    #m/z:    466.8 #charge   2
###MaxRes:#m/z:      0.0 #charge-128
###MS: 707/711/
###MSMS: 708/712/
BEGIN IONS
TITLE= Cmpd 27, +MSn(466.8), 7.4 min
PEPMASS=466.76	3186598
CHARGE=2+
135.85	3077	
145.99	22980	1+
204.05	3772	
232.82	5954	
250.01	157823	1+
278.04	171782	1+
346.30	4824	
363.18	3012	
375.18	8330	
391.25	113995	1+
409.79	17632	2+
411.29	8230	1+
429.27	134529	1+
447.93	14865	
449.80	6663	
487.10	18411	2+
504.34	47974	1+
524.43	3969	
542.34	87446	1+
655.44	99982	1+
657.77	7656	
END IONS

###FS:    #m/z:    355.3 #charge-128
###MaxRes:#m/z:      0.0 #charge-128
###MS: 727/
###MSMS: 730/
BEGIN IONS
TITLE= Cmpd 28, +MSn(355.3), 7.6 min
PEPMASS=355.27	51244

335.05	2540	
337.43	1903	
394.30	1716	
415.30	4542	
429.37	8333	1+
458.68	1579	
463.18	4758	
466.83	41399	1+
477.28	7204	2+
477.78	8008	1+
542.80	2022	
828.34	2014	
END IONS

###FS:    #m/z:    311.5 #charge   3
###MaxRes:#m/z:      0.0 #charge-128
###MS: 723/731/735/
###MSMS: 724/733/737/
BEGIN IONS
TITLE= Cmpd 29, +MSn(311.5), 7.6 min
PEPMASS=311.50	155994
CHARGE=3+
186.93	863	
198.83	845	
203.93	1952	
206.55	1027	
209.00	800	
214.91	23358	
221.49	1750	2+
226.01	1433	1+
229.93	2871	
238.51	23362	
249.93	2369	
252.55	1462	
271.56	2837	2+
278.07	745	
280.05	474	
286.19	3329	3+
291.80	8601	3+
295.05	605	
300.42	6550	1+
328.27	2908	3+
332.29	1961	
351.30	2171	
365.18	883	
391.12	6121	1+
391.91	2155	2+
399.30	1053	
429.28	15405	1+
442.30	347	
452.31	1309	
458.20	1352	
459.49	1187	2+
466.76	1458	
504.18	1838	
505.81	344	
543.31	370	
655.41	1889	
828.43	566	
END IONS

###FS:    #m/z:    476.3 #charge   1
###MaxRes:#m/z:      0.0 #charge-128
###MS: 767/
###MSMS: 765/
BEGIN IONS
TITLE= Cmpd 30, +MSn(476.3), 7.9 min
PEPMASS=476.31	52875
CHARGE=1+
132.93	1206	
176.80	5062	
214.05	2168	
238.93	1304	
249.93	1981	
270.93	2708	
309.05	1059	
353.34	2243	
377.93	1285	
396.70	1624	
441.43	1619	
453.30	2747	
459.33	48730	
492.99	2096	
657.55	2963	
END IONS

###FS:    #m/z:    421.8 #charge   2
###MaxRes:#m/z:      0.0 #charge-128
###MS: 847/
###MSMS: 844/
BEGIN IONS
TITLE= Cmpd 31, +MSn(421.8), 8.8 min
PEPMASS=421.77	974535
CHARGE=2+
101.16	1072	
128.05	1236	
170.82	2942	
200.80	1383	
219.05	2050	
238.97	2437	
272.06	3933	
275.12	3570	1+
325.20	2522	
327.69	15603	
336.68	1737	
353.27	4290	
371.22	4086	1+
385.52	2110	
391.18	2011	
398.30	2129	
400.18	3427	
403.55	1246	
405.30	2109	
472.49	6987	1+
571.43	2365	
654.31	1011	
673.18	2503	
END IONS

###FS:    #m/z:    603.8 #charge   2
###MaxRes:#m/z:      0.0 #charge-128
###MS: 915/
###MSMS: 912/
BEGIN IONS
TITLE= Cmpd 32, +MSn(603.8), 9.5 min
PEPMASS=603.82	64602
CHARGE=2+
182.93	3139	
211.05	1481	
257.93	1402	
276.05	4405	
324.15	5056	
341.18	1217	
344.05	3159	
423.19	2566	
438.18	3512	
490.05	3885	
508.43	1334	
524.30	8392	
545.19	1397	
553.22	3372	
559.30	3845	
586.30	5103	
586.80	5517	
595.80	5445	
866.56	2407	
896.51	3365	
END IONS

###FS:    #m/z:    425.7 #charge   2
###MaxRes:#m/z:      0.0 #charge-128
###MS: 915/919/
###MSMS: 917/920/
BEGIN IONS
TITLE= Cmpd 33, +MSn(425.7), 9.5 min
PEPMASS=425.75	2488432
CHARGE=2+
120.05	1998	
175.05	922	
208.93	1310	
232.43	598	
233.02	21203	
261.06	11107	1+
271.18	1069	
275.80	1860	
318.14	933	
333.22	6007	
342.18	962	
366.80	525	
369.79	507	
378.93	829	
387.27	2210	
388.93	721	
389.80	1653	
405.29	3789	1+
407.81	4859	
420.30	589	
425.59	1802	
446.10	1010	
446.38	4240	1+
454.18	1153	
471.18	814	
500.31	550	
533.37	3218	1+
590.36	15831	1+
END IONS

###FS:    #m/z:    536.8 #charge   2
###MaxRes:#m/z:      0.0 #charge-128
###MS: 947/951/
###MSMS: 948/952/
BEGIN IONS
TITLE= Cmpd 34, +MSn(536.8), 9.9 min
PEPMASS=536.81	7701415
CHARGE=2+
129.92	8209	
142.94	8074	
146.94	89522	1+
170.94	33185	2+
181.93	28184	1+
200.04	46191	1+
210.81	4072	
226.93	3933	
227.95	111778	1+
239.08	23459	
246.06	30042	
253.05	11084	
296.18	55780	
313.22	361282	1+
323.30	10432	
333.27	243470	1+
341.23	145837	1+
353.43	3948	
364.21	4582	
366.18	5903	
370.31	70608	
382.30	5922	
398.20	21456	
423.30	51432	2+
432.32	22931	
442.81	17810	
451.80	144656	
467.37	24486	1+
480.31	56326	
495.21	4154	
513.31	35378	
519.03	38738	1+
552.43	4134	
560.45	39607	
566.30	10441	
579.31	10993	
675.36	76209	1+
705.43	8997	
723.45	14568	
731.97	17483	
732.44	283375	1+
740.43	25118	1+
791.43	4167	
827.68	8167	
829.47	9645	
845.67	4579	
902.55	32115	1+
908.45	12766	
926.53	44072	1+
960.57	4895	
END IONS

###FS:    #m/z:    358.1 #charge-128
###MaxRes:#m/z:      0.0 #charge-128
###MS: 959/
###MSMS: 960/
BEGIN IONS
TITLE= Cmpd 35, +MSn(358.1), 10.0 min
PEPMASS=358.11	185019

158.93	1509	
240.55	2571	
246.18	2138	
256.93	4052	
280.55	3676	
283.05	1579	
321.27	13555	3+
333.34	11711	1+
337.68	12901	
341.07	7603	
342.30	2893	
346.94	10512	
348.18	5297	
370.68	4598	
398.18	1886	
414.18	4178	
432.34	7727	1+
641.19	7516	
END IONS

###FS:    #m/z:    547.8 #charge-128
###MaxRes:#m/z:      0.0 #charge-128
###MS: 955/963/967/
###MSMS: 956/965/968/
BEGIN IONS
TITLE= Cmpd 36, +MSn(547.8), 10.0 min
PEPMASS=547.77	462118

128.98	3277	1+
146.94	3507	
199.96	1097	
227.98	7002	1+
246.05	986	
265.05	1792	
268.10	1840	1+
290.05	719	
292.05	1331	
296.18	632	
313.19	1450	
316.18	595	
331.68	631	
333.18	518	
353.31	899	
363.18	609	
379.18	936	
383.05	517	
404.80	710	
411.93	569	
416.30	893	
418.55	863	
425.68	574	
435.19	1404	
436.43	675	
438.18	1022	
443.30	3441	
451.68	1209	
454.30	1161	
460.74	905	2+
462.80	9248	1+
465.81	1601	
482.93	1141	
484.32	5060	2+
490.68	822	
491.24	3302	
496.05	746	
500.81	746	
508.81	1296	
512.96	1090	
521.31	1598	
530.04	2548	1+
535.26	14506	1+
538.68	900	
542.18	2018	
560.43	3217	1+
566.68	893	
611.30	521	
621.18	539	
623.30	706	
647.32	889	
679.19	968	
697.20	872	
722.45	638	
754.46	3180	1+
769.18	2972	
814.43	1147	
831.50	1375	1+
849.24	612	
920.48	1326	1+
930.55	643	
948.48	5167	1+
966.45	1303	
END IONS

###FS:    #m/z:    455.2 #charge-128
###MaxRes:#m/z:      0.0 #charge-128
###MS: 963/967/
###MSMS: 964/969/
BEGIN IONS
TITLE= Cmpd 37, +MSn(455.2), 10.0 min
PEPMASS=455.25	157129

128.92	6691	1+
146.93	992	
192.80	1413	
225.93	1364	
261.99	35504	1+
281.10	6116	1+
292.05	5012	1+
306.18	1045	
309.06	11702	
311.93	1053	
338.80	1580	
375.32	10909	1+
376.29	1411	
378.30	3354	
386.43	2723	
392.93	1025	
394.33	7150	1+
405.23	9830	1+
406.26	6477	2+
411.30	2979	
414.05	1867	
416.60	839	
419.70	3510	
422.39	3798	
424.80	4793	
432.28	9298	2+
437.73	11118	2+
441.80	721	
469.30	1663	
473.21	1118	
474.57	1939	
488.34	16891	1+
507.56	1031	
508.30	2923	
518.32	5823	
529.05	1742	
535.38	4601	1+
566.56	1919	
601.34	2645	
601.43	9048	1+
631.34	11154	1+
633.04	1489	
648.32	2097	
675.43	1431	
700.56	855	
763.68	952	
812.54	1076	
END IONS

###FS:    #m/z:    525.8 #charge   1
###MaxRes:#m/z:      0.0 #charge-128
###MS: 979/983/
###MSMS: 982/985/
BEGIN IONS
TITLE= Cmpd 38, +MSn(525.8), 10.2 min
PEPMASS=525.78	70376
CHARGE=1+
151.93	2360	
185.85	3182	
230.05	1526	
246.07	1506	
253.93	1099	
271.18	2236	
299.08	1951	
361.18	510	
396.43	3833	2+
402.05	554	
414.21	1443	
425.30	1972	
430.68	1501	
433.22	2353	2+
435.30	1742	
442.30	4573	1+
455.80	1143	
464.93	628	
467.56	2243	
480.18	922	
488.82	3408	1+
490.33	1766	2+
495.18	584	
506.84	799	
508.23	4309	
508.76	6936	
510.43	863	
510.92	2027	
543.40	1365	
609.33	3288	
610.55	579	
667.68	633	
673.18	765	
752.25	4251	1+
END IONS

###FS:    #m/z:    488.3 #charge   2
###MaxRes:#m/z:      0.0 #charge-128
###MS: 975/991/995/
###MSMS: 976/992/997/
BEGIN IONS
TITLE= Cmpd 39, +MSn(488.3), 10.2 min
PEPMASS=488.26	3218629
CHARGE=2+
140.05	343	
192.93	768	
200.93	405	
211.89	980	
225.93	1086	
228.93	723	
244.05	1537	
258.82	667	
261.17	1018	
262.06	2170	
265.99	1962	
275.05	1913	1+
281.18	948	
305.30	1014	
339.18	696	
342.05	726	
352.93	347	
357.30	490	
360.30	523	
373.18	575	
375.19	2387	
394.93	348	
396.30	710	
402.80	778	
408.18	1374	
417.26	2928	1+
424.68	452	
427.23	1196	1+
437.19	1482	
445.93	1662	
447.80	752	
456.31	1846	
464.68	648	
467.62	3951	1+
469.68	2723	
470.82	4125	1+
474.80	1776	2+
477.03	9163	
506.59	376	
515.81	1410	
527.53	975	
557.18	429	
574.05	1050	
581.27	1358	1+
601.41	2293	1+
610.93	968	
686.44	645	
696.56	550	
698.30	366	
700.62	2268	
732.32	849	
829.43	459	
END IONS

###FS:    #m/z:    732.9 #charge   2
###MaxRes:#m/z:      0.0 #charge-128
###MS: 995/999/
###MSMS: 996/1000/
BEGIN IONS
TITLE= Cmpd 40, +MSn(732.9), 10.4 min
PEPMASS=732.86	89585
CHARGE=2+
175.04	3304	1+
176.93	3253	
195.93	584	
250.01	626	
275.93	3224	1+
285.93	757	
287.98	3040	
294.05	3509	
304.15	9254	1+
313.18	633	
342.18	917	
359.22	7608	1+
387.22	20527	1+
417.32	6439	
429.18	569	
456.20	2131	
463.43	1288	
474.30	893	
488.26	3926	1+
489.11	2848	2+
513.57	554	
544.57	1335	
555.32	3352	1+
575.37	2448	
586.18	1585	
635.69	724	
636.93	682	
676.22	1534	
678.39	2810	
691.93	1507	
702.30	8524	1+
714.79	2427	
715.28	1680	
724.30	1070	
745.44	521	
757.55	687	
763.51	2971	1+
789.39	1709	1+
843.40	549	
855.68	1123	
874.37	1114	
891.46	824	
892.46	4632	1+
1013.49	1058	
1031.54	2307	
1048.55	702	
1060.68	572	
1078.62	2366	
1290.72	1537	
1291.66	1504	
END IONS

###FS:    #m/z:    361.2 #charge-128
###MaxRes:#m/z:      0.0 #charge-128
###MS: 1011/
###MSMS: 1014/
BEGIN IONS
TITLE= Cmpd 41, +MSn(361.2), 10.5 min
PEPMASS=361.24	31921

249.93	2746	
342.93	3718	
349.43	5808	
378.93	2609	
456.31	6255	2+
458.05	1030	
470.68	6927	
479.87	5726	
483.30	1216	
488.29	50625	2+
489.68	9907	2+
END IONS

###FS:    #m/z:    738.9 #charge-128
###MaxRes:#m/z:      0.0 #charge-128
###MS: 1023/1027/
###MSMS: 1026/1030/
BEGIN IONS
TITLE= Cmpd 42, +MSn(738.9), 10.7 min
PEPMASS=738.91	149234

167.80	1202	
247.95	5033	
277.18	908	
341.18	844	
343.55	603	
358.28	4769	1+
376.31	5860	
390.23	1302	
441.30	1609	
489.43	3654	
527.81	977	
534.80	1938	
543.80	2669	
589.31	1418	
608.31	3156	
677.68	624	
679.55	564	
687.07	831	
692.30	702	
701.56	1532	
706.81	1997	
709.31	1919	
715.74	3968	1+
719.65	3964	1+
721.10	5928	1+
728.18	540	
729.80	1820	
811.31	613	
822.44	1007	
830.35	653	
832.68	589	
844.45	744	
853.32	813	
888.40	1681	
955.43	697	
958.59	887	
970.53	2407	1+
975.57	1844	
987.45	861	
1066.66	531	
1083.68	692	
1100.55	1207	
1228.68	1310	
1329.68	564	
END IONS

###FS:    #m/z:    472.3 #charge   2
###MaxRes:#m/z:      0.0 #charge-128
###MS: 1039/1043/
###MSMS: 1040/1044/
BEGIN IONS
TITLE= Cmpd 43, +MSn(472.3), 10.8 min
PEPMASS=472.26	102353
CHARGE=2+
133.05	1015	
134.93	805	
146.93	795	
177.05	2291	
184.00	534	
208.93	633	
215.93	1761	
219.05	2296	
225.92	5241	1+
243.92	9414	1+
251.18	2340	
261.83	3391	3+
297.25	2644	1+
325.15	1955	1+
343.17	4720	
375.20	551	
405.80	2553	2+
427.05	1668	
435.05	549	
436.80	530	
437.96	3539	1+
449.58	873	
452.80	1442	
453.78	2559	1+
455.30	3152	1+
488.48	976	
543.56	762	
567.30	1035	
588.55	2811	
601.47	4306	
700.53	5217	1+
END IONS

###FS:    #m/z:    516.8 #charge   2
###MaxRes:#m/z:      0.0 #charge-128
###MS: 1047/1051/
###MSMS: 1049/1052/
BEGIN IONS
TITLE= Cmpd 44, +MSn(516.8), 10.9 min
PEPMASS=516.81	79390
CHARGE=2+
129.93	1379	
157.93	1629	
181.80	628	
221.93	1015	
243.93	1663	
245.18	1540	
258.93	515	
260.43	1433	
262.06	5751	1+
266.05	5435	1+
268.99	1331	1+
333.21	7759	1+
340.19	1901	
368.18	1335	
375.25	5163	1+
387.30	830	
405.13	3067	1+
432.19	4102	
433.80	760	
462.43	1388	
479.82	5218	
484.80	6201	2+
488.24	2947	2+
492.30	1784	2+
494.80	5491	1+
498.30	922	
499.30	7447	2+
504.43	889	
545.28	1128	
594.30	1114	
601.41	4056	1+
603.43	884	
658.44	1469	
683.44	688	
700.55	1503	
754.35	2067	3+
756.69	1436	
END IONS

###FS:    #m/z:    537.3 #charge   2
###MaxRes:#m/z:      0.0 #charge-128
###MS: 1043/1063/1067/
###MSMS: 1045/1066/1068/
BEGIN IONS
TITLE= Cmpd 45, +MSn(537.3), 11.0 min
PEPMASS=537.32	2574635
CHARGE=2+
111.05	566	
129.92	756	
133.05	876	
135.93	552	
167.93	386	
183.05	500	
198.93	755	
228.93	366	
245.95	1695	1+
251.18	451	
252.68	405	
297.30	1857	
313.21	1121	
333.23	1690	
341.29	1672	
343.05	432	
347.24	1370	
351.80	778	
373.93	719	
380.18	373	
390.30	608	
396.06	1498	1+
402.30	353	
410.93	418	
412.68	886	
443.30	5132	2+
447.68	1949	
450.80	896	
452.31	6370	2+
461.26	6564	2+
467.93	2230	
470.38	4760	2+
477.93	634	
481.18	1102	
491.18	530	
496.67	867	2+
498.80	530	
500.20	1417	2+
510.30	333	
513.68	543	
515.29	676	
518.06	1057	
518.88	3260	1+
523.30	1547	
558.31	753	
565.81	1574	
732.25	2634	1+
734.43	743	
808.44	682	
826.43	560	
828.55	644	
846.68	366	
902.31	455	
939.57	675	
END IONS

###FS:    #m/z:    488.8 #charge   2
###MaxRes:#m/z:      0.0 #charge-128
###MS: 1071/1083/1087/
###MSMS: 1072/1084/1088/
BEGIN IONS
TITLE= Cmpd 46, +MSn(488.8), 11.2 min
PEPMASS=488.80	3218629
CHARGE=2+
114.18	729	
146.90	1093	
148.80	736	
164.80	844	
196.93	1184	
208.93	981	
214.05	654	
225.98	2599	1+
248.98	1852	
256.05	1030	
258.92	4355	1+
262.08	2516	1+
267.04	817	
276.05	1586	
277.04	8397	
283.97	595	
312.14	565	
331.30	549	
341.98	1147	2+
347.18	471	
348.18	1131	
349.43	1720	
350.80	1756	
352.52	438	
358.18	2152	1+
367.25	1172	
374.18	1491	
375.40	5149	
376.19	9054	1+
384.68	1468	
393.43	615	
397.18	880	
424.68	1128	
425.29	2341	2+
428.18	585	
435.30	1043	
447.75	913	
451.86	3147	1+
456.80	26651	2+
461.30	984	
469.68	435	
470.83	3720	
473.81	501	
510.32	993	
550.42	657	
574.33	385	
583.43	549	
601.44	9384	1+
617.43	340	
687.31	629	
698.44	691	
700.45	4340	
701.69	1145	
715.45	611	
830.55	726	
END IONS

###FS:    #m/z:    530.8 #charge   2
###MaxRes:#m/z:      0.0 #charge-128
###MS: 1083/1087/1107/
###MSMS: 1086/1089/1108/
BEGIN IONS
TITLE= Cmpd 47, +MSn(530.8), 11.4 min
PEPMASS=530.82	83699
CHARGE=2+
142.87	1179	
182.93	1010	
186.95	3844	
214.95	4043	
226.89	1393	1+
253.05	745	
254.93	337	
283.08	1237	
299.18	824	
312.05	772	
328.30	2198	
355.31	367	
372.18	752	
377.29	713	
390.30	1079	
397.18	831	
402.56	406	
423.79	2960	
443.33	1109	
459.80	347	
483.80	1309	
489.68	647	
493.81	1096	
495.93	536	
499.43	703	
505.29	6974	1+
508.43	1351	
510.80	1413	
512.80	396	
513.48	1963	
515.68	2620	
549.53	420	
556.67	1175	
563.55	625	
612.55	458	
618.36	2068	1+
653.46	543	
671.24	587	
683.44	573	
733.40	1609	1+
799.55	1167	
846.43	3742	1+
END IONS

###FS:    #m/z:    496.3 #charge   2
###MaxRes:#m/z:      0.0 #charge-128
###MS: 1115/1119/
###MSMS: 1116/1120/
BEGIN IONS
TITLE= Cmpd 48, +MSn(496.3), 11.6 min
PEPMASS=496.27	143933
CHARGE=2+
121.80	1467	
135.87	2712	
147.01	4173	1+
180.92	6225	1+
197.82	2667	
216.80	545	
226.05	1828	
245.93	584	
246.80	1532	
257.92	3500	1+
262.09	6515	1+
263.93	1048	
274.99	17447	1+
290.93	635	
292.05	67681	1+
312.80	2732	
324.18	754	
347.05	759	
363.19	1184	
374.29	3625	
375.23	12058	1+
380.43	811	
391.26	18585	
405.68	575	
437.06	943	
441.18	1356	
454.05	991	
456.93	1858	
470.68	1890	
476.36	692	
478.05	759	
478.79	7108	
490.93	658	
504.32	2483	
543.05	3921	
590.30	1272	
601.48	18150	1+
617.34	3744	1+
700.54	24218	1+
714.44	1513	
730.55	2435	1+
END IONS

###FS:    #m/z:    783.9 #charge   2
###MaxRes:#m/z:      0.0 #charge-128
###MS: 1139/1143/
###MSMS: 1140/1144/
BEGIN IONS
TITLE= Cmpd 49, +MSn(783.9), 11.9 min
PEPMASS=783.89	50672
CHARGE=2+
219.93	2164	
258.02	2930	
276.05	1050	
283.93	1089	
395.18	991	
412.18	3079	
429.30	510	
447.31	2327	
455.30	824	
558.24	1409	
560.68	1767	
576.15	3791	1+
589.93	1152	
647.43	628	
664.40	3826	
669.31	633	
689.34	8816	2+
694.93	1773	
697.45	874	
710.81	4792	
711.26	1664	
730.53	736	
765.43	3011	1+
766.80	2432	
779.22	2147	
860.44	979	
878.36	2395	
880.44	1337	
885.31	1748	
991.67	1568	
993.44	502	
1120.80	2935	
1256.80	677	
END IONS

###FS:    #m/z:    505.3 #charge   2
###MaxRes:#m/z:      0.0 #charge-128
###MS: 1191/1195/
###MSMS: 1192/1196/
BEGIN IONS
TITLE= Cmpd 50, +MSn(505.3), 12.4 min
PEPMASS=505.28	23692
CHARGE=2+
132.05	805	
186.93	2227	
212.80	1084	
231.15	1512	
283.05	966	
310.05	3140	
373.18	3321	
375.93	1275	
385.18	741	
390.30	1825	
408.69	1451	
417.24	509	
425.75	13539	2+
427.93	677	
430.75	4020	2+
439.73	8517	
443.73	1978	1+
463.56	584	
466.68	1325	
468.18	732	
474.18	1060	
482.23	990	
485.30	2345	
486.92	2787	
488.39	1287	
490.06	2249	
493.30	1359	
507.06	737	
522.24	2051	1+
524.68	2057	
551.18	2171	
601.55	1389	
607.05	1639	
664.20	744	
667.43	545	
780.55	1025	
878.54	2076	1+
END IONS

###FS:    #m/z:    509.8 #charge   1
###MaxRes:#m/z:      0.0 #charge-128
###MS: 1231/1235/
###MSMS: 1232/1236/
BEGIN IONS
TITLE= Cmpd 51, +MSn(509.8), 12.8 min
PEPMASS=509.77	32089
CHARGE=1+
190.82	2633	1+
226.18	697	
262.02	8773	1+
291.93	1908	
319.18	1173	
365.93	1712	
373.18	2303	
401.22	2307	
415.18	500	
418.19	9234	1+
424.81	2137	1+
451.30	1815	
452.93	1222	
462.80	682	
463.93	2723	
467.61	1639	1+
470.78	2978	1+
472.55	726	
473.58	1801	
479.80	618	
488.33	4921	1+
491.15	3444	2+
510.68	2572	
531.30	1825	
601.36	4047	1+
628.48	1015	
644.43	4181	1+
700.43	2733	
740.31	1714	
740.64	1253	
758.34	2892	1+
811.47	1503	
828.47	3504	
END IONS

###FS:    #m/z:    480.3 #charge   2
###MaxRes:#m/z:      0.0 #charge-128
###MS: 1303/1307/
###MSMS: 1305/1308/
BEGIN IONS
TITLE= Cmpd 52, +MSn(480.3), 13.6 min
PEPMASS=480.30	413130
CHARGE=2+
104.03	1611	
131.80	708	
148.92	1303	
194.93	531	
214.93	2355	
217.80	540	
242.92	7792	
244.93	1148	
260.04	21727	1+
329.18	775	
343.18	1846	
359.16	11627	1+
375.23	7034	1+
404.18	2007	
405.68	1401	
414.80	2266	
439.56	1199	
443.80	716	
453.93	903	
461.54	2112	1+
462.79	10667	2+
467.80	643	
488.37	2807	
505.31	550	
585.42	1596	
601.36	4039	
603.44	2186	
698.43	3510	
700.51	6037	
701.57	9830	1+
811.54	772	
814.55	648	
END IONS

###FS:    #m/z:    585.9 #charge   2
###MaxRes:#m/z:      0.0 #charge-128
###MS: 1447/1451/
###MSMS: 1448/1452/
BEGIN IONS
TITLE= Cmpd 53, +MSn(585.9), 15.1 min
PEPMASS=585.88	180266
CHARGE=2+
129.04	860	
130.93	835	
143.05	2311	1+
146.95	1667	
170.94	4606	1+
196.93	702	
197.93	2306	
215.84	2390	
226.68	2152	
233.99	10842	1+
243.04	3829	
253.05	1275	
287.08	3575	
296.05	689	
300.13	10724	
305.13	17854	1+
345.18	687	
353.21	1291	
355.43	1800	
366.52	2188	1+
399.05	795	
399.99	3818	2+
409.30	734	
413.29	13626	1+
418.30	20604	1+
424.30	1023	
438.29	4615	1+
452.43	559	
454.31	1203	
456.30	2736	
466.37	5839	1+
469.80	864	
472.30	824	
480.43	545	
484.30	16202	1+
499.31	4518	1+
517.38	11216	1+
523.30	574	
524.30	1663	
525.80	544	
537.37	1503	
550.31	933	
555.43	4158	1+
565.21	849	
567.38	2029	
569.30	716	
573.68	2037	
598.68	560	
616.46	9303	1+
626.43	1526	
636.32	755	
638.43	643	
654.38	7591	1+
669.46	1005	
687.47	15677	1+
707.43	819	
750.68	574	
753.50	3480	
754.93	2971	
758.57	9082	1+
767.46	834	
807.18	810	
838.31	815	
848.43	998	
866.48	1881	1+
935.55	886	
938.79	1918	
1000.80	664	
1024.69	1998	
END IONS

###FS:    #m/z:    693.4 #charge   2
###MaxRes:#m/z:      0.0 #charge-128
###MS: 1475/1479/
###MSMS: 1476/1480/
BEGIN IONS
TITLE= Cmpd 54, +MSn(693.4), 15.4 min
PEPMASS=693.42	659880
CHARGE=2+
147.02	3156	
155.05	893	
171.05	3252	
199.95	11445	1+
218.04	18998	
282.05	2885	
287.05	1923	
299.55	1266	
317.26	102792	1+
346.18	3944	
352.20	3721	
388.28	40311	1+
398.18	875	
409.18	2523	
415.30	978	
464.30	3189	
468.21	3547	
482.55	2234	
486.30	2626	
487.42	8175	1+
503.43	1195	
509.55	968	
526.18	3888	
544.36	65685	1+
570.34	1408	
586.40	5713	
597.43	1738	
599.32	17355	
613.93	2039	
615.43	37738	1+
628.43	2538	
640.42	1681	
657.43	863	
684.43	3138	
686.63	3589	
694.68	917	
701.43	1597	
727.30	2567	
735.45	2058	
753.41	6450	1+
756.43	3013	
769.43	830	
771.43	14813	1+
787.56	10912	1+
824.43	1798	
842.52	33050	1+
857.43	2605	
899.51	12822	1+
971.93	2235	
998.49	10590	1+
1051.59	2099	
1069.63	19312	1+
1150.54	934	
1168.82	6459	
1169.60	4555	
1172.68	2948	
1221.56	1099	
1239.84	3061	
1240.92	1938	
END IONS

###FS:    #m/z:    450.3 #charge   2
###MaxRes:#m/z:      0.0 #charge-128
###MS: 1523/1527/
###MSMS: 1524/1528/
BEGIN IONS
TITLE= Cmpd 55, +MSn(450.3), 15.8 min
PEPMASS=450.31	37592
CHARGE=2+
111.05	1898	
132.93	2389	
146.05	3414	
154.93	1589	
155.55	3745	
156.80	1128	
163.93	1389	
176.94	13902	2+
198.95	9770	
200.64	666	
218.93	938	
221.03	14066	3+
234.93	824	
239.03	599	
241.30	661	
243.08	5552	
262.18	1930	
265.06	3340	
283.06	3985	
287.05	3632	
309.14	690	
320.36	985	
353.94	743	
363.31	849	
369.30	559	
384.30	893	
391.05	545	
408.80	1094	
415.30	1298	
428.30	1849	
431.09	4310	1+
482.68	1526	
485.30	1403	
547.47	2623	
591.56	1924	
679.43	761	
724.31	707	
END IONS

###FS:    #m/z:    499.2 #charge   1
###MaxRes:#m/z:      0.0 #charge-128
###MS: 1543/
###MSMS: 1540/
BEGIN IONS
TITLE= Cmpd 56, +MSn(499.2), 16.0 min
PEPMASS=499.16	25607
CHARGE=1+
190.80	2364	
245.18	1774	
261.04	63675	1+
409.93	2633	
453.12	1594	
477.93	3317	
517.56	1603	
END IONS

###FS:    #m/z:    552.4 #charge   2
###MaxRes:#m/z:      0.0 #charge-128
###MS: 1599/1603/
###MSMS: 1600/1604/
BEGIN IONS
TITLE= Cmpd 57, +MSn(552.4), 16.6 min
PEPMASS=552.35	28990
CHARGE=2+
156.93	2601	
184.88	1535	
199.80	1526	
209.05	1089	
225.97	1906	
243.97	1377	
281.68	1109	
299.17	2931	
331.23	11603	1+
332.92	732	
340.18	1006	
360.18	1520	
372.18	2120	
384.27	4147	1+
412.31	4238	1+
451.32	1205	
460.36	3402	1+
467.93	750	
478.31	3880	
481.30	1992	
498.54	1063	
503.80	1394	
505.93	2240	
509.32	863	
516.50	1828	1+
525.43	3832	
534.35	1989	
534.63	2218	
579.35	7839	1+
608.43	1433	
626.43	3928	
692.53	3527	1+
738.55	1200	
755.43	1685	1+
756.80	1646	
773.44	560	
860.52	2378	1+
END IONS

###FS:    #m/z:    502.8 #charge   2
###MaxRes:#m/z:      0.0 #charge-128
###MS: 1607/1611/
###MSMS: 1609/1613/
BEGIN IONS
TITLE= Cmpd 58, +MSn(502.8), 16.7 min
PEPMASS=502.84	18933
CHARGE=2+
133.02	2211	2+
198.97	9868	
208.02	862	
220.99	2501	
229.52	7120	2+
242.98	2955	2+
251.93	1226	
265.14	3447	
311.05	520	
365.07	3586	1+
397.30	2369	
406.80	1585	
442.87	1181	
450.30	1698	
458.81	2324	
472.30	3611	
480.36	5209	2+
484.18	1323	2+
488.80	1511	
522.30	1683	
584.30	525	
585.91	1787	
679.52	1092	
696.43	1448	
724.56	898	
740.45	557	
767.43	2831	
END IONS

###FS:    #m/z:    527.3 #charge   2
###MaxRes:#m/z:      0.0 #charge-128
###MS: 1647/
###MSMS: 1649/
BEGIN IONS
TITLE= Cmpd 59, +MSn(527.3), 17.1 min
PEPMASS=527.35	19830
CHARGE=2+
132.80	3768	
176.83	1527	
187.93	8359	
208.93	1942	
209.93	11724	
220.93	2962	
231.92	9209	2+
254.43	1304	
261.05	2599	
284.93	1697	
298.18	5199	
350.30	2786	
391.31	1807	
394.30	5329	
467.69	4735	
483.43	3348	
485.44	2259	
505.31	5996	
508.30	1962	
524.19	1591	
613.31	1188	
745.52	4642	1+
END IONS

###FS:    #m/z:    557.9 #charge   2
###MaxRes:#m/z:      0.0 #charge-128
###MS: 1675/1683/1687/
###MSMS: 1677/1684/1689/
BEGIN IONS
TITLE= Cmpd 60, +MSn(557.9), 17.5 min
PEPMASS=557.87	24017
CHARGE=2+
120.30	1082	
133.03	1746	
165.93	788	
176.92	782	
208.93	605	
209.93	7096	
219.05	703	
228.93	736	
230.96	5260	2+
232.53	2502	
243.93	660	
253.96	4264	2+
261.03	519	
276.00	1960	
281.18	1207	
289.10	432	
295.05	631	
298.05	6083	1+
298.69	4218	3+
304.11	2593	1+
307.18	683	
331.29	869	
332.68	409	
337.27	1506	2+
345.30	670	
353.30	363	
381.80	706	
393.28	1182	
463.18	405	
483.30	1181	
496.68	1276	
504.77	1554	1+
520.83	766	1+
527.81	769	
571.05	1818	
571.67	875	
622.32	995	
626.55	1966	
641.18	651	
702.55	3071	
745.42	1860	1+
833.31	1126	
877.58	509	
897.68	539	
1097.85	672	
1099.68	369	
END IONS

###FS:    #m/z:    549.4 #charge   2
###MaxRes:#m/z:      0.0 #charge-128
###MS: 1679/1683/
###MSMS: 1680/1685/
BEGIN IONS
TITLE= Cmpd 61, +MSn(549.4), 17.5 min
PEPMASS=549.38	16428
CHARGE=2+
132.85	1055	
165.93	1894	
176.93	675	
187.98	4480	
196.80	561	
210.01	4412	
214.80	598	
230.93	1072	
231.42	2590	
231.92	7138	
254.03	4931	3+
260.93	829	
298.05	1222	2+
349.28	1190	
385.19	831	
404.43	1638	
433.68	1299	
483.30	3376	
488.68	2052	
504.68	795	
505.30	4446	
509.05	1335	
511.05	628	
512.80	1585	
520.05	2502	
544.05	1231	
611.30	746	
699.44	1253	
701.48	1260	
834.57	1341	
END IONS

###FS:    #m/z:    560.4 #charge   2
###MaxRes:#m/z:      0.0 #charge-128
###MS: 1711/1715/
###MSMS: 1712/1716/
BEGIN IONS
TITLE= Cmpd 62, +MSn(560.4), 17.8 min
PEPMASS=560.39	35931
CHARGE=2+
130.93	657	
132.94	6338	
154.93	746	
160.93	601	
174.99	1698	
176.91	6593	
195.05	1756	
198.93	2484	
220.99	10452	2+
223.05	697	
242.95	4944	
265.05	4572	2+
283.14	2262	1+
287.18	1737	
327.27	3638	
371.21	2707	
439.18	912	
441.05	730	
469.06	1362	
472.68	2400	
487.18	1271	
499.80	800	
513.68	1208	
516.43	1045	
522.81	731	
524.55	1276	
525.04	1364	
537.81	7844	2+
541.68	1187	
545.68	2681	
548.43	672	
552.80	629	
574.93	823	
635.43	1934	
811.53	2046	
837.43	764	
855.57	769	
END IONS

###FS:    #m/z:    582.4 #charge   2
###MaxRes:#m/z:      0.0 #charge-128
###MS: 1747/1751/
###MSMS: 1748/1752/
BEGIN IONS
TITLE= Cmpd 63, +MSn(582.4), 18.2 min
PEPMASS=582.42	53174
CHARGE=2+
123.93	2619	
133.05	2645	
161.03	934	
174.80	520	
176.94	8580	3+
185.93	1874	
194.93	1815	
198.95	3667	
218.74	998	
220.94	12477	
239.15	3246	
243.06	5951	
244.94	742	
265.13	3344	
267.00	721	
270.80	942	
302.18	1279	
309.40	1209	
327.18	2284	
353.11	941	
371.18	1943	
397.18	1006	
403.18	520	
415.30	505	
441.29	676	
496.80	1070	
503.43	2270	
521.55	600	
524.05	665	
528.30	625	
538.44	2193	
538.93	1843	
545.87	559	
547.30	2536	
553.80	2994	
560.30	1855	
635.41	921	
705.34	693	
725.43	898	
729.44	1273	
792.31	2717	
899.58	1233	
988.85	744	
END IONS

###FS:    #m/z:    562.7 #charge   3
###MaxRes:#m/z:      0.0 #charge-128
###MS: 1771/1775/
###MSMS: 1774/1777/
BEGIN IONS
TITLE= Cmpd 64, +MSn(562.7), 18.4 min
PEPMASS=562.67	27592
CHARGE=3+
186.95	2708	1+
257.05	721	
286.08	784	
339.68	839	
371.18	672	
388.28	1567	
392.80	2590	
397.30	927	
401.78	2384	
404.45	1699	
443.18	1079	
478.68	697	
490.81	1659	
492.31	3277	
498.18	918	
502.55	500	
515.55	1153	
517.80	1403	
525.76	3012	
529.18	559	
545.30	594	
557.55	765	
578.30	1256	
581.69	1307	
588.21	584	
600.42	4290	
635.45	1162	
641.93	608	
644.72	1928	
657.30	1212	
686.66	517	
688.81	1641	
703.52	2324	
741.93	2027	1+
750.83	991	
751.30	4779	
785.17	1293	1+
803.68	863	
885.56	1619	
1299.80	780	
END IONS

###FS:    #m/z:    615.4 #charge   4
###MaxRes:#m/z:      0.0 #charge-128
###MS: 1779/
###MSMS: 1782/
BEGIN IONS
TITLE= Cmpd 65, +MSn(615.4), 18.5 min
PEPMASS=615.37	27353
CHARGE=4+
132.93	1294	
165.93	3109	
187.88	9757	1+
209.93	4061	
223.93	1030	
232.05	2001	
238.93	1569	
254.05	8927	
265.18	1794	
297.10	7810	1+
305.30	3496	
387.05	1196	
480.68	3444	
497.93	2364	
556.93	1363	
561.80	4052	
571.30	2129	
578.67	3549	
588.55	5377	
596.75	2710	1+
626.31	5704	
639.43	1256	
654.31	6441	
790.43	3388	
END IONS

###FS:    #m/z:    433.0 #charge   3
###MaxRes:#m/z:      0.0 #charge-128
###MS: 1835/
###MSMS: 1832/
BEGIN IONS
TITLE= Cmpd 66, +MSn(433.0), 19.0 min
PEPMASS=432.96	52257
CHARGE=3+
133.42	2495	
154.98	9756	
176.93	1221	
198.93	6016	3+
220.95	23736	1+
242.99	9080	
265.10	11761	2+
279.80	2533	
372.80	1265	
379.05	1383	
391.81	1501	
397.30	1471	
405.30	1952	
413.30	1138	
414.89	7173	2+
503.34	3211	
591.30	1682	
679.41	4146	
723.19	2650	
END IONS

###FS:    #m/z:    452.9 #charge   2
###MaxRes:#m/z:      0.0 #charge-128
###MS: 1839/
###MSMS: 1837/
BEGIN IONS
TITLE= Cmpd 67, +MSn(452.9), 19.1 min
PEPMASS=452.93	41543
CHARGE=2+
143.80	2462	
177.80	2217	
231.85	3360	
253.93	4375	
260.93	2423	
276.57	2881	
279.71	3680	
298.18	3129	
299.05	7388	
309.43	10232	
324.18	5337	
338.55	5425	
368.68	1442	
407.68	3828	
410.80	1118	
432.56	1383	
432.92	6363	
434.17	13125	1+
434.20	8591	2+
440.58	7749	
525.30	2109	
558.43	1550	
569.32	3303	
582.50	2598	
582.88	1510	
603.43	7261	
END IONS

###FS:    #m/z:    454.6 #charge-128
###MaxRes:#m/z:      0.0 #charge-128
###MS: 1855/1863/
###MSMS: 1856/1865/
BEGIN IONS
TITLE= Cmpd 68, +MSn(454.6), 19.3 min
PEPMASS=454.62	39980

133.05	780	
143.93	4292	
145.93	2830	
165.93	1392	
176.71	2198	
176.97	2504	1+
187.93	3233	
198.92	2939	2+
209.99	3773	2+
220.96	10609	1+
222.67	1194	
229.17	4044	1+
231.93	1050	
241.55	1217	
243.01	10846	
254.05	2060	
256.30	1388	
264.09	5932	2+
264.68	4710	3+
265.55	2364	
272.32	9295	
285.80	1238	
287.18	2374	
297.93	1820	
300.05	1595	
301.81	4979	3+
331.18	1133	
337.18	628	
338.93	520	
346.43	898	
349.55	2365	
368.68	657	
396.93	1084	
431.80	996	
435.31	810	
436.92	1871	2+
527.18	1758	1+
547.43	1953	
590.93	677	
592.31	1159	
594.43	4102	
613.43	1570	
657.48	1720	1+
790.54	1126	
1004.56	580	
END IONS

###FS:    #m/z:    462.0 #charge   3
###MaxRes:#m/z:      0.0 #charge-128
###MS: 1883/
###MSMS: 1882/
BEGIN IONS
TITLE= Cmpd 69, +MSn(462.0), 19.5 min
PEPMASS=462.01	46447
CHARGE=3+
102.18	2550	
176.88	10400	
221.03	4590	2+
242.68	2786	
243.06	6571	3+
263.05	1059	
264.30	1609	
279.80	9683	
286.55	2070	
329.30	5572	
399.06	1276	
400.05	3473	
401.46	4229	2+
403.18	2011	
414.18	1226	
428.18	3906	
442.74	5422	
459.05	3620	
460.80	1059	
472.06	1511	
503.30	2256	
530.93	1795	
591.31	1570	
679.55	4131	
724.55	2198	
END IONS

###FS:    #m/z:    475.0 #charge   3
###MaxRes:#m/z:      0.0 #charge-128
###MS: 1887/
###MSMS: 1885/
BEGIN IONS
TITLE= Cmpd 70, +MSn(475.0), 19.6 min
PEPMASS=474.98	23017
CHARGE=3+
124.68	3374	
176.93	2599	
187.80	2030	
199.92	3219	
217.80	2658	
221.43	8623	
228.43	1589	
231.93	8702	1+
243.55	5975	
254.05	1579	
276.12	5305	
278.05	4229	
281.80	5229	
287.05	3120	
288.93	3758	
298.18	3080	
301.80	4660	
342.18	2521	
353.18	1206	
372.30	2276	
415.81	1080	
434.18	1540	
473.93	1579	
491.43	2188	
556.30	1540	
591.43	2661	
624.80	2982	
END IONS

###FS:    #m/z:    469.7 #charge   3
###MaxRes:#m/z:      0.0 #charge-128
###MS: 1891/
###MSMS: 1897/
BEGIN IONS
TITLE= Cmpd 71, +MSn(469.7), 19.7 min
PEPMASS=469.65	42996
CHARGE=3+
133.17	2328	
167.93	4022	
177.80	1059	
184.55	2403	
187.89	7802	
209.97	5241	2+
221.02	7485	
231.66	2518	
254.05	2315	
257.80	4622	
265.18	1618	
272.55	3483	
287.18	9850	
332.80	1157	
399.18	3080	
410.93	2894	
432.43	2511	
433.68	1226	
440.93	2268	
446.68	6623	
455.06	3995	
527.42	1071	
547.43	1275	
550.43	3268	
559.93	6419	
635.43	3532	
END IONS

###FS:    #m/z:    496.6 #charge   3
###MaxRes:#m/z:      0.0 #charge-128
###MS: 1911/
###MSMS: 1912/
BEGIN IONS
TITLE= Cmpd 72, +MSn(496.6), 19.9 min
PEPMASS=496.64	27594
CHARGE=3+
133.00	2116	
165.93	3310	
176.80	4360	
201.05	1098	
220.82	6226	
235.68	3639	
240.93	2606	
242.93	9260	1+
250.44	3817	3+
254.12	7949	3+
277.80	2825	
279.80	1501	
293.80	1697	
309.22	11700	
323.93	4434	
339.14	4751	
353.56	3386	
367.81	2169	
447.93	7417	
450.93	1724	
461.69	9183	1+
472.47	8040	2+
474.83	1143	
476.54	14042	2+
484.26	7282	
529.31	2946	
537.81	3597	
559.43	3171	
594.09	1122	
604.31	2647	
613.32	2993	
623.93	6016	
627.07	4569	
670.43	2982	
END IONS

###FS:    #m/z:    491.3 #charge   3
###MaxRes:#m/z:      0.0 #charge-128
###MS: 1915/1951/
###MSMS: 1917/1952/
BEGIN IONS
TITLE= Cmpd 73, +MSn(491.3), 20.1 min
PEPMASS=491.33	95371
CHARGE=3+
133.03	8062	2+
144.43	2949	
145.93	1109	
165.93	898	
167.93	682	
176.92	4782	1+
199.05	1949	
209.92	4961	2+
220.94	5924	2+
228.43	1457	
231.87	5694	2+
243.08	4890	3+
250.43	2615	
254.05	3902	1+
254.55	3620	2+
261.93	790	
265.04	5631	1+
273.55	603	
276.06	4713	
278.43	1668	
279.69	7787	3+
286.99	1424	
294.43	942	
295.68	2026	
308.67	2022	2+
309.25	3258	1+
346.30	917	
353.30	1001	
375.30	2232	
415.93	564	
449.30	770	
452.93	736	
459.31	570	
473.48	1277	
490.62	1266	1+
523.28	847	
580.43	1305	
591.53	1648	
594.43	1958	
635.53	1005	
646.55	662	
648.68	2630	
668.95	744	
671.55	1790	
701.57	527	
END IONS

###FS:    #m/z:    524.7 #charge   3
###MaxRes:#m/z:      0.0 #charge-128
###MS: 1963/
###MSMS: 1962/
BEGIN IONS
TITLE= Cmpd 74, +MSn(524.7), 20.4 min
PEPMASS=524.69	40613
CHARGE=3+
124.43	3149	
174.93	2521	
187.93	1609	
229.43	2101	
232.55	3160	
248.18	1806	
271.05	3493	
272.55	2786	
287.18	3865	
292.80	3424	
307.55	8231	
336.80	3836	
351.08	12245	1+
370.68	1570	
381.05	3757	
488.30	2247	
496.81	2561	
506.80	2473	
513.43	10052	
565.43	1059	
645.94	2388	
646.41	1438	
703.68	3423	
712.55	1059	
END IONS

###FS:    #m/z:    541.0 #charge-128
###MaxRes:#m/z:      0.0 #charge-128
###MS: 1975/
###MSMS: 1978/
BEGIN IONS
TITLE= Cmpd 75, +MSn(541.0), 20.5 min
PEPMASS=541.02	39834

210.55	6396	
220.93	3335	
242.93	3414	
250.66	15074	
254.19	7478	3+
265.43	4867	
276.05	1295	
278.93	3060	
294.80	6406	
308.18	1118	
309.18	4386	
429.30	2492	
521.42	1937	
528.93	3620	
559.80	1707	
573.43	1609	
594.80	3355	
648.43	2560	
692.93	10128	
735.56	2964	
746.31	1923	
851.31	1551	
END IONS

###FS:    #m/z:    526.4 #charge   3
###MaxRes:#m/z:      0.0 #charge-128
###MS: 1975/1983/
###MSMS: 1976/1984/
BEGIN IONS
TITLE= Cmpd 76, +MSn(526.4), 20.6 min
PEPMASS=526.36	38687
CHARGE=3+
116.80	883	
134.93	516	
153.81	569	
167.80	1128	
176.95	1710	1+
198.87	9612	1+
208.05	1746	
220.10	9905	1+
220.98	9846	2+
229.55	581	
231.87	2546	
241.05	795	
242.98	4916	2+
251.61	3190	
256.27	3176	
265.04	6530	2+
271.05	692	
279.05	839	
285.43	5440	
287.05	647	
287.68	3769	
293.18	677	
300.25	3968	
308.96	2930	1+
339.18	1884	
353.30	662	
370.18	2431	1+
399.30	1168	
420.93	3238	
440.84	1481	
472.81	697	
487.55	755	
488.92	2690	2+
497.30	1977	
503.45	833	
511.05	1753	1+
573.31	1355	
591.36	1231	
608.43	2115	
635.46	681	
648.46	2319	
657.68	853	
661.36	1118	
670.31	1503	
679.42	920	
724.34	1499	
796.44	668	
811.69	629	
END IONS

###FS:    #m/z:    528.0 #charge   3
###MaxRes:#m/z:      0.0 #charge-128
###MS: 1979/
###MSMS: 1985/
BEGIN IONS
TITLE= Cmpd 77, +MSn(528.0), 20.6 min
PEPMASS=528.01	30559
CHARGE=3+
115.05	2011	
166.30	1118	
176.98	2929	1+
188.43	5611	
198.86	27962	1+
208.05	1471	
210.54	1327	
220.99	16251	1+
231.94	7669	1+
243.03	9273	
253.97	3552	
258.05	6337	
272.36	5345	
280.05	7142	
287.43	3002	
311.30	1461	
316.59	2895	2+
331.32	2135	
349.30	1538	
377.30	1893	
418.68	1432	
437.30	1049	
465.08	2344	
471.68	1649	
492.23	2738	2+
571.93	3160	
615.30	1305	
637.32	5293	
637.75	1860	
679.56	1325	
724.43	1314	
749.32	1455	
END IONS

###FS:    #m/z:    542.6 #charge   3
###MaxRes:#m/z:      0.0 #charge-128
###MS: 1987/
###MSMS: 1988/
BEGIN IONS
TITLE= Cmpd 78, +MSn(542.6), 20.7 min
PEPMASS=542.65	37214
CHARGE=3+
187.90	7655	
206.80	3679	
209.93	1541	
216.80	1301	
229.80	1913	
250.41	7421	
268.18	5710	
280.05	4366	
309.05	15091	
324.18	11573	3+
339.55	2472	
340.80	3532	
375.18	1251	
404.80	1589	
456.68	1982	
496.93	2932	
523.81	1030	
561.30	3313	
568.30	1261	
649.43	2132	
656.43	5098	1+
670.37	11052	1+
745.43	2138	
END IONS

###FS:    #m/z:    554.1 #charge   4
###MaxRes:#m/z:      0.0 #charge-128
###MS: 2003/2011/2019/
###MSMS: 2005/2012/2020/
BEGIN IONS
TITLE= Cmpd 79, +MSn(554.1), 20.9 min
PEPMASS=554.06	29394
CHARGE=4+
132.94	1853	1+
144.05	1308	
155.43	709	
176.82	1896	3+
188.30	556	
207.30	808	
209.95	3825	
220.99	1735	
221.15	1740	
230.93	1114	
231.93	3012	
233.68	1504	
235.93	1053	
243.00	1479	
250.18	870	
251.55	2562	2+
253.97	2647	
256.18	520	
265.05	2129	
276.03	1290	
279.70	1582	3+
285.29	2454	
288.18	1259	
298.05	1660	
299.05	5197	
306.18	981	
308.19	2290	1+
312.81	661	
323.80	1229	
370.74	598	
385.68	2037	
393.18	814	
397.30	1282	
410.75	1849	1+
475.05	673	
495.27	687	
502.43	1175	
515.68	1429	
519.38	1718	
519.90	742	
533.93	3477	
535.24	2985	1+
536.87	4763	1+
543.05	1943	
543.39	1240	
572.05	893	
576.43	804	
613.43	1161	
617.30	641	
626.43	618	
626.93	1336	
644.56	1086	
650.43	1221	
653.43	824	
680.83	506	
712.15	607	
714.49	6590	2+
725.68	782	
758.44	717	
END IONS

###FS:    #m/z:    570.7 #charge   3
###MaxRes:#m/z:      0.0 #charge-128
###MS: 2023/2031/2055/
###MSMS: 2025/2034/2056/
BEGIN IONS
TITLE= Cmpd 80, +MSn(570.7), 21.2 min
PEPMASS=570.74	35225
CHARGE=3+
132.93	1920	1+
143.92	2503	
155.43	1226	
157.93	912	
165.84	2052	2+
177.05	958	
185.43	641	
187.93	2717	
198.93	736	
207.48	1999	2+
210.08	2513	
221.05	1000	
221.43	3313	
229.55	2269	
231.99	5808	
235.68	2449	
242.93	726	
245.07	574	
250.54	4363	1+
253.93	3669	
260.93	523	
264.21	5344	1+
291.18	569	
294.45	1332	
298.18	2825	1+
302.18	559	
304.18	1321	
307.60	4188	2+
309.12	1834	
310.55	1272	
317.80	709	
320.18	903	
322.93	2781	
339.30	3001	
347.30	1030	
351.56	2860	
353.27	1656	1+
367.81	3864	
377.31	936	
382.55	1308	
415.30	1203	
432.68	481	
484.55	1684	1+
505.32	2331	
511.56	703	
517.43	922	
534.30	1462	
550.09	6446	1+
626.48	706	
634.55	569	
667.93	1459	
669.39	2648	1+
689.43	543	
692.35	2178	
701.56	675	
714.43	1187	
715.68	1266	
723.07	785	
737.02	2325	
789.44	1100	
878.44	763	
END IONS

###FS:    #m/z:    572.1 #charge   1
###MaxRes:#m/z:      0.0 #charge-128
###MS: 2055/
###MSMS: 2052/
BEGIN IONS
TITLE= Cmpd 81, +MSn(572.1), 21.3 min
PEPMASS=572.07	26273
CHARGE=1+
124.05	2909	
132.93	2104	
167.93	3109	
176.80	3227	
183.93	2874	
187.93	2727	
190.43	3129	
198.93	1304	
210.43	3257	
221.28	10609	
242.93	8101	
254.05	1945	
257.68	12219	
263.05	3970	
272.55	9514	
275.94	2594	
287.68	1540	
301.80	3385	
305.05	2362	
309.16	2481	
314.93	7276	
331.18	2560	
353.31	3181	
371.42	1778	
397.31	2463	
432.43	2246	
530.68	1736	
531.29	1310	
535.46	3921	
554.80	4190	
557.58	2744	
616.80	4001	
635.58	1518	
701.80	2561	
704.43	1785	
745.45	2633	1+
965.49	1186	
END IONS

###FS:    #m/z:    579.5 #charge-128
###MaxRes:#m/z:      0.0 #charge-128
###MS: 2059/2063/
###MSMS: 2062/2064/
BEGIN IONS
TITLE= Cmpd 82, +MSn(579.5), 21.4 min
PEPMASS=579.46	40052

124.05	1472	
154.95	5899	
165.80	3562	
168.30	3068	
176.93	692	
178.80	706	
190.31	1746	
198.43	1167	
198.96	9260	
221.44	2802	
222.93	3228	
232.43	721	
242.96	8676	
265.18	7483	
286.18	4345	1+
307.18	3032	
331.80	2661	2+
340.18	1031	
353.30	1720	
384.80	672	
393.68	785	
397.30	2281	
447.30	662	
449.18	510	
459.43	1764	
494.68	590	
519.80	1512	
521.31	825	
542.87	2101	1+
550.05	1854	
590.56	801	
592.31	937	
679.43	615	
680.49	1967	1+
723.59	680	
767.43	1050	
781.31	2118	
802.94	2929	
811.45	994	
836.53	950	
855.47	1789	
943.61	1880	
988.55	1099	
1254.05	697	
END IONS

###FS:    #m/z:    614.4 #charge   3
###MaxRes:#m/z:      0.0 #charge-128
###MS: 2087/
###MSMS: 2088/
BEGIN IONS
TITLE= Cmpd 83, +MSn(614.4), 21.7 min
PEPMASS=614.42	24593
CHARGE=3+
132.93	2144	
176.80	1785	
188.07	7031	3+
209.93	5072	
211.80	1726	
220.93	1168	
229.55	5484	
235.68	5884	
278.43	5325	
280.05	1839	
283.30	1128	
294.80	7592	
327.69	1199	
477.68	2140	
487.70	1072	
566.31	1189	
573.43	2510	
578.05	4910	
580.80	1087	
582.43	2499	
594.06	8052	
594.40	7168	
596.81	1395	
669.46	4885	
690.31	6979	
736.56	1511	
749.43	1501	
780.68	3506	
789.18	1236	
802.94	2457	
END IONS

###FS:    #m/z:    601.4 #charge   3
###MaxRes:#m/z:      0.0 #charge-128
###MS: 2087/2091/
###MSMS: 2089/2093/
BEGIN IONS
TITLE= Cmpd 84, +MSn(601.4), 21.7 min
PEPMASS=601.37	16608
CHARGE=3+
165.81	1060	
174.93	751	
198.80	800	
207.43	1879	
209.93	780	
220.93	4779	2+
229.43	652	
241.18	1697	
243.22	5003	
251.43	1261	
254.18	1810	
257.60	5244	
268.43	1776	
270.68	3041	
276.05	893	
283.18	1963	
287.06	5862	
300.06	1919	
324.30	1266	
331.30	1928	
333.31	2322	
360.55	3051	
381.18	530	
394.05	923	
428.30	1516	
442.05	1217	
448.68	2684	
465.68	510	
482.68	1055	
484.68	1242	
510.05	697	
512.30	1634	
532.46	1312	1+
548.34	993	
549.43	3201	
571.56	1963	
582.43	790	
582.78	817	
600.69	763	
618.56	677	
625.30	1609	
625.79	1048	
724.55	618	
745.55	667	
828.56	526	
856.55	1383	
877.70	886	
961.71	825	
965.57	1309	
END IONS

###FS:    #m/z:    608.7 #charge   2
###MaxRes:#m/z:      0.0 #charge-128
###MS: 2111/2115/
###MSMS: 2112/2116/
BEGIN IONS
TITLE= Cmpd 85, +MSn(608.7), 22.0 min
PEPMASS=608.65	44311
CHARGE=2+
154.93	2718	
175.43	618	
176.86	1182	
197.93	1614	
198.95	9101	
211.93	2315	
218.93	996	
220.43	2121	
220.97	8301	
235.68	3017	
242.97	4343	
265.55	687	
283.05	893	
289.18	3316	
311.18	991	
384.30	1452	
397.18	1290	
407.68	1987	
428.31	1526	
467.93	2188	
493.80	1874	
504.30	1757	
523.93	535	
542.30	3508	
553.19	2304	1+
570.86	1793	1+
585.68	2135	
589.49	1599	1+
591.98	673	
724.48	1826	
747.91	611	
767.48	679	
812.68	810	
818.43	1511	
855.56	943	
899.67	1070	
987.68	711	
1185.78	1384	
END IONS

###FS:    #m/z:    578.8 #charge-128
###MaxRes:#m/z:      0.0 #charge-128
###MS: 3159/
###MSMS: 3156/
BEGIN IONS
TITLE= Cmpd 86, +MSn(578.8), 32.8 min
PEPMASS=578.84	172817

301.11	70274	1+
382.68	1113	
447.68	2973	
459.68	1432	
542.43	1033	
550.66	1112	
559.93	1689	
564.55	2776	
620.70	1479	
END IONS

###CHECKSUM: d0ff8218fc684d7fe77c909750802364
