# Supplementary material for: Metal complexation by histidine-rich peptides confers protective roles against cadmium stress in Escherichia coli as revealed by proteomics analysis
Source: PeerJ. 2018 Jul 26;6:e5245. doi: 10.7717/peerj.5245 (PMC6064632; doi:10.7717/peerj.5245)
Supplement: Supplemental Information 1 — All raw data and raw images of Figures presented in this study are provided herein this Supplementary ZIP file. [file peerj-06-5245-s001.zip › Supplementary/mgf_DIGE files/26.mgf]

###	
###	D:\Data\supitcha\27-11-2015\176_RC2_01_2996.d\Analysis.yep(176_RC2_01_2996.d)
###	Instrument: amaZon SL
###	Manufacturer: Bruker
###    176
###    PeakWidth 0.10, MiniumIntensity 100, S/N 1
###    Retain Residuals no, Create neutrally no,
###    FullScan Parameters: AdductIon (+)+H (-)-H, LowMass 250, HighMass 4000, MaxCharge charge decon 4, MinPeaks 3
###    Perf. isotope decon yes, Max Charge Istopic decon 0, MW agreement 0.00, Abund. cutoff 10.00, Envelope cutoff 75.00
###    MaxRes   Parameters: AdductIon (+)+H (-)-H, LowMass 100, HighMass 3000 
###    Perf. isotope decon yes, Max Charge Istopic decon 0, Abund. cutoff 2.00
###    MSn      Parameters: AdductIon (+)+H (-)-H, LowMass 50, HighMass 2000 
###    Perf. isotope decon yes, Max Charge Istopic decon 0, Abund. cutoff 2.00
###    Global Charge Limit: no 3, Prefer FullScan Result: yes, Export what: 2 (0=non deconv/1=deconv only/2=mixed), NoMSMSSignals: 50, Intensity threshold: 100, NoMSSignals (deconv): 2, NoMSSignals (non-deconv): 0, NormalizeData: no, SingleCharged: no
###FS:    #m/z:    630.8 #charge-128
###MaxRes:#m/z:      0.0 #charge-128
###MS: 38/
###MSMS: 36/
BEGIN IONS
TITLE= Cmpd 1, +MSn(630.8), 0.4 min
PEPMASS=630.80	29645

288.68	3877	
493.07	3959	1+
515.93	2524	
517.03	23536	1+
524.43	1257	
534.92	1935	
570.81	1473	
583.80	4223	1+
589.73	2030	
592.17	2042	
593.80	2609	
602.17	1041	
606.82	11030	1+
611.01	2612	1+
612.80	3199	
614.18	1285	
614.67	1297	
629.44	2073	
631.68	2050	
640.68	3905	
645.80	5171	
648.93	3876	
650.30	1707	
655.06	3337	
656.58	2180	
END IONS

###FS:    #m/z:    357.0 #charge-128
###MaxRes:#m/z:      0.0 #charge-128
###MS: 38/
###MSMS: 37/
BEGIN IONS
TITLE= Cmpd 2, +MSn(357.0), 0.4 min
PEPMASS=356.95	66105

158.80	7133	
204.93	2335	
220.70	1122	
227.93	2040	
242.80	1442	
288.80	3012	
314.94	12130	1+
321.06	3936	
332.88	17155	1+
338.55	2867	2+
339.89	2950	
353.05	2531	
356.93	1825	
371.80	1186	
373.86	3487	1+
380.93	1040	
397.93	1756	
446.93	1854	
473.93	5222	
481.80	1854	
497.93	2464	
END IONS

###FS:    #m/z:    424.9 #charge   2
###MaxRes:#m/z:      0.0 #charge-128
###MS: 42/
###MSMS: 39/
BEGIN IONS
TITLE= Cmpd 3, +MSn(424.9), 0.4 min
PEPMASS=424.91	260922
CHARGE=2+
158.78	61210	
310.04	8126	1+
331.81	4356	
371.83	1647	
382.88	5494	1+
396.93	2636	
399.94	7705	1+
401.83	13944	
403.11	4922	1+
405.91	3319	
407.10	6836	2+
410.30	3887	
419.93	4817	
421.33	1797	
424.86	3138	
427.68	2747	
438.56	2372	
439.96	6969	1+
442.91	34094	
447.81	3572	
465.93	1702	
END IONS

###FS:    #m/z:    433.0 #charge-128
###MaxRes:#m/z:      0.0 #charge-128
###MS: 38/
###MSMS: 40/
BEGIN IONS
TITLE= Cmpd 4, +MSn(433.0), 0.4 min
PEPMASS=432.96	53385

159.80	1942	
318.98	4220	1+
368.91	1683	
386.80	4788	
391.06	1720	
391.93	10717	
395.80	1216	
404.43	1147	
408.35	11537	2+
409.94	58142	1+
412.56	7938	1+
414.27	10732	2+
417.10	2566	2+
429.58	1420	
432.36	3562	2+
446.93	1089	
452.18	1108	
454.80	2021	
END IONS

###FS:    #m/z:    518.8 #charge   1
###MaxRes:#m/z:      0.0 #charge-128
###MS: 46/
###MSMS: 43/
BEGIN IONS
TITLE= Cmpd 5, +MSn(518.8), 0.5 min
PEPMASS=518.84	53176
CHARGE=1+
405.54	9466	2+
406.93	3027	
476.18	2286	
478.93	3260	
482.93	1638	
495.84	2811	
496.92	22864	1+
500.92	9344	1+
504.81	1030	
508.92	1327	
510.43	4790	
514.93	1825	
520.43	1844	
520.79	3470	
523.52	1164	
527.30	2188	
534.81	1159	
536.75	2814	1+
539.06	4162	
539.28	2480	
541.88	7145	1+
548.69	3654	1+
567.55	1383	
END IONS

###FS:    #m/z:    453.9 #charge-128
###MaxRes:#m/z:      0.0 #charge-128
###MS: 38/
###MSMS: 44/
BEGIN IONS
TITLE= Cmpd 6, +MSn(453.9), 0.5 min
PEPMASS=453.86	39517

281.93	1128	
340.13	20310	1+
355.93	2365	
399.18	3621	
428.80	1844	
430.80	1098	
436.79	9084	
446.68	1079	
454.82	7129	1+
461.93	1118	
463.29	1405	
467.93	3424	
472.03	2041	
472.91	10547	
475.31	4737	1+
482.91	1388	
493.05	1520	
534.08	1725	
END IONS

###FS:    #m/z:    462.8 #charge   1
###MaxRes:#m/z:      0.0 #charge-128
###MS: 46/
###MSMS: 45/
BEGIN IONS
TITLE= Cmpd 7, +MSn(462.8), 0.5 min
PEPMASS=462.78	41195
CHARGE=1+
158.68	7662	
196.68	1707	
349.05	3306	
350.30	4268	
369.93	1412	
402.93	2266	
416.43	2972	
422.05	1844	
428.81	4777	
439.05	2178	
440.93	4859	
445.41	3326	2+
458.68	4101	
461.33	1202	
462.06	4082	
464.04	2323	
470.81	1001	
477.97	6908	1+
481.84	3640	
483.84	3071	
485.55	3601	
495.90	4279	1+
499.31	4576	
500.55	3130	
502.21	2678	
509.80	1344	
512.05	2110	
515.31	2258	
518.93	2366	
END IONS

###FS:    #m/z:    335.0 #charge-128
###MaxRes:#m/z:      0.0 #charge-128
###MS: 46/
###MSMS: 47/
BEGIN IONS
TITLE= Cmpd 8, +MSn(335.0), 0.5 min
PEPMASS=334.99	122563

121.93	2374	
123.86	12348	
146.82	2920	
186.93	1295	
215.90	1321	
240.93	5661	
293.87	14853	1+
299.18	3543	
312.02	20361	
313.61	1048	
314.99	3546	1+
440.18	1443	
END IONS

###FS:    #m/z:    651.3 #charge   2
###MaxRes:#m/z:      0.0 #charge-128
###MS: 106/118/122/
###MSMS: 107/119/123/
BEGIN IONS
TITLE= Cmpd 9, +MSn(651.3), 1.2 min
PEPMASS=651.30	178890
CHARGE=2+
137.93	448	
144.80	853	
147.93	621	
212.91	502	
220.05	579	
221.93	607	
239.05	631	
239.93	1899	
247.93	2080	1+
253.03	1644	
257.01	623	
258.02	5110	1+
275.11	2199	
294.05	477	
354.06	1345	
377.18	3519	
385.80	507	
388.33	947	
395.22	6506	1+
396.29	848	
440.19	711	
441.05	876	
489.33	14228	1+
492.23	974	
504.68	742	
510.27	5017	1+
513.75	18555	2+
522.74	39596	
523.21	27199	
526.43	464	
538.30	506	
556.28	690	
561.81	1040	
562.16	1011	
569.30	2175	
575.31	676	
576.18	664	
589.05	726	
591.68	1037	
593.19	674	
604.37	1754	
611.21	1871	
615.69	671	
616.29	449	
620.56	487	
633.80	26453	2+
642.81	488	
643.30	648	
680.31	681	
691.38	3684	1+
698.19	1261	
792.43	4197	1+
795.31	1280	
795.66	1748	
813.37	2151	1+
898.47	552	
907.45	5368	1+
918.55	978	
1044.58	1562	
1155.46	1136	
1156.44	574	
END IONS

###FS:    #m/z:    662.3 #charge-128
###MaxRes:#m/z:      0.0 #charge-128
###MS: 114/
###MSMS: 120/
BEGIN IONS
TITLE= Cmpd 10, +MSn(662.3), 1.3 min
PEPMASS=662.31	37391

239.80	3982	
247.93	1149	
253.05	2413	
469.71	8726	1+
524.69	1110	
525.18	6017	
533.67	10562	1+
589.26	8167	
602.43	1630	
622.30	4234	
624.81	2885	
640.32	6183	
641.80	1981	
654.93	2276	
814.43	2511	
911.31	1384	
1049.57	3158	
1178.59	1550	
END IONS

###FS:    #m/z:    557.0 #charge   3
###MaxRes:#m/z:      0.0 #charge-128
###MS: 413/417/
###MSMS: 415/419/
BEGIN IONS
TITLE= Cmpd 11, +MSn(557.0), 4.5 min
PEPMASS=556.96	540481
CHARGE=3+
142.96	963	
208.93	917	
271.30	1766	
327.80	4135	
373.05	2968	1+
391.18	1104	
429.24	10674	2+
434.20	2538	
466.18	554	
475.15	2118	1+
483.68	1369	
496.80	922	
497.80	3041	
499.33	1500	
503.72	4180	
504.19	3292	
506.18	947	
509.89	8659	
510.13	4737	
516.30	1383	
533.20	13598	2+
539.04	851	
568.81	4337	1+
569.26	1322	
597.81	2553	
604.33	4137	1+
618.32	3281	
618.78	3761	1+
699.81	19167	2+
713.36	1197	
857.43	559	
END IONS

###FS:    #m/z:    432.2 #charge   1
###MaxRes:#m/z:      0.0 #charge-128
###MS: 444/460/
###MSMS: 445/461/
BEGIN IONS
TITLE= Cmpd 12, +MSn(432.2), 4.9 min
PEPMASS=432.22	32727
CHARGE=1+
130.93	858	
142.80	643	
176.80	515	
187.80	2178	
221.18	819	
231.93	652	
235.93	1236	
238.55	1879	
243.68	687	
327.30	824	
369.93	780	
374.93	1575	
396.68	814	
402.05	6686	
404.05	1437	
413.67	4145	2+
415.33	23316	1+
439.93	3370	
446.68	507	
485.18	727	
521.34	4268	1+
603.21	1963	
END IONS

###FS:    #m/z:    834.9 #charge   2
###MaxRes:#m/z:      0.0 #charge-128
###MS: 452/460/464/
###MSMS: 453/462/465/
BEGIN IONS
TITLE= Cmpd 13, +MSn(834.9), 4.9 min
PEPMASS=834.91	31381
CHARGE=2+
232.93	984	
235.93	1743	
256.93	507	
311.18	795	
315.30	1624	
329.00	853	
342.18	644	
360.30	585	
370.18	490	
375.06	1102	
377.18	513	
406.32	1654	
417.28	1048	1+
431.18	1530	
434.19	763	
445.27	1827	
457.30	441	
488.43	641	
533.34	734	
563.30	389	
576.31	1461	
587.41	1550	
596.31	2486	
625.31	678	
658.31	913	
675.25	1054	
701.43	893	
716.43	487	
730.31	893	
760.19	1097	
762.30	1400	
784.31	1113	
789.82	856	
797.56	367	
799.69	668	
812.41	3959	
815.69	498	
816.04	807	
857.37	1518	
976.19	889	
977.43	503	
994.42	2029	
994.73	1851	
996.55	546	
1061.55	439	
1065.43	559	
1066.68	546	
1095.59	750	
1096.75	471	
1118.68	873	
1136.69	2180	
END IONS

###FS:    #m/z:    561.6 #charge   3
###MaxRes:#m/z:      0.0 #charge-128
###MS: 709/713/
###MSMS: 711/716/
BEGIN IONS
TITLE= Cmpd 14, +MSn(561.6), 7.7 min
PEPMASS=561.63	94332
CHARGE=3+
143.03	1319	
191.80	559	
200.05	839	
206.93	829	
269.93	584	
271.07	2211	
280.17	1527	
315.18	589	
334.09	600	
346.24	2062	
357.05	589	
363.18	937	
371.80	505	
374.21	1549	
398.18	2036	
406.40	858	
434.55	643	
436.28	6185	2+
437.80	1341	
441.18	687	
445.26	1352	
492.68	976	
504.80	1300	
505.24	6213	
508.33	23680	2+
514.55	2444	
514.93	5645	
525.55	1528	
526.81	692	
533.27	2623	1+
537.93	4254	
540.68	6460	1+
543.70	2888	
576.25	5549	1+
604.43	2449	
606.55	746	
625.42	6164	1+
675.31	771	
677.56	1158	
706.88	11021	2+
762.22	3181	1+
770.93	2380	
771.23	7171	1+
812.67	1907	
END IONS

###FS:    #m/z:    653.9 #charge   2
###MaxRes:#m/z:      0.0 #charge-128
###MS: 864/
###MSMS: 861/
BEGIN IONS
TITLE= Cmpd 15, +MSn(653.9), 9.2 min
PEPMASS=653.86	67732
CHARGE=2+
185.93	7279	
205.05	1270	
246.93	10056	
314.30	4650	
357.30	2649	
375.18	1674	
405.18	1658	
412.55	2129	
445.29	5204	1+
469.81	2278	
475.25	1135	
486.55	6615	
521.68	3672	
522.02	3093	
530.80	5583	
569.37	1472	
579.31	2915	
631.32	5159	
833.48	4190	1+
1103.80	1074	
END IONS

###FS:    #m/z:    480.3 #charge   2
###MaxRes:#m/z:      0.0 #charge-128
###MS: 884/888/
###MSMS: 885/890/
BEGIN IONS
TITLE= Cmpd 16, +MSn(480.3), 9.5 min
PEPMASS=480.29	39452
CHARGE=2+
175.05	1645	
212.93	540	
226.11	3483	1+
239.03	2933	1+
254.93	1751	
270.26	2393	
284.15	7385	1+
353.18	912	
355.41	4709	1+
377.22	4426	
379.05	927	
383.31	3671	
386.18	2468	
395.18	2867	
441.68	1109	
443.79	682	
460.18	4724	
461.80	1084	
466.39	4074	
480.05	933	
515.56	663	
549.31	1483	
577.18	1171	
577.34	5570	1+
584.43	672	
676.40	4802	
END IONS

###FS:    #m/z:    435.8 #charge   2
###MaxRes:#m/z:      0.0 #charge-128
###MS: 888/892/
###MSMS: 889/893/
BEGIN IONS
TITLE= Cmpd 17, +MSn(435.8), 9.5 min
PEPMASS=435.78	665588
CHARGE=2+
100.09	3930	1+
139.80	515	
140.93	1403	
170.99	1192	
175.80	2149	
197.93	1359	
218.93	1894	
226.80	1226	
272.18	576	
308.80	697	
342.68	1452	
357.31	1060	
388.80	1598	
435.82	914	
443.68	775	
466.80	938	
472.47	599	
486.18	790	
521.97	2580	1+
530.80	2031	
531.30	2211	
571.30	589	
668.31	800	
672.41	6260	1+
725.55	720	
743.46	10419	1+
747.05	1050	
END IONS

###FS:    #m/z:    561.3 #charge   2
###MaxRes:#m/z:      0.0 #charge-128
###MS: 908/912/
###MSMS: 909/913/
BEGIN IONS
TITLE= Cmpd 18, +MSn(561.3), 9.7 min
PEPMASS=561.25	72874
CHARGE=2+
120.04	1406	
146.96	1938	
159.05	1305	
199.93	1619	
218.90	6474	
241.94	1499	
247.01	4045	
260.10	1709	
375.31	5788	
429.25	9485	1+
438.23	7899	
446.20	2107	2+
447.43	825	
474.23	3678	1+
476.73	1700	2+
488.30	1545	
507.43	1016	
514.30	2615	
525.80	1016	
538.68	849	
543.43	1748	
549.53	4919	1+
578.57	655	
648.32	3352	1+
658.43	873	
747.54	1225	
862.34	948	
876.64	1337	
END IONS

###FS:    #m/z:   1121.7 #charge-128
###MaxRes:#m/z:      0.0 #charge-128
###MS: 996/
###MSMS: 997/
BEGIN IONS
TITLE= Cmpd 19, +MSn(1121.7), 10.6 min
PEPMASS=1121.72	17522

411.18	1383	
446.37	5915	1+
457.30	3051	
474.32	4074	
489.93	1786	
543.34	1974	
545.30	3662	
547.18	2356	
561.31	2193	
582.31	1070	
587.43	1744	
659.30	3159	
677.93	1531	
730.36	2030	
738.43	3347	
829.31	1414	
844.27	3520	1+
858.24	1120	
858.67	1815	
862.40	5926	1+
959.43	2994	
975.49	7917	
1103.61	3087	
1104.43	1680	
1121.72	34881	
1122.61	4114	
END IONS

###FS:    #m/z:    561.3 #charge   2
###MaxRes:#m/z:      0.0 #charge-128
###MS: 1008/1012/
###MSMS: 1009/1013/
BEGIN IONS
TITLE= Cmpd 20, +MSn(561.3), 10.8 min
PEPMASS=561.29	1809971
CHARGE=2+
119.95	4199	
129.05	2297	
146.93	16515	
182.80	6602	
184.93	2952	
210.80	9985	
219.00	80929	1+
227.84	5988	
241.91	6283	
247.00	49160	1+
254.93	4642	
256.43	3914	
260.15	34253	
269.96	12254	1+
312.30	3347	
316.10	10068	1+
346.30	4525	
356.18	2852	
357.20	8210	1+
375.26	78830	1+
413.19	5544	
415.30	3229	
428.39	2302	
429.27	106232	2+
438.22	40199	
445.30	2397	
446.34	27269	
465.93	3747	
474.37	29390	1+
484.30	4736	
492.80	3517	
538.43	5616	
544.06	4149	
544.35	2777	
599.31	2198	
631.18	2075	
648.32	49582	1+
694.06	5094	
712.19	4694	
747.43	38517	1+
859.43	9234	
859.79	13402	
875.41	19786	1+
958.59	3525	
975.50	5610	1+
END IONS

###FS:    #m/z:    561.8 #charge   2
###MaxRes:#m/z:      0.0 #charge-128
###MS: 1032/
###MSMS: 1037/
BEGIN IONS
TITLE= Cmpd 21, +MSn(561.8), 11.1 min
PEPMASS=561.78	1809971
CHARGE=2+
218.96	5227	
246.92	9761	2+
376.30	6462	
445.18	2029	
457.30	1775	
475.29	3267	
488.30	1246	
515.68	2424	
526.80	6071	
534.43	1524	
542.81	3272	
544.68	1448	
649.31	2169	
747.42	5939	
768.86	1757	
875.30	1766	
876.44	3757	1+
END IONS

###FS:    #m/z:    318.1 #charge   2
###MaxRes:#m/z:      0.0 #charge-128
###MS: 1092/
###MSMS: 1095/
BEGIN IONS
TITLE= Cmpd 22, +MSn(318.1), 11.7 min
PEPMASS=318.15	14872
CHARGE=2+
254.05	2338	
276.80	1361	
280.80	1942	
329.72	10747	
333.80	2484	
366.30	1049	
369.30	3159	
370.68	1164	
386.26	99098	
398.43	1148	
421.80	3921	
479.30	1559	
512.30	4445	
END IONS

###FS:    #m/z:    468.7 #charge   2
###MaxRes:#m/z:      0.0 #charge-128
###MS: 1224/
###MSMS: 1225/
BEGIN IONS
TITLE= Cmpd 23, +MSn(468.7), 13.0 min
PEPMASS=468.72	11398
CHARGE=2+
115.84	3861	
134.18	1608	
172.80	1893	
190.94	5679	
283.80	3078	
304.10	1998	
305.18	6651	
324.80	1982	
374.18	5258	
382.56	1277	
396.68	2049	
402.18	3690	
405.30	2021	1+
442.81	1872	
450.93	1383	
496.55	1667	
532.30	8607	
633.43	7636	
746.34	7477	1+
803.31	1851	
END IONS

###FS:    #m/z:    415.3 #charge   2
###MaxRes:#m/z:      0.0 #charge-128
###MS: 1236/1240/
###MSMS: 1237/1241/
BEGIN IONS
TITLE= Cmpd 24, +MSn(415.3), 13.2 min
PEPMASS=415.26	1112937
CHARGE=2+
140.84	1333	
158.85	9784	
174.87	3595	
186.90	15937	1+
202.93	623	
217.05	570	
243.05	1819	
254.02	1526	
255.02	6443	1+
270.99	1405	1+
273.05	2396	
282.13	1714	
288.14	8771	
289.93	843	
300.11	13570	1+
322.20	24984	2+
331.30	1123	
345.30	1306	
357.59	3001	2+
383.05	726	
395.79	3053	2+
396.93	2096	2+
401.35	20206	1+
415.93	589	
429.23	4941	1+
433.80	628	
506.18	1192	
513.43	630	
530.37	14607	1+
542.40	3251	
643.39	12126	1+
END IONS

###FS:    #m/z:    422.3 #charge   2
###MaxRes:#m/z:      0.0 #charge-128
###MS: 1296/
###MSMS: 1294/
BEGIN IONS
TITLE= Cmpd 25, +MSn(422.3), 13.8 min
PEPMASS=422.27	66316
CHARGE=2+
158.93	3051	
174.93	2305	
186.88	6659	1+
257.18	1795	
288.24	3519	
300.14	12100	1+
329.28	15131	2+
337.68	1854	
376.93	2316	
401.22	2171	
403.89	1954	
443.31	6239	
544.45	7920	
657.43	1060	
END IONS

###FS:    #m/z:    502.3 #charge   2
###MaxRes:#m/z:      0.0 #charge-128
###MS: 1300/1304/
###MSMS: 1301/1305/
BEGIN IONS
TITLE= Cmpd 26, +MSn(502.3), 13.9 min
PEPMASS=502.31	46009
CHARGE=2+
120.08	3329	
198.93	1334	
218.98	14732	1+
246.99	16697	1+
262.03	3324	
273.18	1475	
306.68	574	
316.68	1917	
357.30	1657	
370.72	3331	2+
379.27	79531	2+
416.68	611	
439.93	874	
472.05	5215	
483.18	730	
485.01	799	
488.30	643	
502.93	1227	
516.31	1201	
549.30	775	
625.05	1316	
661.43	559	
740.56	2616	
742.45	2596	
757.53	9311	1+
811.43	805	
END IONS

###FS:    #m/z:    707.3 #charge   2
###MaxRes:#m/z:      0.0 #charge-128
###MS: 2944/2984/
###MSMS: 2945/2986/
BEGIN IONS
TITLE= Cmpd 27, +MSn(707.3), 31.4 min
PEPMASS=707.35	35171
CHARGE=2+
281.05	1182	
301.68	1300	
345.30	1668	
365.17	88335	1+
469.05	1329	
484.18	780	
517.18	662	
621.56	692	
622.05	1180	
622.52	522	
648.93	702	
661.06	1483	
668.80	942	
688.80	1962	
815.56	629	
END IONS

###FS:    #m/z:    706.8 #charge   2
###MaxRes:#m/z:      0.0 #charge-128
###MS: 2992/3008/3016/3020/
###MSMS: 2994/3009/3017/3022/
BEGIN IONS
TITLE= Cmpd 28, +MSn(706.8), 31.8 min
PEPMASS=706.76	35171
CHARGE=2+
244.93	250	
356.93	331	
359.18	591	
365.19	47044	1+
428.07	500	
485.18	427	
518.83	559	
580.18	407	
604.18	361	
620.95	1348	1+
621.88	403	
646.06	486	
647.68	469	
649.05	469	
665.80	373	
668.68	1031	
671.00	543	
671.81	1703	1+
678.93	471	
688.87	474	
689.68	422	
722.43	1037	
END IONS

###CHECKSUM: 5ea8a57f5337cb4cf7cf346eda2054d1
