# Supplementary material for: Metal complexation by histidine-rich peptides confers protective roles against cadmium stress in Escherichia coli as revealed by proteomics analysis
Source: PeerJ. 2018 Jul 26;6:e5245. doi: 10.7717/peerj.5245 (PMC6064632; doi:10.7717/peerj.5245)
Supplement: Supplemental Information 1 — All raw data and raw images of Figures presented in this study are provided herein this Supplementary ZIP file. [file peerj-06-5245-s001.zip › Supplementary/mgf_DIGE files/22.mgf]

###	
###	D:\Data\supitcha\24-04-2015\22_GB2_01_23278.d\Analysis.yep(22_GB2_01_23278.d)
###	Instrument: amaZon SL
###	Manufacturer: Bruker
###    22
###    PeakWidth 0.10, MiniumIntensity 100, S/N 1
###    Retain Residuals no, Create neutrally no,
###    FullScan Parameters: AdductIon (+)+H (-)-H, LowMass 250, HighMass 4000, MaxCharge charge decon 4, MinPeaks 3
###    Perf. isotope decon yes, Max Charge Istopic decon 0, MW agreement 0.00, Abund. cutoff 10.00, Envelope cutoff 75.00
###    MaxRes   Parameters: AdductIon (+)+H (-)-H, LowMass 100, HighMass 3000 
###    Perf. isotope decon yes, Max Charge Istopic decon 0, Abund. cutoff 2.00
###    MSn      Parameters: AdductIon (+)+H (-)-H, LowMass 50, HighMass 2000 
###    Perf. isotope decon yes, Max Charge Istopic decon 0, Abund. cutoff 2.00
###    Global Charge Limit: no 3, Prefer FullScan Result: yes, Export what: 2 (0=non deconv/1=deconv only/2=mixed), NoMSMSSignals: 50, Intensity threshold: 100, NoMSSignals (deconv): 2, NoMSSignals (non-deconv): 0, NormalizeData: no, SingleCharged: no
###FS:    #m/z:    324.1 #charge-128
###MaxRes:#m/z:      0.0 #charge-128
###MS: 25/
###MSMS: 23/
BEGIN IONS
TITLE= Cmpd 1, +MSn(324.1), 0.4 min
PEPMASS=324.06	86977

281.84	25755	1+
299.88	9437	1+
303.17	2807	2+
303.73	2855	1+
304.41	4697	3+
305.90	3912	
311.43	3100	
313.19	2103	
323.86	1633	
341.96	5742	1+
343.41	1495	
360.86	1701	
374.93	1501	
407.05	1010	
456.80	3012	
466.93	2698	
474.98	1633	
END IONS

###FS:    #m/z:    629.0 #charge-128
###MaxRes:#m/z:      0.0 #charge-128
###MS: 29/
###MSMS: 26/
BEGIN IONS
TITLE= Cmpd 2, +MSn(629.0), 0.4 min
PEPMASS=629.02	59933

373.18	2235	
431.07	4051	
473.05	4453	
474.98	79493	
486.93	1720	
492.05	6836	2+
499.06	8828	
502.44	2642	
505.31	2448	
507.18	2816	
523.56	3150	
526.42	2088	
531.80	1525	
535.18	2687	
537.27	1421	
538.56	1665	
581.55	5437	
582.98	5749	
586.80	2122	
596.56	1817	
598.57	4281	
599.98	17166	1+
604.11	7378	1+
609.81	1471	
611.00	15712	1+
613.34	3106	
613.90	1379	
616.59	8874	1+
619.30	1482	
619.81	6698	
623.68	1678	
625.94	3347	
628.92	4984	1+
631.29	1446	
636.80	1789	
639.93	4785	
642.56	6115	
646.92	9120	
650.39	3918	1+
654.74	11029	1+
656.00	4791	
684.57	1904	
END IONS

###FS:    #m/z:    632.0 #charge   4
###MaxRes:#m/z:      0.0 #charge-128
###MS: 21/29/
###MSMS: 24/32/
BEGIN IONS
TITLE= Cmpd 3, +MSn(632.0), 0.4 min
PEPMASS=631.97	50810
CHARGE=4+
337.93	662	
439.06	2355	
457.18	1737	
474.91	4848	
476.93	549	
478.05	1080	
492.93	1079	
498.82	2476	2+
502.05	623	
510.56	668	
517.52	547	
518.12	6257	1+
528.81	555	
539.17	727	
555.05	510	
572.91	1380	
609.00	4496	1+
610.26	1389	
612.42	826	
613.04	1478	1+
617.15	766	
619.07	625	
629.55	1629	
631.09	4455	2+
632.81	920	
634.79	575	
636.19	2390	
641.32	3243	
644.08	2783	1+
644.52	591	
650.06	1266	
653.92	1090	
654.21	3364	1+
657.55	888	
662.12	2196	1+
667.80	1590	
671.06	1271	
677.57	1360	
683.55	854	
685.05	574	
693.55	873	
739.93	746	
812.93	628	
END IONS

###FS:    #m/z:    691.1 #charge-128
###MaxRes:#m/z:      0.0 #charge-128
###MS: 29/
###MSMS: 28/
BEGIN IONS
TITLE= Cmpd 4, +MSn(691.1), 0.4 min
PEPMASS=691.11	70393

542.93	2766	
554.95	3680	
555.40	2305	
562.05	1982	
574.93	1726	
577.25	3040	
583.18	1923	
593.05	1884	
594.94	1946	
621.30	1393	
624.56	1805	
631.05	1069	
634.30	1275	
639.05	1746	
644.07	3555	1+
647.05	1187	
650.06	2023	
663.12	4210	
666.94	1741	
668.23	2258	1+
670.62	5000	2+
673.21	3161	1+
676.91	3207	
681.80	2246	
684.14	3553	1+
686.37	3141	1+
688.92	4042	
690.89	3410	
694.15	3060	1+
700.62	4495	1+
707.92	4590	1+
710.07	2559	
712.06	5684	1+
712.13	2122	
713.80	1601	
718.43	2571	
718.77	1913	
720.32	4385	1+
722.42	8016	1+
722.89	1705	
724.05	5146	1+
732.31	2680	
734.05	2188	
734.41	2617	
736.10	1086	
739.94	2206	
754.56	1916	
755.75	3512	1+
END IONS

###FS:    #m/z:    363.1 #charge   2
###MaxRes:#m/z:      0.0 #charge-128
###MS: 25/29/
###MSMS: 27/31/
BEGIN IONS
TITLE= Cmpd 5, +MSn(363.1), 0.4 min
PEPMASS=363.08	68724
CHARGE=2+
232.93	505	
317.05	535	
320.87	1063	
326.93	1722	
337.93	863	
338.86	3510	1+
343.04	1269	
344.98	34412	1+
350.05	726	
350.80	2200	1+
354.43	1320	
359.05	981	
361.93	1565	
362.98	5527	1+
370.94	958	
376.86	659	
379.01	903	
379.98	6198	1+
384.05	805	
386.06	1542	
387.02	9077	1+
398.10	1673	1+
404.68	1079	
407.69	737	
414.93	716	
417.05	814	
423.00	2478	2+
427.18	854	
433.05	1717	
439.05	1643	
449.00	1750	
460.56	614	
466.93	648	
474.85	1429	
476.88	740	
479.30	830	
483.05	2100	
486.44	819	
497.25	2572	1+
512.80	2046	
521.30	530	
525.56	599	
528.18	589	
558.05	662	
END IONS

###FS:    #m/z:    391.1 #charge-128
###MaxRes:#m/z:      0.0 #charge-128
###MS: 29/33/
###MSMS: 30/34/
BEGIN IONS
TITLE= Cmpd 6, +MSn(391.1), 0.5 min
PEPMASS=391.14	89082

148.92	2842	
253.68	697	
276.93	1305	
278.43	1704	
294.80	1078	
297.99	1356	
345.05	1246	
349.84	1127	
354.80	1094	
366.93	648	
367.98	4162	
368.94	5428	1+
372.01	2254	1+
372.47	2014	2+
379.05	1202	
384.93	641	
388.55	2296	
390.93	1423	
392.80	737	
394.18	1248	
402.06	1822	
405.05	1124	
408.99	2664	
410.02	8881	
411.69	4360	1+
412.65	2259	2+
414.01	655	
415.61	4013	2+
418.00	2764	1+
421.99	1144	1+
425.93	1482	
427.51	1108	
428.04	936	
428.68	2638	2+
430.90	2620	1+
433.06	2035	
435.96	1392	1+
437.59	623	
450.80	999	
545.04	594	
END IONS

###FS:    #m/z:    706.1 #charge   1
###MaxRes:#m/z:      0.0 #charge-128
###MS: 29/
###MSMS: 35/
BEGIN IONS
TITLE= Cmpd 7, +MSn(706.1), 0.5 min
PEPMASS=706.13	68927
CHARGE=1+
461.18	3179	
477.19	1121	
478.24	4390	1+
555.21	2732	
573.18	2188	
573.57	2373	
592.19	6130	1+
621.68	3620	
628.93	2718	
664.21	1510	
665.13	2642	1+
669.18	2384	
683.03	4006	
683.53	1061	
684.10	10513	1+
685.02	2174	
687.05	1757	
688.96	3621	1+
691.10	5116	1+
694.80	3100	
700.68	1000	
701.93	3551	1+
705.14	4393	
707.03	6165	1+
708.28	2235	
709.67	2689	
714.56	1366	
715.83	1252	
716.20	6283	1+
718.94	4864	1+
723.05	2168	
724.08	17856	1+
728.33	1445	
729.32	4641	1+
732.31	3546	1+
736.29	5252	
738.93	3024	
746.87	6820	1+
747.80	9469	3+
748.48	10873	2+
750.82	6574	1+
751.44	1537	
755.81	1454	
756.42	1443	
759.63	12221	2+
767.93	1010	
772.43	1560	
789.05	1363	
791.93	2806	
813.18	1039	
END IONS

###FS:    #m/z:    729.2 #charge   1
###MaxRes:#m/z:      0.0 #charge-128
###MS: 33/
###MSMS: 36/
BEGIN IONS
TITLE= Cmpd 8, +MSn(729.2), 0.5 min
PEPMASS=729.25	71724
CHARGE=1+
464.18	1020	
593.05	2287	
650.05	1962	
685.91	1436	
691.93	1275	
705.08	6518	1+
706.55	1424	
707.01	2976	
709.11	7035	1+
711.96	1141	
713.14	4409	1+
714.80	2495	
716.93	1314	
720.57	2126	
721.00	3347	
723.05	1805	
726.18	1315	
728.09	7016	1+
732.93	2168	
734.98	4031	1+
737.91	13919	1+
739.13	3743	1+
741.66	1258	
743.75	2713	
744.29	1948	
746.10	9575	1+
748.72	2133	
748.99	3248	1+
750.53	1107	
751.09	4358	1+
751.73	8728	1+
754.58	4311	1+
756.77	2387	
757.68	4866	1+
759.95	4804	
760.94	11182	1+
763.56	1345	
766.12	7894	3+
767.19	4690	
768.71	6527	1+
770.30	3968	
772.04	16804	2+
774.03	4378	1+
776.55	1736	
777.90	2048	
779.85	2467	
781.21	3926	
782.54	1036	
790.11	5677	1+
791.53	1092	
795.18	1765	
798.49	1403	
809.46	1104	
822.56	2041	
823.04	1456	
857.18	1216	
END IONS

###FS:    #m/z:    478.1 #charge   1
###MaxRes:#m/z:      0.0 #charge-128
###MS: 41/
###MSMS: 38/
BEGIN IONS
TITLE= Cmpd 9, +MSn(478.1), 0.5 min
PEPMASS=478.13	343109
CHARGE=1+
362.93	3256	
436.06	2935	
437.04	3120	
454.02	20114	1+
460.09	64631	1+
475.43	2783	
478.03	237357	
479.37	21353	2+
481.15	4024	
482.32	17732	1+
484.81	3880	
485.13	3413	
485.50	4538	
486.79	3893	
489.03	5632	
490.92	10348	2+
494.05	4615	
494.40	3533	
495.14	5512	
496.04	91059	1+
498.26	25003	2+
499.58	11150	
500.16	56647	1+
501.16	85518	2+
502.86	27310	2+
503.89	37290	2+
505.60	10811	1+
508.19	6339	
512.96	24015	1+
518.35	4385	
518.93	4683	
521.30	13467	2+
526.05	2470	
528.89	5528	
538.06	7709	
548.42	4692	
549.31	2617	
END IONS

###FS:    #m/z:    518.2 #charge   1
###MaxRes:#m/z:      0.0 #charge-128
###MS: 33/
###MSMS: 39/
BEGIN IONS
TITLE= Cmpd 10, +MSn(518.2), 0.5 min
PEPMASS=518.16	61369
CHARGE=1+
232.93	1327	
251.93	2103	
405.06	1314	
423.04	4087	
444.18	1457	
462.94	1926	
474.18	2279	
476.17	1170	
476.96	12633	1+
493.97	1808	
495.01	83126	1+
496.63	6184	2+
500.55	3240	
501.18	11832	
504.05	2082	
512.92	9974	1+
514.05	8913	1+
517.93	1611	
518.94	19248	1+
522.35	4221	1+
536.09	1808	
536.88	4917	1+
539.55	2188	
540.79	2468	
544.80	2992	
549.18	2159	
554.80	2846	
559.05	3313	
565.68	1709	
END IONS

###FS:    #m/z:    743.4 #charge   1
###MaxRes:#m/z:      0.0 #charge-128
###MS: 41/
###MSMS: 40/
BEGIN IONS
TITLE= Cmpd 11, +MSn(743.4), 0.5 min
PEPMASS=743.36	46663
CHARGE=1+
587.05	1351	
607.31	1123	
627.18	1918	
629.09	8876	1+
672.30	1311	
697.30	1578	
702.05	5815	1+
707.18	1292	
721.00	2237	
726.08	9734	
730.91	1258	
734.18	1192	
736.30	2277	
736.78	1407	
739.08	1365	
739.93	5677	1+
744.06	23945	1+
747.39	4913	2+
748.41	3701	1+
751.23	1146	
753.21	4658	1+
755.33	5672	1+
758.06	1345	
758.54	3719	1+
760.03	1089	
761.97	11974	1+
764.15	6338	
765.85	7454	1+
766.77	13677	2+
768.31	8914	1+
770.40	3817	
771.53	1168	
771.77	4326	1+
773.42	7854	1+
776.18	1572	
777.05	1469	
777.84	6543	1+
780.18	5603	1+
781.82	1561	
783.06	2374	
784.86	7331	2+
788.70	1905	
790.32	1688	
791.80	1112	
792.24	1261	
794.19	1564	
796.84	2200	
797.27	1759	
799.56	1661	
809.56	3451	
823.57	1392	
854.93	1222	
END IONS

###FS:    #m/z:    495.9 #charge-128
###MaxRes:#m/z:      0.0 #charge-128
###MS: 41/
###MSMS: 44/
BEGIN IONS
TITLE= Cmpd 12, +MSn(495.9), 0.6 min
PEPMASS=495.86	74215

268.91	1279	
365.18	1777	
382.15	5134	1+
401.00	3072	
421.05	1384	
474.00	10644	1+
477.05	1746	
478.00	23816	1+
483.30	2023	
484.82	2394	
494.05	1844	
496.89	5449	1+
504.55	2423	
508.95	2408	
512.55	2442	
513.04	2216	
515.09	17477	1+
529.68	2003	
533.93	3339	
537.15	1516	
541.63	1567	
543.07	1615	
549.05	1600	
557.05	3079	
END IONS

###FS:    #m/z:    765.4 #charge   2
###MaxRes:#m/z:      0.0 #charge-128
###MS: 41/45/
###MSMS: 43/48/
BEGIN IONS
TITLE= Cmpd 13, +MSn(765.4), 0.6 min
PEPMASS=765.40	77305
CHARGE=2+
537.30	671	
625.93	780	
628.01	2572	1+
634.93	1021	
650.26	3430	1+
660.55	1092	
669.05	822	
675.91	1381	
686.32	1099	
743.95	894	
745.19	1850	
745.91	3176	1+
748.00	4082	1+
750.90	1497	1+
752.11	3148	1+
753.83	1427	
755.55	776	
757.28	1414	
760.18	1963	
760.65	887	
762.03	872	
765.43	1954	
769.07	1728	
770.44	1362	
772.05	1266	
775.36	1313	
775.93	1401	
777.44	918	
777.77	1195	
779.55	1955	
779.90	1659	
784.19	702	
788.19	1176	
790.43	937	
793.92	957	
802.94	789	
806.56	2240	1+
819.85	755	
826.18	1761	
834.84	1093	
855.69	1336	
END IONS

###FS:    #m/z:    768.9 #charge   3
###MaxRes:#m/z:      0.0 #charge-128
###MS: 45/
###MSMS: 46/
BEGIN IONS
TITLE= Cmpd 14, +MSn(768.9), 0.6 min
PEPMASS=768.89	100024
CHARGE=3+
487.18	1304	
655.18	2512	
687.07	1161	
694.68	1461	
699.94	1859	
721.05	1412	
732.06	2219	
742.31	2689	
743.84	1242	
745.06	4308	1+
748.79	2064	
749.26	3175	1+
751.17	2375	
753.31	4227	1+
759.07	3146	
763.06	2179	
764.56	2153	
766.18	1609	
766.57	3508	1+
767.96	4491	
770.18	5985	
771.44	7503	1+
772.88	1628	
777.92	2245	
778.37	1598	
780.13	1046	
781.76	1262	
783.25	6746	2+
785.11	6307	1+
788.51	2447	
789.82	1699	
790.41	1300	
791.06	7402	1+
792.66	1631	
794.35	2889	1+
796.97	2387	
798.55	1245	
798.98	2374	
803.43	2473	
806.30	1030	
808.06	1805	
811.50	2716	1+
814.93	2129	
823.05	1305	
824.68	2011	
833.80	2668	
841.30	1373	
END IONS

###FS:    #m/z:    538.2 #charge-128
###MaxRes:#m/z:      0.0 #charge-128
###MS: 41/
###MSMS: 47/
BEGIN IONS
TITLE= Cmpd 15, +MSn(538.2), 0.6 min
PEPMASS=538.19	145084

285.05	1216	
296.18	1118	
366.05	1324	
411.18	1226	
424.05	1501	
459.09	3556	
495.98	3377	1+
500.93	1138	
514.05	1589	
515.03	25793	
516.95	3628	3+
518.04	13562	1+
519.94	9491	2+
523.84	4142	1+
528.55	4016	
529.02	1528	
532.94	1079	
539.17	3300	
541.59	4413	1+
546.30	1402	
548.02	2720	
551.06	1511	
553.93	1600	
564.20	1418	
568.30	1962	
592.31	2152	
594.43	2776	
599.05	1119	
600.30	1716	
611.07	2105	
END IONS

###FS:    #m/z:    767.1 #charge-128
###MaxRes:#m/z:      0.0 #charge-128
###MS: 41/49/
###MSMS: 42/52/
BEGIN IONS
TITLE= Cmpd 16, +MSn(767.1), 0.6 min
PEPMASS=767.15	120845

203.93	1612	
539.23	4222	
562.05	1266	
651.30	2431	
653.41	2152	
658.31	1182	
721.07	5166	
725.56	941	
725.98	3253	1+
742.69	1026	
743.04	2647	
744.04	21490	1+
746.51	3229	
747.07	1621	
748.20	11495	1+
751.11	5082	1+
753.31	6303	1+
757.06	1894	
757.35	5549	1+
759.70	2977	1+
761.85	4081	
762.16	5545	1+
763.95	1653	
765.78	1208	
766.43	25156	2+
768.11	15377	3+
769.77	10950	1+
770.78	9719	2+
773.71	5625	1+
775.91	2796	1+
776.94	11531	1+
778.21	3978	1+
780.88	3171	1+
781.94	6142	3+
783.84	5409	1+
785.04	3536	
786.49	4684	1+
787.51	5808	2+
789.33	13841	1+
790.46	10544	2+
793.96	1241	
795.56	1582	
797.15	2437	
799.45	1068	
799.77	1271	
801.09	1361	
802.62	7441	2+
806.55	1197	
809.80	1013	
810.36	3685	1+
812.32	2860	1+
816.12	1451	
821.56	1481	
835.43	1948	
849.93	2092	
END IONS

###FS:    #m/z:    525.1 #charge   3
###MaxRes:#m/z:      0.0 #charge-128
###MS: 49/53/
###MSMS: 50/54/
BEGIN IONS
TITLE= Cmpd 17, +MSn(525.1), 0.7 min
PEPMASS=525.12	182671
CHARGE=3+
227.93	962	
363.30	564	
398.93	1334	
409.18	751	
410.05	1133	
411.30	555	
414.30	658	
455.80	1378	
459.68	1295	
480.18	756	
484.05	1797	
489.07	1792	
500.06	545	
501.07	1029	
502.03	47075	
503.85	2710	1+
504.72	5072	2+
506.70	2164	
507.06	4009	1+
508.67	579	
509.06	1886	1+
511.32	507	
511.80	1041	
519.99	7897	
522.75	2074	1+
525.10	3704	1+
526.56	3108	1+
528.83	681	
529.36	4192	1+
533.68	1035	
535.18	1050	
535.54	1436	
543.08	4065	1+
545.44	832	
546.40	562	
548.41	1503	
549.80	780	
551.06	580	
556.43	1148	
558.43	932	
565.44	1965	1+
567.07	1113	
603.43	604	
623.68	608	
END IONS

###FS:    #m/z:    523.5 #charge   2
###MaxRes:#m/z:      0.0 #charge-128
###MS: 245/247/253/255/257/264/266/271/
###MSMS: 246/248/254/256/258/265/267/272/
BEGIN IONS
TITLE= Cmpd 18, +MSn(523.5), 3.0 min
PEPMASS=523.52	48624
CHARGE=2+
136.93	234	
156.93	178	
173.12	713	
200.97	481	
224.93	366	
238.05	2907	1+
243.05	172	
252.08	277	
253.05	244	
256.05	275	
262.05	205	
270.09	2100	1+
283.05	226	
288.05	277	
303.18	155	
331.30	675	
340.93	303	
355.30	326	
357.37	453	
376.31	1245	1+
378.80	184	
379.81	7402	2+
382.18	373	
396.80	244	
397.29	209	
405.34	2787	2+
414.32	42669	2+
422.18	166	
423.32	10430	2+
428.07	181	
444.42	295	
447.05	177	
470.44	197	
471.93	157	
472.43	357	
478.14	219	
480.27	313	
485.80	419	
486.87	440	
487.93	190	
489.54	427	
490.53	375	
496.52	456	
497.04	293	
501.15	164	
501.54	197	
503.43	390	
504.05	273	
505.43	9081	
505.89	3610	
522.68	266	
538.18	196	
541.93	342	
547.55	151	
557.43	165	
581.17	211	
590.52	2347	1+
758.61	973	1+
845.63	813	1+
856.69	204	
END IONS

###FS:    #m/z:    465.0 #charge   2
###MaxRes:#m/z:      0.0 #charge-128
###MS: 643/
###MSMS: 645/
BEGIN IONS
TITLE= Cmpd 19, +MSn(465.0), 8.0 min
PEPMASS=464.96	52315
CHARGE=2+
170.89	1794	
175.05	2158	
187.05	2256	
288.16	3357	
328.68	2806	
340.31	5114	
350.30	2286	
362.43	3384	
379.68	2895	
385.30	1413	
402.40	8564	
407.93	1373	
408.93	3630	
414.30	2227	
419.43	1510	
426.43	1167	
453.30	2139	
579.43	5426	
629.64	4202	1+
755.71	1450	
758.64	2332	1+
END IONS

###FS:    #m/z:    422.0 #charge   2
###MaxRes:#m/z:      0.0 #charge-128
###MS: 668/
###MSMS: 665/
BEGIN IONS
TITLE= Cmpd 20, +MSn(422.0), 8.3 min
PEPMASS=421.95	1382150
CHARGE=2+
142.94	3142	
171.02	5953	
226.93	1187	
272.14	14444	
275.93	1827	
299.30	1326	
308.10	1393	
325.13	6015	1+
327.79	28244	2+
336.88	5101	
353.32	9408	1+
361.81	2376	
363.80	3198	
366.93	1905	
371.28	9710	1+
372.31	6311	2+
385.48	7291	1+
391.31	1628	
404.07	1300	
458.43	5348	1+
472.45	27713	1+
553.53	3946	
571.61	6911	1+
672.62	6633	1+
END IONS

###FS:    #m/z:    413.0 #charge   2
###MaxRes:#m/z:      0.0 #charge-128
###MS: 680/684/
###MSMS: 681/685/
BEGIN IONS
TITLE= Cmpd 21, +MSn(413.0), 8.4 min
PEPMASS=412.96	52145
CHARGE=2+
109.18	596	
126.05	641	
154.93	511	
254.05	861	
261.80	686	
273.18	1064	
306.23	2101	
313.29	2198	2+
325.36	2753	1+
327.78	36110	2+
340.43	594	
353.40	1320	
360.69	2577	
363.32	3201	
377.18	1408	
391.33	5324	
393.42	1274	2+
395.93	584	
441.56	1502	
472.48	2400	
476.43	1197	
654.68	1084	
END IONS

###FS:    #m/z:    429.0 #charge   2
###MaxRes:#m/z:      0.0 #charge-128
###MS: 723/
###MSMS: 721/
BEGIN IONS
TITLE= Cmpd 22, +MSn(429.0), 8.8 min
PEPMASS=428.96	137701
CHARGE=2+
184.94	6657	
216.93	2252	
221.05	1042	
272.16	2663	
286.27	3228	1+
296.30	1721	
327.80	3352	2+
339.43	1108	
340.49	2537	1+
367.42	13406	1+
385.33	2315	
428.18	1618	
472.43	7473	
572.68	3531	
672.57	3467	
725.68	2808	
743.74	2385	
END IONS

###FS:    #m/z:    499.4 #charge   2
###MaxRes:#m/z:      0.0 #charge-128
###MS: 1249/1251/
###MSMS: 1250/1253/
BEGIN IONS
TITLE= Cmpd 23, +MSn(499.4), 14.9 min
PEPMASS=499.42	5812
CHARGE=2+
255.05	2752	
261.05	35105	
372.93	1418	
382.12	1379	2+
461.05	2856	1+
465.93	500	
480.89	602	
END IONS

###FS:    #m/z:    773.4 #charge   5
###MaxRes:#m/z:      0.0 #charge-128
###MS: 1880/
###MSMS: 1879/
BEGIN IONS
TITLE= Cmpd 24, +MSn(773.4), 21.8 min
PEPMASS=773.39	21953
CHARGE=5+
398.37	44433	1+
580.55	1422	
714.68	2041	
716.56	1375	
727.93	1873	
736.43	2384	
757.14	1282	
END IONS

###FS:    #m/z:    795.6 #charge   2
###MaxRes:#m/z:      0.0 #charge-128
###MS: 1960/
###MSMS: 1957/
BEGIN IONS
TITLE= Cmpd 25, +MSn(795.6), 22.6 min
PEPMASS=795.64	11717
CHARGE=2+
409.30	45526	1+
758.15	1654	
END IONS

###FS:    #m/z:    451.4 #charge-128
###MaxRes:#m/z:      0.0 #charge-128
###MS: 2024/
###MSMS: 2021/
BEGIN IONS
TITLE= Cmpd 26, +MSn(451.4), 23.3 min
PEPMASS=451.36	44554

265.93	1736	
331.18	2796	
364.93	2817	
377.18	1913	
395.20	63452	1+
509.93	4191	
END IONS

###FS:    #m/z:    651.1 #charge   5
###MaxRes:#m/z:      0.0 #charge-128
###MS: 2194/
###MSMS: 2192/
BEGIN IONS
TITLE= Cmpd 27, +MSn(651.1), 25.1 min
PEPMASS=651.09	148964
CHARGE=5+
326.30	2325	
337.20	57786	1+
456.93	2727	
591.93	2172	
594.18	4611	
613.81	4212	
624.06	1776	
787.06	2652	
END IONS

###FS:    #m/z:    315.2 #charge-128
###MaxRes:#m/z:      0.0 #charge-128
###MS: 2218/
###MSMS: 2219/
BEGIN IONS
TITLE= Cmpd 28, +MSn(314.9), 25.4 min
PEPMASS=315.24	39033

148.92	43435	
295.30	3394	
416.30	2178	
503.56	1930	
END IONS

###FS:    #m/z:    651.1 #charge-128
###MaxRes:#m/z:      0.0 #charge-128
###MS: 2250/2254/
###MSMS: 2251/2255/
BEGIN IONS
TITLE= Cmpd 29, +MSn(651.1), 25.7 min
PEPMASS=651.11	148964

248.93	613	
337.20	32331	1+
348.80	1197	
414.30	613	
417.93	1011	
553.95	955	
588.05	810	
589.68	907	
609.68	2507	
615.81	615	
616.17	1739	
632.91	1510	1+
634.26	2498	1+
END IONS

###FS:    #m/z:    960.0 #charge-128
###MaxRes:#m/z:      0.0 #charge-128
###MS: 2290/
###MSMS: 2293/
BEGIN IONS
TITLE= Cmpd 30, +MSn(960.0), 26.1 min
PEPMASS=960.02	5057

300.18	4523	
763.30	2080	
856.93	36186	
920.81	4302	
923.89	1006	
1144.82	4939	
1329.66	10688	
END IONS

###FS:    #m/z:    751.6 #charge   6
###MaxRes:#m/z:      0.0 #charge-128
###MS: 2294/2298/
###MSMS: 2295/2299/
BEGIN IONS
TITLE= Cmpd 31, +MSn(751.6), 26.2 min
PEPMASS=751.60	16529
CHARGE=6+
335.18	697	
337.18	1954	
437.34	33332	1+
474.05	535	
512.93	810	
570.31	672	
686.55	677	
731.80	795	
786.69	627	
867.69	1012	
1360.55	825	
END IONS

###FS:    #m/z:    852.3 #charge   2
###MaxRes:#m/z:      0.0 #charge-128
###MS: 2298/2302/
###MSMS: 2300/2305/
BEGIN IONS
TITLE= Cmpd 32, +MSn(852.3), 26.3 min
PEPMASS=852.31	10367
CHARGE=2+
437.33	40529	1+
588.81	511	
668.18	672	
714.68	618	
791.82	1245	
818.30	800	
END IONS

###FS:    #m/z:    707.6 #charge   4
###MaxRes:#m/z:      0.0 #charge-128
###MS: 2690/
###MSMS: 2695/
BEGIN IONS
TITLE= Cmpd 33, +MSn(707.6), 30.4 min
PEPMASS=707.56	69506
CHARGE=4+
365.22	171254	1+
520.06	1669	
591.05	1158	
675.69	1404	
676.80	1167	
735.32	1831	
END IONS

###FS:    #m/z:    343.3 #charge-128
###MaxRes:#m/z:      0.0 #charge-128
###MS: 2698/
###MSMS: 2703/
BEGIN IONS
TITLE= Cmpd 34, +MSn(343.3), 30.5 min
PEPMASS=343.28	33587

105.04	3089	
162.92	46290	1+
240.27	3274	
445.31	1040	
END IONS

###FS:    #m/z:    579.4 #charge-128
###MaxRes:#m/z:      0.0 #charge-128
###MS: 2786/2790/
###MSMS: 2787/2791/
BEGIN IONS
TITLE= Cmpd 35, +MSn(579.4), 31.4 min
PEPMASS=579.37	113983

282.05	975	
295.18	996	
301.17	28977	
371.43	667	
408.56	1151	
442.80	816	
512.80	697	
521.31	614	
533.68	595	
535.56	609	
536.80	780	
542.80	589	
558.05	756	
559.93	545	
561.05	3810	
END IONS

###CHECKSUM: 461544abe68a725c54bba61399f02c81
