# Supplementary material for: Metal complexation by histidine-rich peptides confers protective roles against cadmium stress in Escherichia coli as revealed by proteomics analysis
Source: PeerJ. 2018 Jul 26;6:e5245. doi: 10.7717/peerj.5245 (PMC6064632; doi:10.7717/peerj.5245)
Supplement: Supplemental Information 1 — All raw data and raw images of Figures presented in this study are provided herein this Supplementary ZIP file. [file peerj-06-5245-s001.zip › Supplementary/mgf_DIGE files/21.mgf]

###	
###	D:\Data\supitcha\13-05-2016\190_RA7_01_2110.d\Analysis.yep(190_RA7_01_2110.d)
###	Instrument: amaZon SL
###	Manufacturer: Bruker
###    190
###    PeakWidth 0.10, MiniumIntensity 100, S/N 1
###    Retain Residuals no, Create neutrally no,
###    FullScan Parameters: AdductIon (+)+H (-)-H, LowMass 250, HighMass 4000, MaxCharge charge decon 4, MinPeaks 3
###    Perf. isotope decon yes, Max Charge Istopic decon 0, MW agreement 0.00, Abund. cutoff 10.00, Envelope cutoff 75.00
###    MaxRes   Parameters: AdductIon (+)+H (-)-H, LowMass 100, HighMass 3000 
###    Perf. isotope decon yes, Max Charge Istopic decon 0, Abund. cutoff 2.00
###    MSn      Parameters: AdductIon (+)+H (-)-H, LowMass 50, HighMass 2000 
###    Perf. isotope decon yes, Max Charge Istopic decon 0, Abund. cutoff 2.00
###    Global Charge Limit: no 3, Prefer FullScan Result: yes, Export what: 2 (0=non deconv/1=deconv only/2=mixed), NoMSMSSignals: 50, Intensity threshold: 100, NoMSSignals (deconv): 2, NoMSSignals (non-deconv): 0, NormalizeData: no, SingleCharged: no
###FS:    #m/z:    506.7 #charge   1
###MaxRes:#m/z:      0.0 #charge-128
###MS: 37/
###MSMS: 35/
BEGIN IONS
TITLE= Cmpd 1, +MSn(508.7), 0.4 min
PEPMASS=506.71	108193
CHARGE=1+
395.17	1533	
444.68	3159	
448.82	1913	
461.82	7073	
462.91	28150	
466.68	1727	
476.83	1569	
478.81	3234	1+
480.83	13518	
484.75	9945	
485.62	17053	1+
487.69	7160	2+
489.92	2201	
490.93	5731	
494.31	4418	1+
496.68	1167	
499.75	3634	1+
502.81	2877	
508.73	4115	
509.36	8181	1+
515.82	2867	
516.16	3277	
526.69	2084	
532.30	1707	
534.90	1556	
537.05	3385	
578.32	1534	
839.80	2128	
END IONS

###FS:    #m/z:    323.8 #charge   3
###MaxRes:#m/z:      0.0 #charge-128
###MS: 41/
###MSMS: 38/
BEGIN IONS
TITLE= Cmpd 2, +MSn(323.8), 0.4 min
PEPMASS=323.85	177041
CHARGE=3+
229.68	2485	
282.77	6126	
300.76	7273	
304.80	1705	
306.80	6337	
310.80	2194	
318.93	4085	
320.68	2050	
330.76	2025	
337.05	1399	
339.05	5012	
340.87	3143	
341.81	20834	1+
343.82	8176	1+
354.80	2141	
358.91	2683	
360.80	6876	
432.81	3904	
446.80	1749	
471.93	1573	
508.80	1758	
END IONS

###FS:    #m/z:    551.7 #charge   1
###MaxRes:#m/z:      0.0 #charge-128
###MS: 41/
###MSMS: 39/
BEGIN IONS
TITLE= Cmpd 3, +MSn(551.7), 0.4 min
PEPMASS=551.73	95293
CHARGE=1+
224.68	2007	
238.80	1383	
280.68	2018	
402.80	1614	
408.18	1574	
414.93	3149	
416.93	1286	
438.93	1452	
457.78	11333	1+
462.72	6082	1+
476.92	4131	
479.93	3906	
484.93	1275	
506.04	4432	
508.68	1818	
510.90	8593	
512.18	6052	
517.15	6586	1+
524.62	4224	
528.92	33314	1+
533.82	16244	1+
536.68	4152	
538.56	1665	
538.91	1914	
543.21	1868	
546.85	1288	
549.80	2266	
552.72	5412	
558.96	3661	
567.84	9834	1+
569.84	26261	1+
572.18	3662	
573.43	3921	
574.93	2454	
581.91	2074	
587.43	1841	
592.68	3350	
595.42	1432	
597.03	3436	
598.43	4779	
649.30	1532	
END IONS

###FS:    #m/z:    668.9 #charge   1
###MaxRes:#m/z:      0.0 #charge-128
###MS: 37/
###MSMS: 40/
BEGIN IONS
TITLE= Cmpd 4, +MSn(668.9), 0.4 min
PEPMASS=668.87	101221
CHARGE=1+
532.68	4368	
551.68	2293	
553.83	2525	
567.80	2748	
572.91	2671	
596.68	3174	
621.93	18239	1+
643.68	6479	
644.78	11616	1+
650.81	16021	
651.40	5326	
652.76	7647	1+
654.81	4069	
656.93	7143	
662.55	6718	
664.68	2564	
668.79	7429	1+
678.77	4125	
682.19	3476	
685.70	5556	
686.78	11133	1+
688.46	4745	
691.32	4622	1+
693.68	3188	
703.72	5758	1+
730.32	2428	
746.43	2193	
749.93	2751	
761.56	6880	
END IONS

###FS:    #m/z:    514.1 #charge   1
###MaxRes:#m/z:      0.0 #charge-128
###MS: 45/
###MSMS: 43/
BEGIN IONS
TITLE= Cmpd 5, +MSn(514.1), 0.5 min
PEPMASS=514.06	206354
CHARGE=1+
158.74	6513	
276.18	1565	
310.93	12623	1+
369.43	1462	
378.82	5494	
383.05	2520	
384.80	2486	
396.81	2912	
400.95	6548	1+
403.05	4550	
413.80	4316	
418.98	14401	1+
420.92	4407	
468.93	1760	
473.92	14602	1+
477.43	2995	
489.80	3203	
491.66	5865	1+
492.46	10771	2+
494.79	5418	
496.07	3069	
496.79	10393	1+
497.63	5747	2+
498.94	14092	
500.81	13200	1+
510.80	2520	
514.70	1742	
522.13	1668	
524.34	3765	
525.80	1542	
526.16	3334	1+
532.90	5441	1+
535.43	1964	
536.80	4063	
538.43	1630	
541.30	1829	
546.15	3825	
549.18	3157	
550.68	2095	
552.94	2362	
563.68	2886	
END IONS

###FS:    #m/z:    790.8 #charge   1
###MaxRes:#m/z:      0.0 #charge-128
###MS: 41/
###MSMS: 44/
BEGIN IONS
TITLE= Cmpd 6, +MSn(790.8), 0.5 min
PEPMASS=790.76	98786
CHARGE=1+
424.18	2364	
524.93	1089	
561.10	6801	1+
568.30	1589	
586.68	1138	
638.81	1905	
652.74	6932	1+
658.89	5380	1+
670.80	2156	
674.83	4880	
675.27	2796	
675.89	13693	1+
676.17	7741	
686.81	1276	
693.81	2650	
728.81	3160	1+
743.57	1121	
748.72	6015	
750.93	1315	
756.68	1826	
759.55	1128	
762.05	1256	
766.72	15182	1+
768.91	7583	1+
769.75	12486	1+
774.30	3761	
775.68	1875	
778.05	2343	
784.81	3634	
787.05	2678	1+
790.06	3807	1+
793.04	2339	
793.56	3863	1+
795.93	1098	
799.19	2163	
807.68	6440	1+
811.45	4731	1+
813.72	3383	
815.07	2844	
816.58	4399	
816.94	9471	1+
820.01	5517	
821.82	2113	
823.71	1003	
824.38	5741	1+
833.18	2189	
835.43	1354	
840.18	1059	
843.71	2435	
845.19	1072	
859.80	1560	
864.68	1795	
889.18	2620	
892.43	2278	
END IONS

###FS:    #m/z:    384.8 #charge-128
###MaxRes:#m/z:      0.0 #charge-128
###MS: 33/53/
###MSMS: 34/54/
BEGIN IONS
TITLE= Cmpd 7, +MSn(384.8), 0.5 min
PEPMASS=384.78	114296

179.68	795	
196.80	697	
226.18	1015	
246.80	1325	
259.80	977	
267.89	1302	
270.93	771	
288.87	727	
291.04	1680	1+
294.93	3010	
309.80	2369	1+
325.26	661	
338.83	2858	
343.80	2129	1+
348.43	2563	
351.18	1712	
356.90	2713	
361.93	1138	
362.77	2535	
364.81	2205	1+
366.90	8436	
367.86	12159	1+
371.80	1393	1+
372.80	2535	2+
379.68	706	
380.88	2859	1+
382.80	1104	
384.86	4663	
385.80	6292	1+
387.57	1516	1+
390.18	731	
391.98	1464	
392.78	4326	
396.93	1766	
398.32	1328	
402.91	16108	1+
403.92	5132	2+
407.74	1831	1+
411.81	1297	1+
412.77	3995	2+
414.80	927	
416.84	3715	1+
419.18	1341	
428.15	1351	
432.65	1446	
441.93	554	
446.93	2308	
450.68	738	
452.05	638	
453.93	535	
455.80	1801	1+
459.05	1498	
468.04	1535	
476.93	1727	
480.90	2612	
482.80	687	
487.07	2461	1+
504.80	893	
507.80	1466	
518.80	618	
538.93	864	
END IONS

###FS:    #m/z:    576.8 #charge   2
###MaxRes:#m/z:      0.0 #charge-128
###MS: 41/45/
###MSMS: 42/47/
BEGIN IONS
TITLE= Cmpd 8, +MSn(576.8), 0.5 min
PEPMASS=576.84	271664
CHARGE=2+
128.68	1424	
160.80	1718	
330.93	1366	
348.75	2127	
368.68	1350	
385.89	10159	
389.68	1139	
394.93	2585	
407.80	4298	
439.76	6865	1+
461.92	14308	1+
463.86	33642	1+
465.58	4285	2+
478.18	2710	
480.98	4846	
481.90	39036	1+
483.82	10210	2+
485.07	6076	1+
485.95	7251	2+
487.67	6158	1+
488.66	8300	2+
490.77	4073	2+
492.68	3610	
494.06	3848	2+
495.96	1060	
496.93	4509	
498.80	2586	
505.15	3708	
508.06	1764	
512.93	1403	
519.42	1341	
529.18	9053	
530.69	2559	
535.84	3614	
537.93	2173	
539.55	1096	
541.06	1463	
546.68	2494	
550.93	2179	
552.88	4477	
553.81	12315	1+
556.80	6907	1+
558.82	17790	
559.85	81146	
564.93	3601	1+
569.18	1921	
571.75	1683	
572.83	8336	1+
576.16	4150	
576.86	76499	1+
579.55	10795	1+
580.54	18614	2+
582.47	3052	
582.81	10587	2+
583.86	11238	2+
585.73	4735	
586.24	3801	
588.66	4876	1+
590.20	1879	
590.78	7455	1+
591.88	2559	
592.44	2294	
594.13	2687	
594.82	7366	1+
596.94	12340	1+
599.76	4346	1+
601.21	4081	
601.72	7658	1+
604.38	8071	1+
606.11	4327	1+
607.11	7073	2+
611.81	2134	
612.15	1829	
614.56	1151	
619.43	2612	
621.30	1409	
621.93	3299	1+
627.93	1206	
635.43	2374	
637.43	1852	
1542.05	1857	
END IONS

###FS:    #m/z:    377.9 #charge   1
###MaxRes:#m/z:      0.0 #charge-128
###MS: 33/53/
###MSMS: 36/56/
BEGIN IONS
TITLE= Cmpd 9, +MSn(377.9), 0.5 min
PEPMASS=377.93	77582
CHARGE=1+
182.80	971	
191.68	1923	
194.80	883	
244.93	834	
263.93	520	
264.93	1133	
283.80	780	
285.93	1187	
301.05	613	
306.68	1423	
316.94	4264	3+
319.05	937	
321.05	1732	
322.04	5659	1+
330.93	1954	
331.94	3340	1+
334.80	922	
336.83	2495	1+
348.99	919	
350.80	971	
353.84	3554	1+
354.37	2820	2+
358.79	5381	
360.75	2001	
362.86	667	
364.99	1982	1+
365.92	2342	2+
367.05	1188	
372.97	1151	
374.80	2183	
376.87	1986	
378.91	4816	1+
384.35	2233	2+
386.04	1671	1+
389.35	808	
391.86	1133	
392.02	1040	
394.80	515	
396.80	6097	
398.18	1477	
401.81	1596	
402.78	4487	1+
404.93	1118	
406.82	932	
408.68	702	
410.73	1535	
412.18	1885	2+
414.72	1201	
421.36	786	
422.83	685	
431.18	1070	
432.83	3196	
435.93	603	
440.80	687	
461.90	696	
473.43	559	
474.68	884	
481.80	1320	
496.43	1861	
506.43	648	
514.93	928	
558.80	795	
END IONS

###FS:    #m/z:    680.8 #charge-128
###MaxRes:#m/z:      0.0 #charge-128
###MS: 49/
###MSMS: 48/
BEGIN IONS
TITLE= Cmpd 10, +MSn(680.8), 0.5 min
PEPMASS=680.81	138011

319.80	2468	
392.81	3031	
413.05	4805	
448.80	3403	
452.96	2002	
458.93	2218	
544.93	1577	
549.94	4601	
557.93	2337	
565.18	1229	
565.94	10907	1+
573.55	1395	
583.79	10881	1+
585.05	4191	
586.82	9096	
591.45	3889	
638.90	5466	
639.42	5682	
656.80	10968	1+
661.88	5442	1+
663.31	4670	
667.18	2017	
676.36	3808	
677.88	2379	
678.25	1319	
679.87	4190	
681.93	1719	
682.29	2342	
684.43	1298	
687.68	1968	
689.68	1281	
692.80	9390	1+
697.78	7998	1+
702.55	4321	
709.93	8634	
713.92	1604	
715.81	3073	
720.55	2516	
725.44	1820	
730.30	2324	
732.82	1939	
742.82	2669	
745.43	2253	
749.05	1264	
754.32	2581	
END IONS

###FS:    #m/z:    500.8 #charge   2
###MaxRes:#m/z:      0.0 #charge-128
###MS: 45/49/
###MSMS: 46/50/
BEGIN IONS
TITLE= Cmpd 11, +MSn(500.8), 0.5 min
PEPMASS=500.85	458619
CHARGE=2+
170.55	2744	
198.68	2940	
225.93	3176	
268.93	2613	
365.05	3615	
369.94	4395	
386.89	5269	
404.87	5886	
406.93	10605	
414.93	3718	
454.91	11002	
459.87	14949	
473.04	4671	
475.58	4075	
476.05	6431	
476.42	19404	2+
477.86	493161	
479.28	19504	2+
480.72	72946	2+
481.62	32190	1+
483.24	43355	2+
485.02	6493	
485.49	4662	
486.54	3622	
487.18	6223	
488.73	13464	1+
491.30	2747	
494.24	2838	
495.25	8440	
495.77	60570	1+
497.60	4208	
498.04	8125	
498.66	28675	2+
500.18	15775	
500.89	92220	1+
501.92	50519	2+
502.98	31097	2+
504.92	6829	
505.17	3977	
505.87	17815	2+
507.44	6272	
509.26	6422	
510.92	4775	
512.55	3780	
515.30	3145	
515.80	5214	
516.81	3402	
518.80	34044	1+
520.38	8079	
521.02	24165	1+
522.78	18481	
523.28	21906	1+
524.96	21176	1+
526.04	9553	
526.36	7284	
527.44	3433	
527.81	3793	
528.16	8556	
529.08	4937	
531.18	2659	
541.35	3132	
541.92	3325	
542.55	5877	
544.21	2861	
552.70	3778	
558.43	4481	
END IONS

###FS:    #m/z:    812.4 #charge-128
###MaxRes:#m/z:      0.0 #charge-128
###MS: 45/
###MSMS: 51/
BEGIN IONS
TITLE= Cmpd 12, +MSn(812.4), 0.5 min
PEPMASS=812.39	158022

314.05	2168	
547.18	4401	
584.93	3876	
618.06	1170	
650.06	1414	
662.18	2472	
680.82	8079	
697.18	1590	
697.80	2884	
698.05	20604	1+
735.69	1370	
751.81	3381	
753.67	2144	
776.43	3064	
792.61	4300	
794.20	1811	
794.80	5918	1+
801.80	1157	
810.61	3620	
812.80	1138	
816.80	1284	
823.80	1393	
826.82	3312	1+
827.56	1972	
828.92	6603	1+
830.59	4727	
837.04	3978	
837.53	1765	
842.69	3609	
844.80	2505	
870.84	5229	1+
894.31	1516	
END IONS

###FS:    #m/z:    505.7 #charge   1
###MaxRes:#m/z:      0.0 #charge-128
###MS: 45/
###MSMS: 52/
BEGIN IONS
TITLE= Cmpd 13, +MSn(505.7), 0.5 min
PEPMASS=505.73	114122
CHARGE=1+
316.68	1925	
348.93	1169	
367.80	3178	
369.93	5789	
374.92	2641	
391.56	1196	
392.04	12136	1+
408.93	3071	
420.80	1099	
445.18	1962	
450.05	2011	
463.82	2311	1+
482.04	1395	
482.80	16340	1+
485.80	8367	1+
486.67	5139	2+
487.94	6066	
488.80	19622	1+
498.68	1775	
500.75	2003	
506.04	2409	
519.92	2565	
521.80	5811	
523.27	1893	
523.74	11861	1+
527.41	3268	1+
531.30	1540	
532.74	1297	
548.07	1082	
549.31	3891	
END IONS

###FS:    #m/z:    579.9 #charge   2
###MaxRes:#m/z:      0.0 #charge-128
###MS: 61/
###MSMS: 60/
BEGIN IONS
TITLE= Cmpd 14, +MSn(579.9), 0.6 min
PEPMASS=579.94	238215
CHARGE=2+
357.18	2954	
434.05	1510	
443.80	2070	
449.05	1461	
466.05	2276	
487.18	1402	
525.10	3073	
526.81	2562	
533.68	1177	
539.80	4601	
541.55	1393	
548.55	3267	
556.87	11390	1+
559.30	2129	
561.09	1220	
562.27	4299	
562.92	6761	2+
568.68	1736	
END IONS

###FS:    #m/z:    382.1 #charge   2
###MaxRes:#m/z:      0.0 #charge-128
###MS: 57/61/
###MSMS: 58/62/
BEGIN IONS
TITLE= Cmpd 15, +MSn(382.1), 0.6 min
PEPMASS=382.11	1271125
CHARGE=2+
129.86	12305	
139.75	14825	1+
146.86	5114	
166.80	5481	
167.79	16350	
169.75	31785	1+
184.82	27491	1+
202.81	51268	1+
212.93	8990	
214.80	1753	
230.83	135744	1+
241.80	1525	
273.93	1468	
286.80	1644	
319.93	1793	
322.55	8667	
331.26	26979	
342.03	3213	
342.62	6971	2+
347.04	1847	
351.05	1650	
363.10	9473	1+
364.07	10906	2+
415.05	3267	
433.17	4336	
471.22	1519	
515.18	2226	
533.22	163152	1+
600.31	4452	
644.40	2502	
672.30	1801	
685.32	6824	
702.30	1561	
END IONS

###FS:    #m/z:    357.0 #charge   2
###MaxRes:#m/z:      0.0 #charge-128
###MS: 57/61/
###MSMS: 59/63/
BEGIN IONS
TITLE= Cmpd 16, +MSn(357.0), 0.6 min
PEPMASS=357.04	171690
CHARGE=2+
119.79	1642	1+
147.80	535	
161.80	1089	
164.80	741	
182.77	1193	
196.74	2172	
212.82	2031	1+
223.80	652	
236.80	554	
242.80	1015	
245.68	1300	
251.93	677	
254.80	1330	
260.81	860	
272.93	1388	
275.90	6284	1+
293.05	844	
297.05	554	
303.68	2335	
314.93	1413	
319.42	1168	2+
331.05	898	
332.38	2817	2+
332.88	3710	1+
339.11	1662	2+
340.06	5214	
349.19	1930	
382.43	510	
420.18	701	
438.16	2706	
441.06	545	
441.93	1222	
454.68	2267	
458.68	1403	
463.05	913	
545.20	1314	
585.05	932	
END IONS

###FS:    #m/z:    349.1 #charge   2
###MaxRes:#m/z:      0.0 #charge-128
###MS: 73/77/
###MSMS: 74/78/
BEGIN IONS
TITLE= Cmpd 17, +MSn(349.1), 0.8 min
PEPMASS=349.07	410325
CHARGE=2+
119.96	7615	
148.80	1094	
164.85	6205	
216.55	880	
230.93	900	
249.05	1041	
257.93	834	
258.94	9438	
275.43	2513	
275.98	22806	1+
306.80	1086	
311.93	825	
330.62	3833	2+
331.11	9291	1+
331.62	14834	2+
359.81	3348	
405.05	2087	
422.19	27598	1+
423.13	10554	2+
475.18	1041	
534.30	2891	1+
550.23	1867	1+
569.30	2915	
END IONS

###FS:    #m/z:    391.2 #charge-128
###MaxRes:#m/z:      0.0 #charge-128
###MS: 53/97/
###MSMS: 55/99/
BEGIN IONS
TITLE= Cmpd 18, +MSn(391.2), 0.8 min
PEPMASS=391.21	196275

112.18	2426	
112.99	15610	
145.93	1148	
148.77	45991	1+
166.73	24048	1+
175.68	1315	
228.18	736	
238.83	878	
244.80	957	
252.93	1226	
260.92	5330	2+
261.44	3676	3+
276.92	5736	
278.41	1475	
278.98	19262	
280.93	608	
288.43	1810	
294.05	711	
294.90	6160	
297.00	4039	1+
299.80	608	
330.18	1040	
332.93	1889	
349.17	943	
350.91	2412	
354.93	986	
367.80	500	
369.68	746	
370.02	547	
372.08	1521	
372.93	5455	1+
373.02	2433	
390.93	1055	
393.55	1349	
409.84	1183	
411.79	944	
414.93	1345	
417.43	1080	
424.80	1913	
472.80	1712	
END IONS

###FS:    #m/z:    389.1 #charge   2
###MaxRes:#m/z:      0.0 #charge-128
###MS: 89/93/
###MSMS: 90/94/
BEGIN IONS
TITLE= Cmpd 19, +MSn(389.1), 1.0 min
PEPMASS=389.10	108050
CHARGE=2+
119.06	751	
129.84	1674	
166.18	1295	
172.55	1236	
183.78	3091	1+
198.93	584	
200.77	916	
216.88	8808	
218.93	1153	
244.84	13712	1+
253.80	1413	
302.79	672	
332.18	834	
342.59	879	
343.17	2523	
347.05	598	
364.12	2404	1+
367.56	771	
369.69	1919	2+
371.15	4264	1+
373.17	2943	2+
388.80	643	
408.93	1414	
533.24	18365	1+
631.31	525	
END IONS

###FS:    #m/z:    372.2 #charge   1
###MaxRes:#m/z:      0.0 #charge-128
###MS: 97/101/
###MSMS: 100/103/
BEGIN IONS
TITLE= Cmpd 20, +MSn(372.2), 1.1 min
PEPMASS=372.23	356290
CHARGE=1+
130.05	1727	
133.80	751	
143.80	864	
146.68	520	
157.80	569	
174.70	2363	3+
214.68	878	
224.80	1384	
226.93	746	
229.80	4591	1+
250.43	854	
259.00	9306	3+
262.93	927	
267.80	726	
288.03	2828	
311.84	2592	
312.06	2583	
314.80	790	
326.81	1060	
328.06	2219	
332.93	952	
340.18	1604	
349.18	736	
350.55	711	
354.05	859	
355.08	9506	1+
372.05	3051	
390.18	1237	
391.80	692	
399.18	1751	
416.25	2599	
440.24	3175	
443.30	1074	
447.18	1330	
467.93	731	
553.29	5126	
END IONS

###FS:    #m/z:    423.1 #charge   2
###MaxRes:#m/z:      0.0 #charge-128
###MS: 101/
###MSMS: 102/
BEGIN IONS
TITLE= Cmpd 21, +MSn(423.1), 1.1 min
PEPMASS=423.08	2674940
CHARGE=2+
135.82	2244	
164.68	2021	
199.80	2305	
222.80	2195	
265.43	1786	
278.93	1226	
292.93	4529	
318.93	5269	
332.18	3771	
376.68	1368	
380.05	5550	1+
391.18	1786	
403.82	4401	
405.55	3346	
457.06	3769	
END IONS

###FS:    #m/z:    352.3 #charge   1
###MaxRes:#m/z:      0.0 #charge-128
###MS: 109/
###MSMS: 107/
BEGIN IONS
TITLE= Cmpd 22, +MSn(352.3), 1.1 min
PEPMASS=352.29	105494
CHARGE=1+
200.93	1069	
228.93	5033	
232.80	1059	
257.05	1589	
260.97	5291	
280.93	1089	
289.05	1599	
291.18	2717	
292.80	1373	
309.93	1393	
329.27	13180	1+
333.05	2403	
333.94	4756	1+
361.93	1226	
376.80	1687	
466.18	1059	
472.43	1816	
574.32	3525	
END IONS

###FS:    #m/z:    510.1 #charge-128
###MaxRes:#m/z:      0.0 #charge-128
###MS: 113/
###MSMS: 120/
BEGIN IONS
TITLE= Cmpd 23, +MSn(510.1), 1.2 min
PEPMASS=510.09	82415

197.68	3740	
295.05	1246	
297.05	1844	
310.93	2658	
325.05	1756	
332.80	4130	
335.05	1903	
395.06	2485	
420.55	1363	
423.05	1501	
431.05	3522	
438.05	3493	
440.05	2521	
444.18	3237	
453.68	2287	
465.81	5874	
468.68	2472	
482.68	1373	
487.55	1835	
489.80	1177	
510.18	1275	
525.80	1530	
END IONS

###FS:    #m/z:    325.2 #charge-128
###MaxRes:#m/z:      0.0 #charge-128
###MS: 125/
###MSMS: 123/
BEGIN IONS
TITLE= Cmpd 24, +MSn(325.2), 1.3 min
PEPMASS=325.22	75549

134.80	1736	
212.89	3591	
235.93	1030	
264.93	5985	
300.93	2658	
306.05	4984	1+
362.82	2664	
414.05	11140	2+
423.15	35205	
461.18	1599	
END IONS

###FS:    #m/z:    414.1 #charge   2
###MaxRes:#m/z:      0.0 #charge-128
###MS: 125/129/
###MSMS: 126/130/
BEGIN IONS
TITLE= Cmpd 25, +MSn(414.1), 1.3 min
PEPMASS=414.11	157344
CHARGE=2+
122.05	651	
135.80	1403	
190.93	957	
224.43	1138	
232.68	1355	
244.93	1547	
252.87	1711	2+
274.97	21633	2+
278.94	967	
302.18	1852	
319.03	3200	1+
350.18	534	
352.94	4481	1+
355.07	3496	
362.05	908	
367.30	1173	
391.80	566	
392.60	3396	2+
394.81	4663	2+
395.56	1851	
397.29	593	
411.68	1963	
430.80	626	
432.55	993	
436.05	1590	
464.05	3091	1+
506.29	2117	1+
509.18	1236	
550.30	1531	
END IONS

###FS:    #m/z:    506.8 #charge   3
###MaxRes:#m/z:      0.0 #charge-128
###MS: 109/157/
###MSMS: 110/158/
BEGIN IONS
TITLE= Cmpd 26, +MSn(506.8), 1.4 min
PEPMASS=506.85	114122
CHARGE=3+
194.68	1192	
200.80	1467	
261.94	2736	
270.93	917	
290.81	545	
295.05	976	
314.18	780	
318.05	623	
344.93	677	
346.05	1099	
388.80	770	
391.18	893	
409.09	3763	1+
436.80	1678	
447.02	1533	
465.01	942	
471.49	45998	
473.97	829	
487.80	533	
488.80	1335	
489.68	4843	
495.06	880	
512.43	1109	
523.18	771	
533.93	707	
END IONS

###FS:    #m/z:    533.2 #charge   2
###MaxRes:#m/z:      0.0 #charge-128
###MS: 153/157/
###MSMS: 154/159/
BEGIN IONS
TITLE= Cmpd 27, +MSn(533.2), 1.6 min
PEPMASS=533.18	34962
CHARGE=2+
199.93	775	
208.80	603	
230.93	603	
259.92	1200	
261.99	2624	
274.94	914	
298.93	1119	
302.13	1111	
308.80	976	
335.18	1771	
363.05	912	
372.05	888	
376.18	1741	
386.18	1241	
430.18	5089	
439.17	7380	2+
455.93	682	
471.18	721	
475.18	1959	
480.80	1060	
489.18	565	
490.93	775	
492.18	525	
497.17	1970	2+
502.18	2470	
502.78	562	
511.30	1020	
513.64	2994	1+
514.47	9524	2+
526.68	702	
577.26	1549	
618.30	2978	
690.43	657	
866.44	1072	
END IONS

###FS:    #m/z:    466.5 #charge-128
###MaxRes:#m/z:      0.0 #charge-128
###MS: 157/
###MSMS: 160/
BEGIN IONS
TITLE= Cmpd 28, +MSn(466.5), 1.7 min
PEPMASS=466.52	48534

278.93	2120	
353.15	1430	
360.09	2720	
368.43	4238	
406.05	4346	
427.18	4573	
430.18	1717	
442.57	26160	
454.36	10915	2+
493.68	2747	
511.18	5333	
END IONS

###FS:    #m/z:    507.2 #charge   2
###MaxRes:#m/z:      0.0 #charge-128
###MS: 165/
###MSMS: 162/
BEGIN IONS
TITLE= Cmpd 29, +MSn(507.2), 1.7 min
PEPMASS=507.16	39235
CHARGE=2+
200.80	1413	
262.03	1688	
264.93	2011	
313.93	1403	
346.05	4032	
362.10	3526	
409.20	4107	
412.56	7413	
414.30	1692	
417.18	1746	
451.68	5107	
462.68	2273	
475.05	1269	
488.80	2263	
522.43	2601	
588.26	3084	
END IONS

###FS:    #m/z:    499.9 #charge   3
###MaxRes:#m/z:      0.0 #charge-128
###MS: 197/
###MSMS: 194/
BEGIN IONS
TITLE= Cmpd 30, +MSn(499.9), 2.0 min
PEPMASS=499.86	112832
CHARGE=3+
186.75	4999	
317.05	3393	
330.05	2339	
346.18	2592	
379.27	3191	
458.93	3846	
470.05	7965	
481.05	4884	
488.43	10102	
543.18	4019	
622.31	2445	
752.18	1403	
785.43	3003	
END IONS

###FS:    #m/z:    492.9 #charge   3
###MaxRes:#m/z:      0.0 #charge-128
###MS: 209/
###MSMS: 207/
BEGIN IONS
TITLE= Cmpd 31, +MSn(492.9), 2.2 min
PEPMASS=492.86	485334
CHARGE=3+
146.68	3139	
229.72	1358	
252.93	2325	
286.55	4288	
300.30	3394	
333.68	6622	
372.06	1060	
412.18	1285	
430.64	1461	
432.85	3374	
439.13	66989	2+
466.18	4121	
474.73	6941	2+
481.43	13565	1+
565.30	2511	
582.43	1256	
583.05	2326	
595.30	1373	
600.32	14895	1+
666.30	1295	
770.31	3201	
860.58	1773	
END IONS

###FS:    #m/z:    738.8 #charge   2
###MaxRes:#m/z:      0.0 #charge-128
###MS: 209/213/
###MSMS: 210/214/
BEGIN IONS
TITLE= Cmpd 32, +MSn(738.8), 2.2 min
PEPMASS=738.78	559469
CHARGE=2+
177.80	1845	
229.83	6732	
256.80	633	
266.93	567	
299.05	863	
325.07	5375	1+
336.14	2805	
344.08	1660	
354.17	1139	
358.15	1246	
371.13	9530	1+
409.18	1653	
416.93	1097	
424.06	801	
426.43	1533	
437.21	1666	
439.13	3123	1+
454.22	6184	1+
466.19	3997	1+
469.18	589	
470.16	2541	
472.29	1353	
487.21	6368	
489.68	966	
516.68	2177	
521.41	746	
537.20	1173	
539.18	1059	
547.30	1246	
564.31	1127	
564.80	1930	
565.21	6120	1+
572.40	3165	
577.31	1629	
582.23	13396	1+
595.34	1457	
600.29	36366	1+
615.30	16224	
616.73	1191	
624.28	2547	
666.34	3819	1+
697.00	2768	1+
702.43	1056	
702.93	2311	
706.81	2932	
712.43	4663	
721.33	2579	
730.18	3240	
859.31	2367	1+
877.43	43750	1+
990.58	4439	1+
1011.68	672	
1119.54	2881	
1247.77	924	
END IONS

###FS:    #m/z:    510.5 #charge   3
###MaxRes:#m/z:      0.0 #charge-128
###MS: 225/
###MSMS: 223/
BEGIN IONS
TITLE= Cmpd 33, +MSn(510.5), 2.3 min
PEPMASS=510.48	31023
CHARGE=3+
252.93	1952	
282.93	2198	
410.56	4279	
429.80	1609	
439.05	5808	
444.18	1246	
450.93	2600	
474.93	2001	
476.18	2786	
479.43	1285	
490.94	1424	
495.72	36992	2+
565.68	1893	
610.05	1991	
640.18	2473	
651.18	3308	
654.18	2021	
END IONS

###FS:    #m/z:    749.8 #charge   2
###MaxRes:#m/z:      0.0 #charge-128
###MS: 225/
###MSMS: 226/
BEGIN IONS
TITLE= Cmpd 34, +MSn(749.8), 2.4 min
PEPMASS=749.78	37329
CHARGE=2+
536.81	1308	
600.30	2374	
635.80	2668	
672.93	3454	
698.43	1167	
709.19	3091	
717.81	15280	1+
719.28	3345	
730.89	2142	
811.30	1383	
878.55	2057	
1185.05	1348	
END IONS

###FS:    #m/z:    505.5 #charge-128
###MaxRes:#m/z:      0.0 #charge-128
###MS: 225/
###MSMS: 227/
BEGIN IONS
TITLE= Cmpd 35, +MSn(505.5), 2.4 min
PEPMASS=505.49	30670

229.80	1315	
257.93	1285	
300.68	3306	
302.68	2482	
360.93	1256	
409.93	2238	
417.80	6269	
458.40	3823	
459.80	5760	
461.93	1511	
464.68	1766	
469.92	1298	
477.68	6169	
484.61	6861	
487.25	6007	2+
489.18	3012	
490.80	11865	
504.93	1452	
600.18	1746	
690.23	2119	
END IONS

###FS:    #m/z:    497.7 #charge   2
###MaxRes:#m/z:      0.0 #charge-128
###MS: 229/
###MSMS: 230/
BEGIN IONS
TITLE= Cmpd 36, +MSn(497.7), 2.4 min
PEPMASS=497.67	50376
CHARGE=2+
234.93	2138	
246.80	1039	
252.83	3055	
278.93	2257	
307.93	1363	
334.93	1236	
355.18	3983	
381.18	3228	
394.80	2600	
449.18	1305	
461.18	1530	
464.18	2099	
466.58	2306	
476.71	2196	
478.84	12996	1+
516.19	3173	
596.18	1973	
879.33	1509	
END IONS

###FS:    #m/z:    346.8 #charge   3
###MaxRes:#m/z:      0.0 #charge-128
###MS: 253/261/
###MSMS: 254/262/
BEGIN IONS
TITLE= Cmpd 37, +MSn(346.8), 2.7 min
PEPMASS=346.77	57763
CHARGE=3+
184.93	595	
185.70	2596	
194.32	11723	3+
250.01	4239	1+
250.94	5133	3+
255.55	4331	
269.43	972	
281.84	2405	1+
289.13	1629	
303.55	6145	1+
304.04	3587	2+
312.05	7182	1+
317.18	1354	
323.71	6467	2+
326.08	1981	
327.93	842	
329.08	1691	
362.30	1914	
375.68	986	
388.17	4216	
437.18	1128	
474.80	2002	
508.18	525	
538.39	3034	
581.31	628	
651.31	820	
END IONS

###FS:    #m/z:    419.2 #charge   1
###MaxRes:#m/z:      0.0 #charge-128
###MS: 245/281/
###MSMS: 246/282/
BEGIN IONS
TITLE= Cmpd 38, +MSn(419.2), 2.8 min
PEPMASS=419.24	36537
CHARGE=1+
126.06	702	
126.88	4103	
137.17	1183	
148.72	1379	
198.55	967	
221.80	1055	
274.95	7855	1+
283.18	1192	
293.04	7383	1+
358.18	1648	
369.18	1745	
375.68	570	
378.80	1114	
380.80	626	
381.81	1315	
397.25	571	
401.26	2114	2+
510.93	2370	
END IONS

###FS:    #m/z:    523.7 #charge   2
###MaxRes:#m/z:      0.0 #charge-128
###MS: 269/273/
###MSMS: 272/274/
BEGIN IONS
TITLE= Cmpd 39, +MSn(523.7), 2.8 min
PEPMASS=523.70	38476
CHARGE=2+
121.80	2178	
144.80	667	
185.72	1556	
201.80	814	
229.80	2149	
280.93	1187	
298.93	2014	
363.93	1815	
378.30	1222	
384.05	801	
399.18	692	
402.18	2301	
424.93	986	
433.17	1000	
471.18	579	
483.30	1678	
492.67	5496	2+
496.80	1335	
501.80	788	
505.70	13143	
506.20	5117	
512.68	1546	
817.32	1275	
END IONS

###FS:    #m/z:    350.1 #charge   2
###MaxRes:#m/z:      0.0 #charge-128
###MS: 273/277/
###MSMS: 275/278/
BEGIN IONS
TITLE= Cmpd 40, +MSn(350.1), 2.9 min
PEPMASS=350.13	2974776
CHARGE=2+
150.93	2286	
183.05	520	
184.87	11516	
212.85	19791	1+
271.05	1153	
280.96	2604	
293.06	1580	
302.68	1761	
312.30	823	
314.05	1109	
317.30	1472	
326.07	3120	
327.30	1582	
328.81	1163	
332.05	662	
333.18	2113	
374.17	5775	1+
374.96	1587	2+
384.18	1084	
388.12	504	
408.18	731	
450.31	2140	
487.34	23886	1+
586.31	1909	
END IONS

###FS:    #m/z:    493.5 #charge   3
###MaxRes:#m/z:      0.0 #charge-128
###MS: 273/
###MSMS: 280/
BEGIN IONS
TITLE= Cmpd 41, +MSn(493.5), 2.9 min
PEPMASS=493.52	485334
CHARGE=3+
358.05	1010	
395.05	1550	
402.93	1825	
412.05	3649	
439.13	27713	2+
442.18	1181	
454.80	1363	
456.93	1629	
466.07	4180	
474.63	3104	1+
475.55	4812	2+
491.93	2590	
595.22	5057	
601.22	2187	
603.69	2033	
668.30	1059	
END IONS

###FS:    #m/z:    351.6 #charge-128
###MaxRes:#m/z:      0.0 #charge-128
###MS: 289/333/
###MSMS: 292/336/
BEGIN IONS
TITLE= Cmpd 42, +MSn(351.6), 3.3 min
PEPMASS=351.63	44301

181.80	1236	
184.90	12190	1+
202.80	991	
212.90	16758	1+
247.05	647	
280.93	937	
281.27	700	
282.05	1740	
297.05	1173	
310.05	589	
316.68	1187	
318.17	1132	
326.43	1207	
327.30	1550	
328.83	770	
329.27	10074	1+
340.93	2922	
349.30	1374	
352.68	800	
360.05	2523	
374.21	24771	1+
381.27	1605	
382.18	741	
383.09	730	
398.31	1884	
427.31	792	
435.18	707	
445.31	835	
451.18	1708	
453.21	1145	
469.21	4644	
470.28	6023	1+
473.80	1035	
487.30	220571	1+
586.35	4956	
END IONS

###FS:    #m/z:    333.1 #charge   2
###MaxRes:#m/z:      0.0 #charge-128
###MS: 325/329/
###MSMS: 326/330/
BEGIN IONS
TITLE= Cmpd 43, +MSn(333.1), 3.4 min
PEPMASS=333.06	65514
CHARGE=2+
186.86	13485	1+
214.86	14408	1+
242.68	829	
256.80	1045	
272.76	1076	
275.93	967	
304.05	1639	
305.93	1850	
308.74	1664	1+
314.08	1826	1+
314.99	1946	2+
321.05	589	
333.68	858	
407.93	2116	
429.06	1463	
451.18	19151	1+
458.05	834	
487.24	4095	
563.30	1992	
END IONS

###FS:    #m/z:    523.2 #charge   2
###MaxRes:#m/z:      0.0 #charge-128
###MS: 405/409/
###MSMS: 406/410/
BEGIN IONS
TITLE= Cmpd 44, +MSn(523.2), 4.2 min
PEPMASS=523.24	77836
CHARGE=2+
128.05	805	
220.93	1374	
237.80	1913	
255.93	2100	
261.80	751	
269.93	1187	
375.02	3124	
376.24	1908	1+
379.55	2689	
386.30	854	
405.55	9519	2+
408.99	1444	
414.17	21884	
423.15	2355	
462.80	647	
481.59	1066	
487.18	1311	
488.93	662	
505.18	4501	
505.69	4016	
590.30	702	
635.55	687	
740.30	1904	
758.40	2050	
END IONS

###FS:    #m/z:    745.8 #charge-128
###MaxRes:#m/z:      0.0 #charge-128
###MS: 525/
###MSMS: 526/
BEGIN IONS
TITLE= Cmpd 45, +MSn(745.8), 5.5 min
PEPMASS=745.81	24709

432.05	1442	
466.68	1233	
491.05	3817	
501.05	1834	
505.80	1604	
579.18	2005	
586.55	1734	
596.30	9103	
614.30	9670	1+
614.92	1549	
699.93	1335	
709.68	1511	
727.18	2777	1+
877.42	6253	
END IONS

###FS:    #m/z:    429.2 #charge   2
###MaxRes:#m/z:      0.0 #charge-128
###MS: 537/541/
###MSMS: 539/542/
BEGIN IONS
TITLE= Cmpd 46, +MSn(429.2), 5.6 min
PEPMASS=429.21	39135
CHARGE=2+
174.56	810	
185.93	790	
212.81	2371	1+
230.80	834	
238.68	1590	
258.93	888	
284.05	662	
303.05	795	
358.81	707	
360.11	5234	1+
369.26	1664	
377.15	1387	
379.80	1037	
393.80	653	
397.29	880	
400.68	550	
401.18	3415	
410.09	6842	1+
443.08	1115	
461.11	5184	1+
470.43	1131	
472.30	917	
480.30	947	
498.30	957	
574.40	2192	
645.41	4692	
END IONS

###FS:    #m/z:    499.1 #charge   2
###MaxRes:#m/z:      0.0 #charge-128
###MS: 649/653/661/
###MSMS: 651/656/662/
BEGIN IONS
TITLE= Cmpd 47, +MSn(499.1), 6.8 min
PEPMASS=499.13	18225
CHARGE=2+
152.80	353	
171.68	716	
211.76	993	
257.93	1753	
283.05	857	
311.30	713	
341.55	484	
353.68	451	
371.18	824	
378.56	798	
384.30	484	
392.99	1219	
409.30	634	
427.55	346	
437.62	7725	2+
439.49	1101	
441.64	2190	
444.80	1115	
446.13	21866	2+
451.30	575	
452.81	337	
454.18	366	
456.68	464	
464.18	500	
468.54	422	
471.43	536	
476.05	393	
479.92	360	
504.55	363	
506.30	1266	1+
509.93	379	
588.18	1105	
600.24	1042	
602.29	1495	
610.30	624	
663.31	635	
681.30	379	
892.43	618	
END IONS

###FS:    #m/z:    491.5 #charge   3
###MaxRes:#m/z:      0.0 #charge-128
###MS: 653/657/
###MSMS: 654/658/
BEGIN IONS
TITLE= Cmpd 48, +MSn(491.5), 6.8 min
PEPMASS=491.49	73136
CHARGE=3+
266.80	549	
288.05	515	
334.59	3888	2+
339.05	1796	
355.18	608	
357.05	584	
360.07	4666	1+
384.05	712	
393.80	2370	
395.93	530	
400.05	1894	
402.12	3685	2+
404.61	24591	2+
426.18	569	
431.18	1972	
443.09	5838	
445.77	1463	1+
451.06	1207	
452.79	1253	
455.81	1473	
458.18	977	
460.69	3863	2+
462.06	801	
464.80	3867	
470.56	1125	
472.80	1904	
473.58	17543	
479.36	36002	1+
492.18	1158	
497.68	13231	2+
523.18	1276	
548.19	4770	
548.67	6885	1+
605.18	927	
629.16	3668	1+
630.41	891	
END IONS

###FS:    #m/z:    551.8 #charge   2
###MaxRes:#m/z:      0.0 #charge-128
###MS: 737/741/
###MSMS: 738/742/
BEGIN IONS
TITLE= Cmpd 49, +MSn(551.8), 7.7 min
PEPMASS=551.76	1413001
CHARGE=2+
174.80	746	
195.80	1451	
254.05	628	
271.15	683	
271.87	2668	1+
276.07	2918	1+
289.02	8669	1+
328.05	934	
329.55	4876	2+
347.11	4062	
352.18	1163	
371.28	1078	
375.17	2921	1+
376.92	702	
379.60	2163	1+
382.10	11527	
388.16	12550	1+
418.10	2727	1+
436.80	1369	
440.18	527	
446.17	19602	1+
474.30	1437	
487.72	6545	2+
491.13	1580	
493.64	3758	2+
501.28	23859	1+
503.19	6523	
504.80	1312	
507.81	3185	
513.81	1060	
515.31	1870	
527.68	1665	
529.25	3982	
532.88	795	
533.67	4742	1+
538.24	5428	1+
550.80	1133	
561.41	591	
584.18	540	
600.41	2472	
602.30	10020	1+
651.31	1176	
657.41	21044	1+
715.37	6107	1+
728.24	2491	
827.35	1026	
END IONS

###FS:    #m/z:    419.2 #charge-128
###MaxRes:#m/z:      0.0 #charge-128
###MS: 745/749/
###MSMS: 746/750/
BEGIN IONS
TITLE= Cmpd 50, +MSn(419.2), 7.8 min
PEPMASS=419.21	763126

127.02	6441	
140.93	1118	
148.71	1662	
174.83	12298	1+
273.93	964	
274.98	8106	1+
281.97	592	
283.80	662	
292.96	3820	
332.30	721	
358.80	726	
360.10	4716	
361.16	21110	1+
375.18	1714	
378.05	893	
381.74	2747	1+
393.07	13257	2+
397.80	682	
400.30	865	
401.61	1330	
402.08	58710	2+
443.19	2732	
461.19	10767	1+
473.18	2164	
515.59	4032	1+
562.80	647	
563.30	729	
629.19	6768	1+
647.27	2050	
649.19	1243	
END IONS

###FS:    #m/z:    562.7 #charge-128
###MaxRes:#m/z:      0.0 #charge-128
###MS: 749/753/
###MSMS: 751/754/
BEGIN IONS
TITLE= Cmpd 51, +MSn(562.7), 7.8 min
PEPMASS=562.72	43775

154.93	633	
174.93	1040	
259.05	699	
435.18	545	
483.05	834	
503.18	560	
519.22	2033	
521.50	4821	1+
525.11	1373	1+
530.79	28015	
531.28	16423	
544.77	3705	
950.43	776	
END IONS

###FS:    #m/z:    411.1 #charge   2
###MaxRes:#m/z:      0.0 #charge-128
###MS: 761/765/
###MSMS: 762/766/
BEGIN IONS
TITLE= Cmpd 52, +MSn(411.1), 8.0 min
PEPMASS=411.11	170766
CHARGE=2+
173.80	1040	
174.84	4810	
208.80	2682	
231.80	1535	
248.80	1048	
260.80	1558	
281.93	938	
321.93	824	
323.18	765	
332.31	1176	
343.13	2655	1+
348.80	1992	
353.30	1507	
360.17	2289	
361.12	9635	1+
369.05	589	
370.18	1217	
374.84	1146	
388.05	844	
393.10	13643	1+
456.68	589	
461.08	1197	
462.17	3210	
563.06	1399	
630.33	1019	
647.33	1575	
END IONS

###FS:    #m/z:    391.2 #charge   1
###MaxRes:#m/z:      0.0 #charge-128
###MS: 777/
###MSMS: 776/
BEGIN IONS
TITLE= Cmpd 53, +MSn(391.2), 8.1 min
PEPMASS=391.21	56249
CHARGE=1+
112.38	2961	
112.92	9732	
148.71	27328	1+
166.81	7657	
260.30	4174	2+
277.80	1520	
278.93	15960	1+
330.05	2236	
353.86	4168	1+
389.80	4326	
420.35	2624	
END IONS

###FS:    #m/z:    368.1 #charge-128
###MaxRes:#m/z:      0.0 #charge-128
###MS: 777/781/
###MSMS: 778/782/
BEGIN IONS
TITLE= Cmpd 54, +MSn(368.1), 8.1 min
PEPMASS=368.12	113737

185.85	1224	
194.30	3186	
203.05	608	
212.88	1418	1+
222.80	658	
223.30	1331	
250.92	18948	
252.30	2219	
255.80	574	
280.13	1948	1+
287.44	10538	
288.95	5638	1+
301.53	10442	
313.43	677	
324.05	1404	
326.80	918	
329.24	2862	2+
330.68	878	
341.18	584	
343.68	751	
344.16	7689	1+
349.04	3258	
363.93	554	
388.22	14697	1+
392.18	2273	
407.68	4390	2+
433.18	1566	
478.30	505	
481.21	902	
487.80	971	
501.30	5645	
503.18	7483	1+
531.05	648	
602.29	4632	
603.52	1393	
END IONS

###FS:    #m/z:    552.2 #charge   2
###MaxRes:#m/z:      0.0 #charge-128
###MS: 841/857/
###MSMS: 842/858/
BEGIN IONS
TITLE= Cmpd 55, +MSn(552.2), 8.8 min
PEPMASS=552.25	1413001
CHARGE=2+
275.93	1453	
289.80	2164	
302.05	746	
375.05	619	
382.19	2451	
389.15	1683	
397.68	643	
416.93	1175	
419.30	974	
421.05	770	
430.68	1011	
438.80	972	
446.23	4932	
501.30	1447	
502.18	6239	1+
506.08	582	
513.30	3930	
514.55	932	
516.80	2021	1+
532.70	4218	2+
584.31	702	
601.33	2467	1+
657.43	751	
658.43	3021	
697.18	570	
715.31	600	
729.43	768	
END IONS

###FS:    #m/z:    559.7 #charge   2
###MaxRes:#m/z:      0.0 #charge-128
###MS: 849/
###MSMS: 851/
BEGIN IONS
TITLE= Cmpd 56, +MSn(559.7), 8.8 min
PEPMASS=559.74	63772
CHARGE=2+
288.95	8819	1+
332.68	1354	
334.05	1726	
363.18	1040	
364.05	3021	
388.10	11183	
391.18	3198	
434.25	4066	1+
462.16	11478	1+
495.68	1619	
501.25	18479	1+
529.18	2031	
540.68	1374	
541.17	2231	
603.31	1619	
609.38	1688	
618.34	8071	
657.36	11077	2+
731.30	7259	1+
821.43	2158	
END IONS

###FS:    #m/z:    730.8 #charge   2
###MaxRes:#m/z:      0.0 #charge-128
###MS: 849/853/
###MSMS: 850/854/
BEGIN IONS
TITLE= Cmpd 57, +MSn(730.8), 8.9 min
PEPMASS=730.81	366670
CHARGE=2+
194.80	530	
211.80	584	
212.91	1397	
229.87	4855	
238.93	643	
239.80	2306	1+
288.05	1766	
324.08	1445	
340.20	1171	
349.18	1950	
353.09	5635	1+
358.03	1244	
369.06	653	
419.05	2326	
437.14	2232	
451.34	2424	1+
454.11	7343	1+
469.24	2314	1+
487.16	3269	
519.18	667	
547.26	3159	1+
555.30	1344	
564.25	2743	
565.23	4947	1+
579.18	586	
582.19	8476	1+
600.31	15737	1+
607.22	2232	
607.79	2386	
616.19	2211	
616.72	2550	
650.30	716	
676.80	671	
693.52	1760	1+
703.94	3251	1+
712.76	1345	1+
764.31	1345	
845.56	859	
861.35	29165	1+
974.54	3553	1+
976.44	1090	
1085.31	1105	
1104.55	915	
1214.76	548	
1231.62	1306	
1232.63	2776	
1299.68	638	
END IONS

###FS:    #m/z:    421.7 #charge   2
###MaxRes:#m/z:      0.0 #charge-128
###MS: 873/
###MSMS: 872/
BEGIN IONS
TITLE= Cmpd 58, +MSn(421.7), 9.1 min
PEPMASS=421.65	1038637
CHARGE=2+
170.68	1796	
271.93	3070	
325.18	2708	
327.64	16327	
336.55	3994	
354.05	3934	
361.18	1825	
371.18	4945	
379.93	1353	
385.18	1687	
403.34	3654	2+
422.68	2188	
444.20	1092	
472.30	7828	1+
536.43	1619	
END IONS

###FS:    #m/z:    390.9 #charge-128
###MaxRes:#m/z:      0.0 #charge-128
###MS: 861/901/
###MSMS: 862/904/
BEGIN IONS
TITLE= Cmpd 59, +MSn(390.9), 9.2 min
PEPMASS=390.91	56451

112.26	2504	
113.06	6428	
148.73	29207	
166.71	13161	
194.93	748	
250.86	1658	1+
260.94	3924	
278.95	19511	1+
287.05	657	
306.80	1413	
325.93	1516	
354.82	731	
359.80	1315	
367.93	1340	
373.00	1334	1+
379.93	780	
388.43	746	
455.30	584	
END IONS

###FS:    #m/z:    412.7 #charge   2
###MaxRes:#m/z:      0.0 #charge-128
###MS: 897/
###MSMS: 896/
BEGIN IONS
TITLE= Cmpd 60, +MSn(412.7), 9.3 min
PEPMASS=412.67	40392
CHARGE=2+
271.93	1344	
293.56	1945	
296.55	1991	
310.55	3983	
327.57	15549	
329.18	1481	
363.07	2045	
372.81	1010	
389.55	2060	
391.18	1933	
411.57	1201	
472.43	6172	
END IONS

###FS:    #m/z:    402.1 #charge   2
###MaxRes:#m/z:      0.0 #charge-128
###MS: 893/897/
###MSMS: 894/898/
BEGIN IONS
TITLE= Cmpd 61, +MSn(402.1), 9.3 min
PEPMASS=402.09	151772
CHARGE=2+
170.88	2587	
188.68	1172	
222.76	583	
232.93	839	
234.80	643	
283.84	566	
289.05	736	
293.05	701	
305.05	1599	
313.68	2140	
319.05	962	
328.05	3218	1+
342.18	1530	
354.81	625	
360.23	2950	2+
366.80	5600	
371.18	687	
378.55	1246	
382.80	664	
385.16	2711	
397.31	1130	
408.81	1802	
426.57	758	
436.18	5763	
444.10	1452	
452.18	1276	
456.18	991	
507.69	1067	
509.68	1098	
517.68	3862	
518.14	4000	
546.21	18455	2+
551.26	1790	
592.18	510	
END IONS

###FS:    #m/z:    412.7 #charge   2
###MaxRes:#m/z:      0.0 #charge-128
###MS: 901/
###MSMS: 900/
BEGIN IONS
TITLE= Cmpd 62, +MSn(412.7), 9.3 min
PEPMASS=412.68	40392
CHARGE=2+
111.93	1991	
132.80	2030	
214.93	1756	
228.93	2169	
234.72	1895	
327.62	51534	2+
388.68	2443	
391.05	3022	
472.41	6198	
612.18	1638	
END IONS

###FS:    #m/z:    428.7 #charge   2
###MaxRes:#m/z:      0.0 #charge-128
###MS: 917/
###MSMS: 914/
BEGIN IONS
TITLE= Cmpd 63, +MSn(428.7), 9.5 min
PEPMASS=428.69	158524
CHARGE=2+
184.68	2011	
266.80	2266	
285.82	2075	
296.17	2906	
327.68	1422	
340.18	1383	
348.93	3954	
363.18	2462	
367.24	2036	
385.05	1609	
387.20	1309	
409.75	7584	2+
428.68	1550	
472.28	10206	1+
571.30	1324	
585.30	1894	
672.51	5821	1+
END IONS

###FS:    #m/z:    560.7 #charge   2
###MaxRes:#m/z:      0.0 #charge-128
###MS: 929/933/
###MSMS: 931/934/
BEGIN IONS
TITLE= Cmpd 64, +MSn(560.7), 9.7 min
PEPMASS=560.72	63772
CHARGE=2+
289.05	918	
290.18	1850	
338.05	1437	
365.05	1065	
370.05	702	
373.93	2556	
388.17	7775	
393.02	2992	
463.26	2114	2+
475.43	3135	
501.21	10023	1+
502.55	3271	
514.69	1208	
532.43	1270	
537.06	3830	
541.69	885	
620.24	8584	1+
657.44	1148	
733.50	736	
785.56	1341	
END IONS

###FS:    #m/z:    486.2 #charge   3
###MaxRes:#m/z:      0.0 #charge-128
###MS: 1001/
###MSMS: 998/
BEGIN IONS
TITLE= Cmpd 65, +MSn(486.2), 10.4 min
PEPMASS=486.16	43782
CHARGE=3+
307.05	1575	
316.55	2688	
343.05	1599	
396.71	12166	2+
402.18	8418	
441.73	1701	
443.10	4664	1+
452.18	4768	
467.74	2684	2+
470.18	7693	
474.24	16457	
484.80	1956	
591.30	3454	
636.18	2866	
END IONS

###FS:    #m/z:    419.2 #charge-128
###MaxRes:#m/z:      0.0 #charge-128
###MS: 1005/
###MSMS: 1006/
BEGIN IONS
TITLE= Cmpd 66, +MSn(419.2), 10.5 min
PEPMASS=419.20	28607

125.57	2310	
126.97	3219	
166.76	2240	
252.93	2913	
274.98	6269	
293.13	3090	
379.80	2050	
402.18	2021	
403.81	3564	
420.43	3120	
436.81	2044	
459.55	2855	
471.18	8781	
END IONS

###FS:    #m/z:    737.8 #charge   2
###MaxRes:#m/z:      0.0 #charge-128
###MS: 985/989/993/1021/1029/
###MSMS: 987/990/994/1022/1030/
BEGIN IONS
TITLE= Cmpd 67, +MSn(737.8), 10.5 min
PEPMASS=737.82	21666
CHARGE=2+
177.80	467	
229.80	573	
248.07	320	
271.93	637	
349.18	402	
358.93	484	
363.05	524	
364.68	404	
376.23	903	
386.05	269	
391.18	438	
413.08	304	
415.05	367	
426.30	760	
438.55	1607	
451.20	402	
469.24	562	1+
473.18	418	
486.07	560	
488.18	385	
489.08	1116	
505.31	257	
518.18	351	
533.43	1283	
543.68	1217	
556.43	283	
562.18	799	
564.43	235	
578.29	1206	1+
581.66	1757	2+
586.38	392	
588.50	576	
596.27	3777	1+
600.35	738	
614.36	3586	1+
618.18	247	
623.27	1217	
630.80	279	
677.76	893	1+
679.80	579	
683.06	984	
694.31	682	
699.68	320	
700.59	1020	1+
702.03	649	1+
708.18	1177	1+
711.55	466	
719.34	1176	1+
721.80	384	
737.43	310	
830.47	281	
861.34	3655	
862.59	1128	
875.44	591	
894.43	797	
945.57	278	
958.55	710	
974.56	240	
1257.71	459	
1329.72	264	
END IONS

###FS:    #m/z:    518.7 #charge   2
###MaxRes:#m/z:      0.0 #charge-128
###MS: 1061/
###MSMS: 1059/
BEGIN IONS
TITLE= Cmpd 68, +MSn(518.7), 11.0 min
PEPMASS=518.72	46733
CHARGE=2+
152.80	1530	
174.80	1147	
289.18	4003	
309.05	2462	
327.93	4807	
332.18	2079	
380.19	3541	
388.20	8751	1+
420.93	2796	
434.30	1697	
461.08	2999	
484.06	2532	
501.28	13494	1+
503.18	1991	
514.56	1738	
536.17	1149	
601.42	3960	
649.44	4619	1+
END IONS

###FS:    #m/z:    543.7 #charge   2
###MaxRes:#m/z:      0.0 #charge-128
###MS: 1069/1073/
###MSMS: 1070/1074/
BEGIN IONS
TITLE= Cmpd 69, +MSn(543.7), 11.1 min
PEPMASS=543.74	315697
CHARGE=2+
174.70	886	
202.87	662	
214.92	1587	
228.80	814	
253.93	731	
256.05	545	
259.94	5720	1+
271.35	1701	2+
283.19	521	
288.98	13175	1+
303.30	1256	
313.97	819	
324.18	829	
326.93	819	
330.55	672	
331.10	10862	1+
354.15	5248	1+
358.60	6213	2+
360.30	2469	
371.27	1385	
382.05	2044	
385.08	1554	
386.18	2860	1+
388.18	29546	1+
402.17	6692	1+
414.80	1889	
416.30	790	
426.55	785	
430.18	30519	1+
459.30	621	
470.12	1276	2+
478.75	4301	1+
479.76	5614	2+
482.56	624	
485.68	1764	
487.20	7434	
497.26	2881	2+
499.68	4828	2+
501.29	22597	1+
506.98	2086	1+
513.18	2775	
521.30	2154	
526.27	586	
543.80	877	
558.19	2029	
568.30	2101	
586.29	16945	1+
600.38	5070	1+
657.37	18647	1+
681.25	618	
699.39	9847	1+
728.49	6194	1+
798.47	4412	1+
827.43	785	
956.44	1532	
970.43	594	
END IONS

###FS:    #m/z:    572.2 #charge   2
###MaxRes:#m/z:      0.0 #charge-128
###MS: 1081/1085/
###MSMS: 1082/1086/
BEGIN IONS
TITLE= Cmpd 70, +MSn(572.2), 11.3 min
PEPMASS=572.20	53404
CHARGE=2+
128.94	2097	
130.93	777	
147.03	1181	
255.93	1817	
274.93	1177	
299.05	1554	
302.05	1918	
386.20	692	
398.05	3243	
404.18	775	
409.31	1755	
421.13	4990	1+
445.34	1467	
462.19	5480	2+
471.21	31309	2+
508.42	1038	
536.71	1416	
540.43	1374	
553.06	1812	
554.37	2473	1+
558.41	2674	
586.30	664	
668.31	1169	
677.30	618	
683.30	913	
695.36	2597	1+
783.06	2525	
842.66	1155	
869.42	1046	
997.64	2272	1+
1015.55	1055	
END IONS

###FS:    #m/z:    542.1 #charge   1
###MaxRes:#m/z:      0.0 #charge-128
###MS: 1109/1113/
###MSMS: 1110/1114/
BEGIN IONS
TITLE= Cmpd 71, +MSn(542.1), 11.6 min
PEPMASS=542.09	315697
CHARGE=1+
137.70	906	
174.80	952	
211.71	660	
231.93	1536	
248.93	1452	
256.92	6639	
258.93	1222	
262.93	603	
267.90	3015	
282.93	898	
284.98	18179	
345.06	1527	
372.68	505	
378.30	510	
395.13	3551	
396.93	1516	
426.68	1904	
444.15	6771	1+
484.43	726	
494.09	606	
500.55	579	
505.86	1557	1+
509.80	2080	
512.29	2042	
522.74	1326	1+
523.67	2684	3+
525.20	11445	1+
526.80	1900	
542.68	1648	1+
573.37	10435	
623.30	667	
641.34	2763	
672.55	3386	1+
690.29	1808	
741.18	736	
748.93	1031	
782.51	2297	1+
800.45	5917	1+
853.67	1296	
947.66	3503	1+
END IONS

###FS:    #m/z:    390.9 #charge   1
###MaxRes:#m/z:      0.0 #charge-128
###MS: 1121/
###MSMS: 1126/
BEGIN IONS
TITLE= Cmpd 72, +MSn(390.9), 11.7 min
PEPMASS=390.90	52843
CHARGE=1+
112.93	17405	
148.73	33132	1+
166.68	13040	
260.84	1040	
278.57	1609	
279.03	27040	1+
283.80	1834	
345.19	2819	
420.54	4219	
END IONS

###FS:    #m/z:    433.8 #charge   2
###MaxRes:#m/z:      0.0 #charge-128
###MS: 1225/
###MSMS: 1222/
BEGIN IONS
TITLE= Cmpd 73, +MSn(433.8), 12.7 min
PEPMASS=433.85	17892
CHARGE=2+
114.80	1167	
210.88	3487	
227.03	2159	
250.93	2622	
255.93	3789	
298.18	2437	
341.20	1025	
362.93	1334	
386.76	12198	
413.80	1265	
416.18	2374	
466.24	16456	2+
522.73	3111	
523.19	9121	
579.32	14317	2+
580.80	7998	
END IONS

###FS:    #m/z:    508.2 #charge   2
###MaxRes:#m/z:      0.0 #charge-128
###MS: 1277/1285/1289/
###MSMS: 1278/1286/1290/
BEGIN IONS
TITLE= Cmpd 74, +MSn(508.2), 13.3 min
PEPMASS=508.15	1058521
CHARGE=2+
114.98	2489	
119.93	1404	
128.93	9875	1+
143.05	928	
146.90	6255	
156.76	6875	1+
174.80	2294	
202.82	10068	
218.87	11952	1+
224.80	2169	
228.68	1098	
231.05	1350	
234.80	983	
241.80	3380	
246.99	8655	
260.03	6048	
273.45	1925	
273.93	12096	1+
284.06	8054	3+
284.41	6393	2+
289.05	1732	
301.97	18309	1+
317.21	25882	1+
328.68	2462	
352.80	1911	
357.70	21678	2+
362.18	1039	
384.06	5535	
390.43	943	
398.18	3651	
402.93	2698	
403.83	6863	2+
407.20	141186	
413.30	4095	
421.17	8655	1+
430.21	31771	1+
437.05	2016	
447.68	5378	
449.18	3251	
451.18	1005	
459.92	1434	
462.81	2201	
464.76	21910	2+
472.23	1610	
475.18	2579	
489.04	981	
491.92	8043	2+
493.17	962	
502.81	1247	
537.18	2719	
549.30	5247	1+
559.34	1267	
564.05	2796	
567.36	24806	1+
586.28	1462	
587.30	4440	
615.06	1161	
681.20	1829	
697.80	1259	
699.35	6507	1+
714.39	20724	1+
724.55	1136	
756.31	1886	
813.62	3823	
824.43	1010	
851.56	1627	
869.59	8128	1+
887.39	1302	
928.55	1048	
END IONS

###FS:    #m/z:    407.1 #charge   2
###MaxRes:#m/z:      0.0 #charge-128
###MS: 1289/
###MSMS: 1287/
BEGIN IONS
TITLE= Cmpd 75, +MSn(407.1), 13.4 min
PEPMASS=407.15	250120
CHARGE=2+
110.93	1231	
168.80	1296	
218.93	1628	
238.93	3331	
284.06	4756	
317.07	4370	
329.05	4925	
348.55	1317	
357.68	1981	
362.68	4709	
371.80	2817	
389.69	6010	
394.68	2256	
426.05	2956	
567.31	9970	1+
END IONS

###FS:    #m/z:    464.7 #charge   2
###MaxRes:#m/z:      0.0 #charge-128
###MS: 1289/1293/
###MSMS: 1292/1294/
BEGIN IONS
TITLE= Cmpd 76, +MSn(464.7), 13.4 min
PEPMASS=464.69	64666
CHARGE=2+
129.80	544	
168.95	1426	
186.84	11361	1+
214.93	3093	
217.80	1720	
283.93	1904	
306.80	1526	
317.10	2361	1+
334.99	2909	1+
340.18	2320	
357.66	37033	2+
362.93	918	
365.29	1204	
401.18	2138	
403.80	716	
405.43	672	
407.17	4657	2+
412.18	2159	
419.93	3135	
427.18	1172	
427.88	4039	1+
430.27	3246	1+
441.18	653	
474.93	3006	
482.05	1202	
499.09	2167	
519.43	2268	
567.17	1088	
568.55	935	
612.31	516	
650.36	822	
714.31	9703	1+
END IONS

###FS:    #m/z:    339.1 #charge   3
###MaxRes:#m/z:      0.0 #charge-128
###MS: 1293/1297/
###MSMS: 1295/1298/
BEGIN IONS
TITLE= Cmpd 77, +MSn(339.1), 13.5 min
PEPMASS=339.09	4504754
CHARGE=3+
114.66	53474	3+
130.95	14413	
156.79	135610	
174.80	49873	
202.78	317388	1+
218.91	12196	
241.05	10357	
246.96	72717	
248.93	8969	
255.93	12998	
272.80	14632	
273.42	10507	
273.78	8178	
274.80	10924	
284.07	67089	2+
284.56	93639	3+
293.55	33445	
302.13	14770	
317.05	15336	
327.19	11185	
357.62	201158	
359.04	9588	
398.29	66345	
407.18	1303914	2+
408.64	43367	
425.55	29132	
430.18	51205	1+
455.55	12885	
464.68	45777	
567.13	25498	1+
END IONS

###FS:    #m/z:    369.5 #charge-128
###MaxRes:#m/z:      0.0 #charge-128
###MS: 1305/
###MSMS: 1310/
BEGIN IONS
TITLE= Cmpd 78, +MSn(369.5), 13.6 min
PEPMASS=369.45	51215

150.55	1599	
218.68	1974	
253.32	1367	
255.93	1943	
269.55	4895	
315.55	5259	
330.80	1275	
339.80	3307	
343.67	6083	
347.68	2474	
351.11	2463	
376.81	7420	
382.35	13157	2+
384.18	3326	
414.05	3915	
420.19	1924	
420.55	14500	
421.80	3894	
458.18	15131	
470.25	2055	
483.30	1030	
494.31	1453	
END IONS

###FS:    #m/z:    536.7 #charge   2
###MaxRes:#m/z:      0.0 #charge-128
###MS: 1317/
###MSMS: 1315/
BEGIN IONS
TITLE= Cmpd 79, +MSn(536.7), 13.7 min
PEPMASS=536.69	22224
CHARGE=2+
146.80	1412	
168.80	1294	
241.89	3375	
252.05	2089	
259.80	5269	
293.80	2737	
347.43	1089	
356.18	1128	
359.18	2168	
407.80	6858	
413.30	1560	
415.40	1331	
476.56	2691	
492.05	2001	
501.64	1717	
506.18	2512	
519.17	1858	
714.56	1641	
756.55	1373	
END IONS

###FS:    #m/z:    572.2 #charge   2
###MaxRes:#m/z:      0.0 #charge-128
###MS: 1341/1345/
###MSMS: 1342/1346/
BEGIN IONS
TITLE= Cmpd 80, +MSn(572.2), 14.0 min
PEPMASS=572.22	148753
CHARGE=2+
184.80	1119	
255.86	4525	
297.93	603	
314.80	1119	
322.05	1123	
327.16	4108	
341.20	3470	1+
360.30	911	
369.12	3801	1+
386.80	746	
412.30	4012	
423.18	1564	
440.22	8490	1+
444.71	2859	
450.55	529	
455.68	2065	
457.55	594	
501.31	1546	
508.43	996	
513.18	987	
518.05	643	
525.24	2139	
525.53	4114	
527.43	1109	
534.49	3988	2+
536.59	1525	
538.93	2227	
540.30	2640	
553.32	11076	1+
554.54	2548	
591.27	17483	1+
650.40	1403	
704.40	3989	
751.56	600	
775.32	4124	
970.44	806	
END IONS

###FS:    #m/z:    842.9 #charge   2
###MaxRes:#m/z:      0.0 #charge-128
###MS: 1341/1345/
###MSMS: 1343/1347/
BEGIN IONS
TITLE= Cmpd 81, +MSn(842.9), 14.0 min
PEPMASS=842.90	57277
CHARGE=2+
312.05	962	
314.05	1545	
334.30	505	
399.18	1133	
453.93	981	
470.18	4670	1+
516.30	3449	
524.18	3828	1+
542.20	1548	
583.29	1594	
605.43	785	
610.30	721	
719.43	1060	
741.93	1989	
752.43	1403	
769.31	1433	
784.68	545	
804.55	1182	
805.80	2189	1+
822.18	5145	
824.32	1870	
825.84	556	
829.93	2350	
843.03	3723	
916.44	1081	
976.68	1016	
989.44	1289	
1030.40	2043	
1102.68	830	
1215.80	1501	
1216.72	1310	
1286.92	1356	
1287.93	736	
1493.84	1841	
1510.80	1448	
END IONS

###FS:    #m/z:    619.3 #charge   3
###MaxRes:#m/z:      0.0 #charge-128
###MS: 1361/
###MSMS: 1358/
BEGIN IONS
TITLE= Cmpd 82, +MSn(619.3), 14.1 min
PEPMASS=619.27	203682
CHARGE=3+
213.93	4163	
241.80	3094	
313.05	3350	
335.65	13228	
336.14	21561	1+
337.67	3588	
385.76	14142	2+
412.18	2490	
426.68	7864	
430.06	5259	
477.30	3769	
477.73	19264	2+
485.79	9220	
500.93	6986	
517.18	4246	
524.05	3396	
528.80	8678	
533.81	4587	
541.76	30437	2+
547.80	4703	
569.30	2879	
569.79	2841	
573.79	9914	
583.80	12775	
591.32	110230	2+
601.44	4799	
658.31	3287	
670.34	19498	
671.36	40582	1+
673.33	10595	
770.42	5201	
943.30	2419	
1040.59	2808	
1055.70	3245	
1082.68	3708	
1083.64	5357	
END IONS

###FS:    #m/z:    926.5 #charge-128
###MaxRes:#m/z:      0.0 #charge-128
###MS: 1357/
###MSMS: 1359/
BEGIN IONS
TITLE= Cmpd 83, +MSn(926.5), 14.1 min
PEPMASS=926.49	40688

296.05	2649	
311.05	1373	
383.05	1854	
401.15	2393	
556.34	1092	
670.23	7617	1+
681.44	3028	
740.43	1237	
770.31	4073	
878.81	1020	
882.44	2123	
916.93	3483	
953.39	1657	
1082.67	2218	
1083.58	2168	
1164.80	2737	
1165.80	2374	
1167.68	2021	
END IONS

###FS:    #m/z:    421.9 #charge   4
###MaxRes:#m/z:      0.0 #charge-128
###MS: 1365/1397/
###MSMS: 1366/1398/
BEGIN IONS
TITLE= Cmpd 84, +MSn(421.9), 14.4 min
PEPMASS=421.92	1264010
CHARGE=4+
156.73	2081	
184.80	1491	
186.55	800	
211.80	672	
228.81	3594	1+
242.80	574	
275.43	986	
305.94	6984	1+
314.03	1822	
317.10	941	
338.30	1547	
343.05	554	
344.02	8016	2+
360.61	2995	2+
363.25	2252	
376.55	873	
382.68	1887	
385.56	1266	
390.06	1120	
402.98	1964	
403.81	3573	1+
452.18	1487	
454.18	1253	
458.21	17005	2+
489.23	19499	3+
494.80	2154	
515.90	1675	
516.30	5299	
525.30	810	
540.30	1347	
573.19	1229	
573.75	3245	
621.30	515	
END IONS

###FS:    #m/z:    384.2 #charge   2
###MaxRes:#m/z:      0.0 #charge-128
###MS: 1381/1385/
###MSMS: 1382/1386/
BEGIN IONS
TITLE= Cmpd 85, +MSn(384.2), 14.4 min
PEPMASS=384.16	27691
CHARGE=2+
102.05	613	
110.93	530	
115.04	895	
132.85	591	
133.42	2130	
154.80	3563	2+
176.89	4496	
198.86	5503	1+
200.40	586	
220.89	2680	
242.85	5239	
262.81	746	
300.80	1043	
309.05	1913	
326.80	866	
329.80	618	
339.18	603	
347.80	613	
348.68	1307	
353.30	1359	
362.12	1087	
365.12	3289	1+
366.81	1386	
372.18	1894	
591.18	623	
END IONS

###FS:    #m/z:    425.4 #charge   4
###MaxRes:#m/z:      0.0 #charge-128
###MS: 1413/1421/
###MSMS: 1414/1422/
BEGIN IONS
TITLE= Cmpd 86, +MSn(425.4), 14.7 min
PEPMASS=425.42	203208
CHARGE=4+
110.92	639	
156.86	2710	
184.86	3446	
197.05	1025	
229.91	858	
238.89	996	
306.44	5987	
320.18	1344	
328.07	3245	1+
329.54	634	
333.05	1933	
338.12	927	
343.98	5456	2+
367.05	3116	
371.05	2050	
376.80	9085	
382.45	9351	3+
384.18	1191	
389.70	1703	
394.43	844	
401.10	4168	2+
406.93	1134	
409.24	1881	1+
410.17	2868	2+
413.30	603	
414.42	1385	
441.29	3457	
452.12	6092	2+
458.61	8938	2+
473.80	785	
483.84	913	
488.18	1192	
493.82	3751	
494.48	8517	1+
499.23	11250	1+
505.79	3672	1+
515.68	3936	
516.16	2377	
554.42	1208	
564.68	1840	
573.70	1424	
621.30	3023	
629.80	697	
END IONS

###FS:    #m/z:    419.3 #charge-128
###MaxRes:#m/z:      0.0 #charge-128
###MS: 1417/
###MSMS: 1423/
BEGIN IONS
TITLE= Cmpd 87, +MSn(419.3), 14.8 min
PEPMASS=419.27	36041

126.45	14838	2+
166.30	4556	2+
174.80	1246	
199.68	2138	
274.95	11302	
293.08	2945	
358.93	3660	
401.18	1697	
END IONS

###FS:    #m/z:    617.9 #charge   3
###MaxRes:#m/z:      0.0 #charge-128
###MS: 1421/
###MSMS: 1426/
BEGIN IONS
TITLE= Cmpd 88, +MSn(617.9), 14.8 min
PEPMASS=617.93	1002262
CHARGE=3+
296.18	3571	
335.55	8595	
355.18	2612	
383.05	3120	
428.15	6209	
454.30	4402	
494.56	1943	
516.06	1150	
533.80	2296	
542.83	3235	
577.81	3142	
581.37	6722	1+
585.80	1158	
591.83	8778	
592.14	7444	
629.55	1626	
647.30	2267	
657.46	1348	
668.93	3142	
670.32	10067	
670.76	4765	
833.94	5284	
883.55	1931	
1182.68	1077	
END IONS

###FS:    #m/z:    622.3 #charge   1
###MaxRes:#m/z:      0.0 #charge-128
###MS: 1449/
###MSMS: 1447/
BEGIN IONS
TITLE= Cmpd 89, +MSn(622.3), 15.0 min
PEPMASS=622.27	54262
CHARGE=1+
297.93	3856	
342.67	8130	2+
521.18	1530	
527.18	1265	
534.69	3390	
541.74	3285	
561.44	2919	1+
582.80	6025	
585.61	2877	1+
591.32	15954	
591.77	12534	
603.72	5288	1+
683.96	3058	
684.32	11551	1+
969.77	1882	
1082.68	2531	
END IONS

###FS:    #m/z:    861.9 #charge   2
###MaxRes:#m/z:      0.0 #charge-128
###MS: 1457/1461/
###MSMS: 1458/1462/
BEGIN IONS
TITLE= Cmpd 90, +MSn(861.9), 15.2 min
PEPMASS=861.88	33085
CHARGE=2+
401.23	2477	
451.18	1125	
538.18	967	
556.20	592	
608.35	1442	
670.28	28785	1+
679.43	1596	
764.80	962	
769.36	11719	1+
823.17	871	
854.44	1713	
862.18	1150	
882.33	837	
936.50	2218	1+
953.65	775	
954.51	4439	
983.80	716	
1035.60	2998	
1037.80	652	
1043.10	1125	
1053.56	8761	
1054.72	2060	
1323.68	1393	
END IONS

###FS:    #m/z:    582.2 #charge   3
###MaxRes:#m/z:      0.0 #charge-128
###MS: 1461/
###MSMS: 1463/
BEGIN IONS
TITLE= Cmpd 91, +MSn(582.2), 15.2 min
PEPMASS=582.24	28423
CHARGE=3+
154.80	1638	
312.05	1285	
335.63	14312	1+
401.12	5767	
428.18	1079	
479.18	1679	
481.80	2776	
489.18	2041	
491.68	4680	
520.20	2909	
520.80	5113	
522.57	2645	
524.68	1080	
538.29	15469	
538.77	5358	
545.58	3286	
549.68	4890	
570.30	4485	
572.93	4277	
647.56	1994	
659.32	2389	
659.76	2665	
670.19	13735	
723.31	6567	
723.82	3504	
769.43	1187	
1075.43	2541	
1076.44	1042	
END IONS

###FS:    #m/z:    587.9 #charge-128
###MaxRes:#m/z:      0.0 #charge-128
###MS: 1461/
###MSMS: 1464/
BEGIN IONS
TITLE= Cmpd 92, +MSn(587.9), 15.2 min
PEPMASS=587.88	28032

140.68	1177	
295.93	1265	
401.14	2625	
460.05	2884	
525.94	7407	1+
545.68	2276	
546.30	7807	
548.81	1011	
550.68	2737	
586.68	2354	
667.19	4866	
671.32	3761	
680.71	6634	
END IONS

###FS:    #m/z:    499.2 #charge   2
###MaxRes:#m/z:      0.0 #charge-128
###MS: 1485/
###MSMS: 1490/
BEGIN IONS
TITLE= Cmpd 93, +MSn(499.2), 15.5 min
PEPMASS=499.23	41679
CHARGE=2+
129.02	1410	
219.93	2070	
255.82	2136	
279.93	1353	
284.04	1170	
317.07	4454	
357.80	4876	
382.68	2197	
385.80	1844	
403.29	2500	
407.68	4852	
414.98	1693	
461.80	1040	
481.30	2366	
516.55	1501	
540.42	1688	
568.43	3515	
714.36	3950	
END IONS

###FS:    #m/z:    574.8 #charge   3
###MaxRes:#m/z:      0.0 #charge-128
###MS: 1493/
###MSMS: 1498/
BEGIN IONS
TITLE= Cmpd 94, +MSn(574.8), 15.6 min
PEPMASS=574.85	140682
CHARGE=3+
129.80	3847	
335.54	13222	2+
365.06	4410	
369.18	1710	
385.18	5602	
424.93	1019	
445.18	1560	
468.80	4097	
527.37	5756	
537.65	4384	
556.58	1380	
616.30	3826	
671.26	3481	
804.31	1953	
END IONS

###FS:    #m/z:    564.3 #charge   2
###MaxRes:#m/z:      0.0 #charge-128
###MS: 1565/1569/
###MSMS: 1566/1570/
BEGIN IONS
TITLE= Cmpd 95, +MSn(564.3), 16.3 min
PEPMASS=564.29	57608
CHARGE=2+
184.68	986	
210.93	760	
255.91	6601	
305.93	1448	
324.17	1164	
327.16	5476	
341.17	4364	1+
353.05	515	
369.20	4423	
377.16	1379	
427.80	1260	
431.05	1526	
440.35	9956	1+
493.34	1475	
525.38	3505	1+
527.72	2465	1+
530.30	1575	
553.32	2981	
575.25	11818	1+
688.41	6147	
690.18	1110	
751.56	854	
759.47	5745	1+
800.93	1261	
END IONS

###FS:    #m/z:    494.2 #charge   2
###MaxRes:#m/z:      0.0 #charge-128
###MS: 1605/1609/
###MSMS: 1607/1611/
BEGIN IONS
TITLE= Cmpd 96, +MSn(494.2), 16.7 min
PEPMASS=494.24	21078
CHARGE=2+
123.80	1266	
132.93	2237	
154.80	589	
176.84	4665	2+
198.85	5566	
220.45	546	
220.81	9554	2+
238.93	966	
242.98	2794	
283.18	702	
309.05	957	
376.93	908	
419.68	1285	
430.18	2474	2+
446.68	2031	
449.93	1998	
455.55	550	
457.93	510	
472.18	1546	
475.77	977	
494.80	658	
512.68	2203	
591.19	516	
679.43	1241	
END IONS

###FS:    #m/z:    601.2 #charge-128
###MaxRes:#m/z:      0.0 #charge-128
###MS: 1749/
###MSMS: 1748/
BEGIN IONS
TITLE= Cmpd 97, +MSn(601.2), 18.2 min
PEPMASS=601.18	13719

132.93	2698	
186.68	2727	
187.80	6151	
209.30	2560	
276.93	3698	
298.68	2894	
329.18	1589	
342.18	3708	
451.68	1913	
470.68	1461	
528.68	1315	
564.78	2582	
568.93	1049	
579.80	1795	
580.43	2582	
582.67	6518	1+
638.55	2581	
794.18	3260	
END IONS

###FS:    #m/z:    419.2 #charge   2
###MaxRes:#m/z:      0.0 #charge-128
###MS: 1793/
###MSMS: 1800/
BEGIN IONS
TITLE= Cmpd 98, +MSn(419.2), 18.7 min
PEPMASS=419.24	27017
CHARGE=2+
127.04	3689	
146.07	1770	
154.80	5965	
166.68	1344	
198.79	11296	2+
220.93	3355	
273.56	2083	
274.97	7453	
293.11	4896	
357.18	1560	
395.93	1314	
400.59	3056	2+
494.80	3070	
503.80	2335	
END IONS

###FS:    #m/z:    476.6 #charge   2
###MaxRes:#m/z:      0.0 #charge-128
###MS: 1913/
###MSMS: 1915/
BEGIN IONS
TITLE= Cmpd 99, +MSn(476.6), 19.9 min
PEPMASS=476.60	17577
CHARGE=2+
145.80	1088	
154.80	1501	
164.80	3208	
220.86	7558	2+
242.92	10860	2+
260.93	1305	
287.43	2217	
288.93	4062	
327.18	2295	
340.55	1246	
430.31	2435	
440.81	7155	
459.11	6214	1+
582.30	1422	
636.30	2433	
END IONS

###FS:    #m/z:    391.2 #charge   2
###MaxRes:#m/z:      0.0 #charge-128
###MS: 1953/
###MSMS: 1954/
BEGIN IONS
TITLE= Cmpd 100, +MSn(391.2), 20.3 min
PEPMASS=391.20	53504
CHARGE=2+
113.14	4299	
148.79	37740	1+
166.76	9306	
260.91	6415	
278.95	26189	1+
292.93	1383	
335.05	1432	
343.80	1108	
442.80	1206	
END IONS

###FS:    #m/z:    391.2 #charge   1
###MaxRes:#m/z:      0.0 #charge-128
###MS: 2245/2261/
###MSMS: 2246/2262/
BEGIN IONS
TITLE= Cmpd 101, +MSn(391.2), 23.5 min
PEPMASS=391.19	59979
CHARGE=1+
112.53	2832	
112.97	6987	2+
148.73	35796	1+
166.77	12714	1+
255.05	690	
258.55	820	
259.56	2171	1+
260.95	2709	
278.96	22126	1+
295.68	511	
318.05	2046	
336.18	1565	
345.68	665	
353.80	2826	
355.02	4240	1+
390.93	1808	
422.68	711	
END IONS

###FS:    #m/z:    391.2 #charge   1
###MaxRes:#m/z:      0.0 #charge-128
###MS: 2417/
###MSMS: 2414/
BEGIN IONS
TITLE= Cmpd 102, +MSn(391.2), 25.1 min
PEPMASS=391.19	48206
CHARGE=1+
113.05	12553	
148.78	29106	1+
166.70	13504	1+
260.00	3309	1+
261.80	2455	
275.30	1148	
278.98	16204	
417.05	2573	
421.55	2141	
619.18	1099	
END IONS

###FS:    #m/z:    419.2 #charge   1
###MaxRes:#m/z:      0.0 #charge-128
###MS: 2517/
###MSMS: 2524/
BEGIN IONS
TITLE= Cmpd 103, +MSn(419.2), 26.3 min
PEPMASS=419.21	78977
CHARGE=1+
126.98	9500	
148.70	2374	
274.06	1600	
275.12	12134	
293.01	8160	
360.43	1216	
377.93	1147	
381.55	2423	
383.66	3631	
400.80	1413	
403.68	1600	
461.68	2109	
END IONS

###FS:    #m/z:    419.2 #charge-128
###MaxRes:#m/z:      0.0 #charge-128
###MS: 2629/
###MSMS: 2634/
BEGIN IONS
TITLE= Cmpd 104, +MSn(419.2), 27.4 min
PEPMASS=419.21	28910

126.94	6443	2+
166.73	3140	
259.68	2649	
274.93	11889	1+
293.13	10213	1+
351.68	1108	
380.97	2011	
396.68	2415	
401.55	5887	
END IONS

###FS:    #m/z:    419.2 #charge   2
###MaxRes:#m/z:      0.0 #charge-128
###MS: 2969/2989/
###MSMS: 2971/2990/
BEGIN IONS
TITLE= Cmpd 105, +MSn(419.2), 31.0 min
PEPMASS=419.21	33140
CHARGE=2+
126.92	4914	
148.72	2176	
166.71	2280	
171.68	1526	
249.80	1104	
274.93	5461	
276.18	1850	
292.99	6554	
303.68	1271	
360.18	1555	
365.68	2071	
378.68	540	
381.70	1282	
391.68	1403	
397.80	697	
399.69	3851	1+
401.68	4263	
420.81	638	
437.83	1675	
END IONS

###CHECKSUM: 7c56d78b6f26dbca055fc135e6c95d40
