# Supplementary material for: Metal complexation by histidine-rich peptides confers protective roles against cadmium stress in Escherichia coli as revealed by proteomics analysis
Source: PeerJ. 2018 Jul 26;6:e5245. doi: 10.7717/peerj.5245 (PMC6064632; doi:10.7717/peerj.5245)
Supplement: Supplemental Information 1 — All raw data and raw images of Figures presented in this study are provided herein this Supplementary ZIP file. [file peerj-06-5245-s001.zip › Supplementary/mgf_DIGE files/10.mgf]

###	
###	D:\Data\supitcha\24-04-2015\10-1_RD1_01_23248.d\Analysis.yep(10-1_RD1_01_23248.d)
###	Instrument: amaZon SL
###	Manufacturer: Bruker
###    10-1
###    PeakWidth 0.10, MiniumIntensity 100, S/N 1
###    Retain Residuals no, Create neutrally no,
###    FullScan Parameters: AdductIon (+)+H (-)-H, LowMass 250, HighMass 4000, MaxCharge charge decon 4, MinPeaks 3
###    Perf. isotope decon yes, Max Charge Istopic decon 0, MW agreement 0.00, Abund. cutoff 10.00, Envelope cutoff 75.00
###    MaxRes   Parameters: AdductIon (+)+H (-)-H, LowMass 100, HighMass 3000 
###    Perf. isotope decon yes, Max Charge Istopic decon 0, Abund. cutoff 2.00
###    MSn      Parameters: AdductIon (+)+H (-)-H, LowMass 50, HighMass 2000 
###    Perf. isotope decon yes, Max Charge Istopic decon 0, Abund. cutoff 2.00
###    Global Charge Limit: no 3, Prefer FullScan Result: yes, Export what: 2 (0=non deconv/1=deconv only/2=mixed), NoMSMSSignals: 50, Intensity threshold: 100, NoMSSignals (deconv): 2, NoMSSignals (non-deconv): 0, NormalizeData: no, SingleCharged: no
###FS:    #m/z:    345.1 #charge   1
###MaxRes:#m/z:      0.0 #charge-128
###MS: 29/
###MSMS: 26/
BEGIN IONS
TITLE= Cmpd 1, +MSn(345.1), 0.4 min
PEPMASS=345.08	191208
CHARGE=1+
302.86	1312	
303.93	4864	
321.93	3178	
327.21	3122	
328.93	1696	
332.43	1867	
341.18	2393	
347.05	1216	
359.93	2462	
362.18	1548	
362.94	3228	
375.97	4323	1+
380.97	4258	1+
381.96	4181	2+
385.93	1131	
394.43	2786	
404.18	1046	
408.93	1664	
457.05	2119	
458.93	1687	
474.93	1685	
495.04	1248	
END IONS

###FS:    #m/z:    655.1 #charge-128
###MaxRes:#m/z:      0.0 #charge-128
###MS: 29/
###MSMS: 28/
BEGIN IONS
TITLE= Cmpd 2, +MSn(655.1), 0.4 min
PEPMASS=655.06	35680

458.93	2531	
500.93	3110	
518.06	4084	
524.81	1465	
536.18	1797	
576.93	1099	
604.98	4130	1+
609.00	2617	
612.58	1992	
613.17	1474	
626.83	4549	
631.55	5159	1+
634.80	2325	
635.29	1348	
643.46	5197	
649.93	2109	
679.43	1069	
693.18	2061	
715.80	1206	
END IONS

###FS:    #m/z:    324.1 #charge-128
###MaxRes:#m/z:      0.0 #charge-128
###MS: 33/
###MSMS: 32/
BEGIN IONS
TITLE= Cmpd 3, +MSn(324.1), 0.4 min
PEPMASS=324.10	104448

186.93	1255	
281.93	2109	
282.91	5069	
300.05	4063	3+
301.02	2479	
322.93	4130	
331.93	4111	
342.04	16722	
343.35	8998	2+
344.93	2327	
347.84	3784	2+
349.55	1550	
353.30	2658	
360.01	3975	1+
373.93	1069	
376.30	1844	
419.32	1977	
495.80	1520	
517.18	2267	
END IONS

###FS:    #m/z:    413.1 #charge   2
###MaxRes:#m/z:      0.0 #charge-128
###MS: 29/33/
###MSMS: 30/35/
BEGIN IONS
TITLE= Cmpd 4, +MSn(413.1), 0.4 min
PEPMASS=413.08	75739
CHARGE=2+
282.95	1583	
298.05	901	
300.93	807	
304.68	566	
319.03	1518	
334.99	4027	1+
345.04	771	
351.95	964	
364.55	603	
367.06	1434	1+
371.14	821	
372.05	1681	
373.93	3224	
386.05	606	
388.05	576	
389.04	2502	1+
392.05	631	
393.05	2146	1+
394.52	3773	2+
402.05	755	
407.43	1390	
409.83	2059	1+
410.96	1058	
412.92	1673	
421.93	1948	
423.16	1832	
426.96	3514	
428.94	4235	1+
430.96	5630	1+
435.46	1331	
438.14	2193	
441.32	764	
444.85	2838	2+
445.23	2862	1+
448.95	9732	1+
451.92	4069	1+
453.08	3717	3+
457.02	1532	
461.01	1785	
465.36	2874	2+
467.39	761	
469.57	531	
472.43	1458	
473.96	927	
490.05	602	
END IONS

###FS:    #m/z:    770.2 #charge   1
###MaxRes:#m/z:      0.0 #charge-128
###MS: 33/
###MSMS: 36/
BEGIN IONS
TITLE= Cmpd 5, +MSn(770.2), 0.5 min
PEPMASS=770.21	67137
CHARGE=1+
542.20	3338	
637.81	1287	
638.30	3516	
657.03	5504	1+
675.05	2158	
725.05	1619	
731.06	1679	
743.77	7026	1+
748.05	3606	
750.67	2312	
752.87	2413	
753.07	6337	1+
762.15	2206	1+
763.80	1305	
765.43	1001	
765.99	1565	
767.00	3798	1+
769.82	7845	1+
772.55	1236	
776.43	1118	
779.03	1151	
779.42	1182	
784.91	6580	1+
788.04	5198	1+
789.42	8022	1+
792.55	1510	
795.83	4494	
800.06	2438	1+
802.43	1255	
802.80	1497	
808.05	1198	
809.37	1266	
810.69	5060	1+
811.64	4628	2+
814.31	2071	
817.31	1580	
822.65	2285	
830.82	1525	
879.81	3533	
END IONS

###FS:    #m/z:    732.2 #charge-128
###MaxRes:#m/z:      0.0 #charge-128
###MS: 37/
###MSMS: 39/
BEGIN IONS
TITLE= Cmpd 6, +MSn(732.2), 0.5 min
PEPMASS=732.16	45265

192.68	2060	
580.30	3681	
592.43	1236	
599.94	1061	
616.24	3950	1+
622.71	1282	
634.80	1933	
640.30	2620	
656.31	1354	
675.18	1687	
687.00	2681	
690.01	5547	1+
707.97	3447	
709.00	23099	
713.55	1697	
714.11	2416	
717.48	4926	1+
719.80	1205	
720.21	2975	
721.55	1007	
724.05	4515	2+
728.07	9836	1+
730.41	2154	
731.77	6249	1+
734.07	2048	
736.87	2264	
743.05	8365	1+
745.98	2728	
746.40	3976	1+
748.99	6366	1+
751.61	2928	
752.18	4317	
753.53	1515	
754.11	3880	1+
755.76	2293	
756.96	3487	
758.18	6637	1+
760.94	1720	
763.83	2079	
765.61	2067	
766.00	2943	1+
767.55	1022	
771.30	1463	
771.75	4996	1+
773.93	4517	
775.54	2250	
776.04	5156	1+
778.36	2535	1+
783.93	1383	
787.31	2484	
789.64	1153	
794.66	1436	
795.68	3091	1+
808.26	1678	
END IONS

###FS:    #m/z:    516.3 #charge   1
###MaxRes:#m/z:      0.0 #charge-128
###MS: 37/
###MSMS: 40/
BEGIN IONS
TITLE= Cmpd 7, +MSn(516.3), 0.5 min
PEPMASS=516.27	152768
CHARGE=1+
280.93	1461	
334.93	2747	
341.05	1579	
401.03	5096	1+
420.18	1639	
455.18	2935	
460.05	2894	
477.92	3670	1+
482.05	1059	
492.06	14196	1+
493.80	1385	
495.04	2863	
497.19	4257	1+
501.05	4144	1+
503.67	1394	
509.94	4435	1+
515.14	11291	
516.92	1920	
523.05	1167	
530.06	1727	
533.06	3230	
534.05	6033	1+
537.13	2467	1+
542.68	1560	
547.93	1471	
551.68	1335	
554.68	1461	
556.25	3300	1+
564.55	1952	
566.55	1775	
570.06	1404	
588.06	1728	
END IONS

###FS:    #m/z:    497.6 #charge   4
###MaxRes:#m/z:      0.0 #charge-128
###MS: 37/41/
###MSMS: 38/42/
BEGIN IONS
TITLE= Cmpd 8, +MSn(497.6), 0.5 min
PEPMASS=497.64	60713
CHARGE=4+
260.93	1785	1+
321.93	1310	
335.06	1531	
382.03	1710	
383.36	1740	2+
395.05	574	
400.96	1208	
402.99	700	
419.05	873	
420.98	2107	
454.43	540	
455.98	4069	1+
460.05	2009	1+
461.05	1248	2+
465.18	608	
468.18	902	
473.07	3994	1+
474.95	2342	
475.17	2383	
478.01	12193	1+
480.62	1608	
482.35	2323	2+
483.60	1944	2+
485.25	2434	2+
486.70	3943	3+
489.04	1504	
490.19	1286	1+
491.93	938	
494.19	960	
495.87	1138	
497.02	4294	1+
499.69	820	
503.20	1614	
503.51	2044	1+
505.10	1829	
507.27	1243	1+
510.92	1701	1+
512.42	943	
513.06	4027	1+
515.06	8777	
517.57	599	
521.30	626	
523.11	697	
523.53	1567	
524.75	1964	1+
525.32	2404	3+
529.93	1257	
531.17	1324	
532.93	2707	1+
536.43	1033	
538.96	1003	
539.20	3211	1+
542.06	1995	1+
545.16	1868	1+
551.17	865	
552.93	1525	
556.94	630	
END IONS

###FS:    #m/z:    419.1 #charge   2
###MaxRes:#m/z:      0.0 #charge-128
###MS: 29/33/53/
###MSMS: 31/34/55/
BEGIN IONS
TITLE= Cmpd 9, +MSn(419.1), 0.5 min
PEPMASS=419.14	64540
CHARGE=2+
127.03	2374	
148.91	4801	
158.80	569	
167.05	568	
205.05	765	
222.93	735	
243.68	419	
254.68	497	
271.05	379	
275.07	5208	1+
282.92	1113	
293.17	2276	
300.68	530	
302.23	964	1+
305.02	1156	
323.05	854	
338.93	1456	
351.05	451	
357.10	2043	1+
360.93	618	
373.09	3186	
375.18	988	
377.01	3079	
381.93	566	
391.12	900	1+
395.05	13110	1+
397.37	1903	1+
399.97	2889	1+
402.55	985	2+
403.29	1034	1+
406.51	2131	2+
409.80	1158	
413.05	1385	1+
418.02	1984	1+
425.30	450	
427.05	555	
431.14	1104	
433.05	1009	
435.05	2344	1+
436.98	5176	
444.80	837	
451.79	944	
454.00	3443	1+
460.05	704	
465.29	409	
467.67	795	2+
469.79	352	
473.08	3803	2+
474.43	1650	
475.95	1925	1+
478.87	1776	2+
480.30	363	
492.06	778	
498.55	539	
502.55	854	
516.93	526	
543.68	452	
END IONS

###FS:    #m/z:    695.3 #charge-128
###MaxRes:#m/z:      0.0 #charge-128
###MS: 41/
###MSMS: 44/
BEGIN IONS
TITLE= Cmpd 10, +MSn(695.3), 0.5 min
PEPMASS=695.31	55291

467.23	1516	
563.31	1346	
580.17	2642	1+
649.18	3729	
670.95	5278	2+
676.68	1746	
680.18	2226	
692.98	6576	1+
693.28	3672	
696.30	2756	
696.85	2576	
699.98	3376	
703.67	2359	
704.00	4738	1+
709.08	3578	
710.91	3129	1+
713.06	2051	
714.11	1797	
715.68	3179	
718.80	1226	
720.95	1478	
722.54	1484	
723.00	3719	1+
727.44	2380	
731.33	2010	
733.88	1866	
739.30	1492	
750.43	1403	
752.18	1628	
754.30	1609	
758.06	1199	
759.43	1550	
END IONS

###FS:    #m/z:    580.2 #charge-128
###MaxRes:#m/z:      0.0 #charge-128
###MS: 41/
###MSMS: 47/
BEGIN IONS
TITLE= Cmpd 11, +MSn(580.2), 0.6 min
PEPMASS=580.17	51374

326.18	1236	
400.30	2629	
512.93	2796	
517.06	1021	
543.05	1442	
553.19	1346	
557.04	31929	
560.06	2384	
575.04	1635	
579.93	4070	
585.06	2358	
587.30	1373	
587.70	1849	
593.69	1002	
595.69	1131	
600.30	1245	
600.79	1160	
619.93	1396	
625.31	1208	
END IONS

###FS:    #m/z:    743.9 #charge-128
###MaxRes:#m/z:      0.0 #charge-128
###MS: 45/
###MSMS: 48/
BEGIN IONS
TITLE= Cmpd 12, +MSn(743.9), 0.6 min
PEPMASS=743.90	51936

207.80	2296	
606.94	1974	
612.43	1511	
628.51	5794	2+
630.13	1758	
638.18	1687	
681.30	1442	
721.05	3058	1+
729.19	1612	
734.43	2805	
739.93	1157	
741.82	1958	
744.18	2433	
747.41	4929	1+
749.68	5417	
751.53	2049	
755.06	2954	
757.66	1997	
762.19	4227	
764.77	2433	1+
766.75	1561	
768.43	1344	
769.56	3202	1+
771.07	3261	
774.20	2433	
778.55	3737	
778.95	1803	
780.56	1365	
784.80	1707	
785.21	3682	
786.54	1280	
795.68	1992	
798.31	1227	
800.21	2692	
804.94	1338	
END IONS

###FS:    #m/z:    767.4 #charge   2
###MaxRes:#m/z:      0.0 #charge-128
###MS: 45/49/
###MSMS: 46/50/
BEGIN IONS
TITLE= Cmpd 13, +MSn(767.4), 0.6 min
PEPMASS=767.42	79119
CHARGE=2+
538.18	520	
539.31	5127	
627.43	814	
651.54	2262	1+
681.50	983	
708.55	1369	
720.95	660	
725.05	1632	
726.93	766	
733.68	1049	
741.18	1282	
743.03	1327	
743.99	11600	
747.43	991	
747.99	2815	1+
749.53	4208	2+
751.26	4322	1+
754.28	2083	1+
755.71	1956	1+
757.41	837	
760.93	702	
761.07	6200	1+
764.80	4893	1+
767.11	3320	
768.58	4315	1+
769.91	1164	
770.58	4447	1+
773.09	3939	
773.60	6031	1+
776.37	964	
776.58	2680	1+
777.97	1233	1+
780.18	1315	
781.56	1782	
783.17	1465	1+
784.59	1063	
785.06	7261	1+
787.70	3674	2+
789.84	3838	3+
791.33	1501	
791.97	2386	
793.60	1669	
795.78	1941	
797.78	3176	1+
804.58	1268	
806.06	2361	1+
807.15	4339	2+
809.45	2045	1+
820.37	870	
END IONS

###FS:    #m/z:    463.5 #charge   2
###MaxRes:#m/z:      0.0 #charge-128
###MS: 61/65/
###MSMS: 62/66/
BEGIN IONS
TITLE= Cmpd 14, +MSn(463.5), 0.8 min
PEPMASS=463.50	41737
CHARGE=2+
147.18	947	
170.93	988	
198.94	1979	
225.18	824	
230.18	1074	
243.05	1266	
253.18	1699	
276.05	826	
291.93	721	
298.30	1875	
300.06	3715	1+
307.30	515	
316.93	672	
329.05	682	
336.80	716	
342.80	841	
355.42	3158	2+
363.72	4368	1+
364.27	8044	2+
399.18	716	
407.43	554	
414.19	713	
427.99	896	
439.25	2147	1+
440.15	1804	2+
444.18	1738	
445.51	1162	
461.68	652	
464.05	1717	
628.56	2750	1+
727.61	1765	
END IONS

###FS:    #m/z:    415.9 #charge   2
###MaxRes:#m/z:      0.0 #charge-128
###MS: 73/77/
###MSMS: 74/78/
BEGIN IONS
TITLE= Cmpd 15, +MSn(415.9), 0.9 min
PEPMASS=415.92	125351
CHARGE=2+
119.05	995	
129.93	706	
147.05	1172	
167.05	1202	
170.97	14912	
172.93	741	
198.97	7086	1+
216.93	991	
233.05	603	
258.05	937	
261.18	613	
314.20	2105	
359.43	1457	
379.01	1801	2+
381.43	559	
385.30	598	
397.56	1569	1+
398.47	1731	2+
446.43	1707	
456.43	530	
517.43	1816	
632.48	17623	1+
636.31	643	
684.55	613	
731.59	1021	
END IONS

###FS:    #m/z:    399.4 #charge   2
###MaxRes:#m/z:      0.0 #charge-128
###MS: 77/81/
###MSMS: 79/82/
BEGIN IONS
TITLE= Cmpd 16, +MSn(399.4), 0.9 min
PEPMASS=399.43	54674
CHARGE=2+
116.17	506	
146.05	603	
161.05	530	
171.02	5789	1+
192.80	1094	
194.68	1423	
198.96	14247	1+
227.13	874	
236.93	1015	
251.05	1643	
253.06	3393	
256.18	594	
298.19	8498	1+
300.18	2992	
332.80	800	
339.29	1127	
358.93	756	
363.15	749	
380.68	1477	
387.30	1148	
392.80	795	
500.45	14528	1+
599.60	12729	1+
END IONS

###FS:    #m/z:    345.4 #charge   2
###MaxRes:#m/z:      0.0 #charge-128
###MS: 101/109/
###MSMS: 104/110/
BEGIN IONS
TITLE= Cmpd 17, +MSn(345.4), 1.2 min
PEPMASS=345.37	191208
CHARGE=2+
141.05	574	
195.93	1864	
261.97	535	
281.08	4756	2+
283.93	957	
289.05	1467	
302.95	2259	
304.93	922	
308.80	957	
316.35	4216	2+
321.04	890	
327.30	2412	
328.93	594	
345.43	2124	
359.18	4262	
397.43	510	
400.24	3437	1+
463.52	3436	1+
475.59	705	
487.55	574	
END IONS

###FS:    #m/z:    523.5 #charge   2
###MaxRes:#m/z:      0.0 #charge-128
###MS: 279/283/290/
###MSMS: 280/284/291/
BEGIN IONS
TITLE= Cmpd 18, +MSn(523.5), 3.3 min
PEPMASS=523.52	29933
CHARGE=2+
173.05	621	
238.03	4099	1+
261.68	631	
270.15	2030	
319.18	530	
348.43	657	
369.80	1080	
375.99	1317	2+
377.30	1060	
379.86	3123	2+
397.93	776	
405.74	1697	2+
414.31	32237	2+
423.36	4221	2+
452.37	790	
481.06	357	
489.45	1386	1+
495.93	818	
504.81	2485	1+
505.44	3660	
539.30	471	
590.48	522	
591.74	2110	1+
644.69	823	
652.43	366	
758.69	1411	
835.81	618	
845.60	1132	
END IONS

###FS:    #m/z:    523.5 #charge   2
###MaxRes:#m/z:      0.0 #charge-128
###MS: 290/
###MSMS: 294/
BEGIN IONS
TITLE= Cmpd 19, +MSn(523.5), 3.4 min
PEPMASS=523.52	29933
CHARGE=2+
200.55	1442	
226.80	1187	
238.05	1285	
338.80	1422	
376.30	1599	
393.43	3061	
406.30	2217	
414.35	10252	
423.55	4582	
504.81	6879	2+
590.43	1599	
592.55	1707	
634.55	1049	
758.69	1159	
END IONS

###FS:    #m/z:    421.9 #charge   2
###MaxRes:#m/z:      0.0 #charge-128
###MS: 674/
###MSMS: 672/
BEGIN IONS
TITLE= Cmpd 20, +MSn(421.9), 8.2 min
PEPMASS=421.95	868342
CHARGE=2+
170.95	2384	
228.93	3476	
272.18	3110	
308.18	3214	1+
326.30	1306	
327.84	11031	2+
336.68	3836	
341.05	1019	
353.22	10997	1+
367.05	1158	
380.41	2825	
384.92	4132	2+
386.16	2252	
440.18	1922	
458.43	1442	
472.40	4797	
672.64	4582	
END IONS

###FS:    #m/z:    429.0 #charge   2
###MaxRes:#m/z:      0.0 #charge-128
###MS: 728/
###MSMS: 725/
BEGIN IONS
TITLE= Cmpd 21, +MSn(429.0), 8.8 min
PEPMASS=428.97	119024
CHARGE=2+
130.05	1157	
156.93	2070	
184.94	4864	
220.93	1353	
241.83	6092	
252.80	1785	
357.43	1030	
367.24	3144	1+
381.93	2050	
392.05	1206	
409.92	3718	1+
472.56	5144	
571.58	1922	
743.68	2287	
END IONS

###FS:    #m/z:    436.0 #charge   2
###MaxRes:#m/z:      0.0 #charge-128
###MS: 768/
###MSMS: 767/
BEGIN IONS
TITLE= Cmpd 22, +MSn(436.0), 9.3 min
PEPMASS=435.97	247782
CHARGE=2+
100.12	8513	1+
174.80	1413	
227.93	1667	
300.18	1139	
360.18	1047	
399.93	1150	
402.80	1118	
472.36	1631	
672.52	1292	
672.91	1768	
743.68	14355	1+
END IONS

###FS:    #m/z:    563.1 #charge   2
###MaxRes:#m/z:      0.0 #charge-128
###MS: 869/873/
###MSMS: 870/874/
BEGIN IONS
TITLE= Cmpd 23, +MSn(563.1), 10.5 min
PEPMASS=563.08	20717
CHARGE=2+
205.05	700	
210.93	857	
240.05	764	
265.18	601	
268.18	2665	
322.18	579	
324.30	536	
328.80	1099	
341.30	1528	
369.30	1456	2+
376.68	937	
402.30	1221	
407.43	1047	
411.30	1040	
417.30	1521	
425.43	1108	
427.30	1685	
435.33	767	
452.43	2121	
459.40	3490	1+
470.44	3816	1+
498.93	762	
515.55	873	
517.18	551	
544.84	8963	2+
547.56	2642	
655.56	6583	1+
756.14	750	
756.76	1103	
821.81	2529	
857.91	1024	
END IONS

###FS:    #m/z:    515.5 #charge   2
###MaxRes:#m/z:      0.0 #charge-128
###MS: 928/
###MSMS: 931/
BEGIN IONS
TITLE= Cmpd 24, +MSn(515.5), 11.1 min
PEPMASS=515.52	28692
CHARGE=2+
138.05	1177	
140.93	1172	
183.05	1917	
199.95	1475	
228.13	1184	
281.18	1824	
283.18	2781	
299.30	4434	1+
391.18	4138	
412.37	3049	1+
440.30	1059	
478.93	1697	
496.95	1778	
498.30	1997	
504.49	2494	
618.43	3199	
731.80	2947	
752.62	3847	
END IONS

###FS:    #m/z:    608.7 #charge   1
###MaxRes:#m/z:      0.0 #charge-128
###MS: 952/
###MSMS: 951/
BEGIN IONS
TITLE= Cmpd 25, +MSn(608.7), 11.3 min
PEPMASS=608.67	13547
CHARGE=1+
295.68	1236	
309.22	1824	
353.43	1236	
491.93	1510	
548.61	1246	
554.56	1904	
563.93	4416	
566.93	1836	
570.93	2758	
572.92	3195	
589.68	1942	
591.57	17401	1+
END IONS

###FS:    #m/z:    499.5 #charge-128
###MaxRes:#m/z:      0.0 #charge-128
###MS: 1270/1274/
###MSMS: 1271/1275/
BEGIN IONS
TITLE= Cmpd 26, +MSn(499.5), 14.9 min
PEPMASS=499.48	6038

261.00	43654	
314.80	1139	
412.93	731	
452.18	505	
464.05	908	
474.80	682	
480.81	535	
END IONS

###FS:    #m/z:    419.5 #charge   2
###MaxRes:#m/z:      0.0 #charge-128
###MS: 1397/
###MSMS: 1399/
BEGIN IONS
TITLE= Cmpd 27, +MSn(419.5), 16.2 min
PEPMASS=419.48	20822
CHARGE=2+
126.12	1502	
127.05	4642	
148.82	6491	
177.05	1049	
275.03	20868	1+
293.28	2973	1+
382.05	4086	2+
459.43	2060	
END IONS

###FS:    #m/z:    811.3 #charge-128
###MaxRes:#m/z:      0.0 #charge-128
###MS: 2022/
###MSMS: 2021/
BEGIN IONS
TITLE= Cmpd 28, +MSn(811.3), 22.9 min
PEPMASS=811.28	7218

425.23	29158	
774.81	1285	
783.68	1109	
788.30	1030	
792.94	2426	
END IONS

###FS:    #m/z:    451.3 #charge   1
###MaxRes:#m/z:      0.0 #charge-128
###MS: 2234/
###MSMS: 2232/
BEGIN IONS
TITLE= Cmpd 29, +MSn(451.3), 25.1 min
PEPMASS=451.33	53487
CHARGE=1+
133.05	1207	
193.05	1295	
331.18	2639	
339.29	2723	
348.18	1118	
387.31	10697	
395.21	6833	1+
433.28	8271	
441.55	1413	
451.91	2066	
END IONS

###FS:    #m/z:    315.3 #charge   1
###MaxRes:#m/z:      0.0 #charge-128
###MS: 2290/
###MSMS: 2289/
BEGIN IONS
TITLE= Cmpd 30, +MSn(315.3), 25.7 min
PEPMASS=315.25	19981
CHARGE=1+
148.95	58429	
150.80	1472	
198.80	1353	
405.18	2109	
END IONS

###FS:    #m/z:    750.7 #charge   3
###MaxRes:#m/z:      0.0 #charge-128
###MS: 2366/2390/
###MSMS: 2368/2392/
BEGIN IONS
TITLE= Cmpd 31, +MSn(750.7), 26.7 min
PEPMASS=750.74	9202
CHARGE=3+
437.34	24731	1+
516.43	515	
557.93	2546	
562.68	1251	
633.81	1050	
635.80	2189	
690.93	658	
691.59	2814	1+
696.81	3353	1+
703.82	1003	
723.06	771	
724.55	559	
731.21	518	
854.56	1070	
871.94	1562	
885.94	831	
END IONS

###FS:    #m/z:    707.6 #charge-128
###MaxRes:#m/z:      0.0 #charge-128
###MS: 2758/
###MSMS: 2756/
BEGIN IONS
TITLE= Cmpd 32, +MSn(707.6), 30.7 min
PEPMASS=707.58	26852

275.06	1388	
365.22	105748	1+
477.30	1837	
522.93	1128	
527.80	1597	
592.78	1171	
627.69	3713	
673.81	1060	
1105.84	1486	
END IONS

###FS:    #m/z:    706.8 #charge-128
###MaxRes:#m/z:      0.0 #charge-128
###MS: 2798/2802/
###MSMS: 2799/2803/
BEGIN IONS
TITLE= Cmpd 33, +MSn(706.8), 31.1 min
PEPMASS=706.77	44953

365.28	66883	
584.07	1206	
587.69	1890	
END IONS

###CHECKSUM: d5aa7f61b9d54eaef1d7ad844457b5d7
