# Supplementary material for: Metal complexation by histidine-rich peptides confers protective roles against cadmium stress in Escherichia coli as revealed by proteomics analysis
Source: PeerJ. 2018 Jul 26;6:e5245. doi: 10.7717/peerj.5245 (PMC6064632; doi:10.7717/peerj.5245)
Supplement: Supplemental Information 1 — All raw data and raw images of Figures presented in this study are provided herein this Supplementary ZIP file. [file peerj-06-5245-s001.zip › Supplementary/mgf_DIGE files/11.mgf]

###	
###	D:\Data\supitcha\24-04-2015\12_RD6_01_23254.d\Analysis.yep(12_RD6_01_23254.d)
###	Instrument: amaZon SL
###	Manufacturer: Bruker
###    12
###    PeakWidth 0.10, MiniumIntensity 100, S/N 1
###    Retain Residuals no, Create neutrally no,
###    FullScan Parameters: AdductIon (+)+H (-)-H, LowMass 250, HighMass 4000, MaxCharge charge decon 4, MinPeaks 3
###    Perf. isotope decon yes, Max Charge Istopic decon 0, MW agreement 0.00, Abund. cutoff 10.00, Envelope cutoff 75.00
###    MaxRes   Parameters: AdductIon (+)+H (-)-H, LowMass 100, HighMass 3000 
###    Perf. isotope decon yes, Max Charge Istopic decon 0, Abund. cutoff 2.00
###    MSn      Parameters: AdductIon (+)+H (-)-H, LowMass 50, HighMass 2000 
###    Perf. isotope decon yes, Max Charge Istopic decon 0, Abund. cutoff 2.00
###    Global Charge Limit: no 3, Prefer FullScan Result: yes, Export what: 2 (0=non deconv/1=deconv only/2=mixed), NoMSMSSignals: 50, Intensity threshold: 100, NoMSSignals (deconv): 2, NoMSSignals (non-deconv): 0, NormalizeData: no, SingleCharged: no
###FS:    #m/z:    419.1 #charge   3
###MaxRes:#m/z:      0.0 #charge-128
###MS: 31/
###MSMS: 28/
BEGIN IONS
TITLE= Cmpd 1, +MSn(419.1), 0.4 min
PEPMASS=419.12	45474
CHARGE=3+
126.82	2309	
148.93	3935	
158.80	2654	
275.07	6136	
293.14	2938	
305.05	1440	
324.82	3837	3+
373.12	20760	
378.18	1289	
378.93	2913	
391.02	3440	1+
394.97	8923	1+
399.90	1364	
402.97	1627	
407.43	1054	
413.92	1462	
418.94	3056	1+
420.93	2050	
430.93	3461	
434.04	3105	1+
436.99	12679	2+
442.93	1644	
448.99	3109	
456.14	4843	1+
459.16	3821	1+
467.31	1669	
475.09	3236	
479.81	1285	
490.80	1472	
493.29	1739	
509.68	1559	
END IONS

###FS:    #m/z:    486.9 #charge   1
###MaxRes:#m/z:      0.0 #charge-128
###MS: 27/
###MSMS: 29/
BEGIN IONS
TITLE= Cmpd 2, +MSn(486.9), 0.4 min
PEPMASS=486.92	116560
CHARGE=1+
251.93	1069	
276.18	1452	
282.93	1491	
305.05	1442	
343.05	1501	
350.97	10792	
373.05	14023	
376.18	2276	
390.99	3620	1+
394.13	3120	
419.18	1305	
426.93	3444	
433.06	1983	
439.95	1201	
441.07	15038	
444.93	10258	
450.05	1422	
459.04	1652	
461.94	2635	
463.00	11083	
464.00	15270	1+
467.96	7965	1+
473.80	1638	
478.30	1294	
481.87	4120	1+
484.93	1501	
495.35	6341	2+
495.40	6897	1+
498.96	10050	1+
501.08	4529	1+
502.41	1306	
504.93	11265	1+
506.63	2632	
508.30	2717	
512.98	1364	
516.63	3764	1+
518.93	1815	
522.86	1731	
523.28	1438	
527.88	3898	1+
535.79	1258	
541.30	2718	1+
746.69	1346	
END IONS

###FS:    #m/z:    723.1 #charge-128
###MaxRes:#m/z:      0.0 #charge-128
###MS: 31/
###MSMS: 30/
BEGIN IONS
TITLE= Cmpd 3, +MSn(723.1), 0.4 min
PEPMASS=723.12	51280

385.43	1914	
502.93	1257	
510.80	1599	
564.43	1089	
566.93	2423	
571.05	1560	
574.93	1236	
577.18	1168	
586.97	4170	1+
594.81	1973	
610.01	8002	1+
620.42	2328	
624.06	5804	
629.18	1177	
646.31	1236	
658.18	1934	
663.05	1030	
665.04	2430	
674.07	3147	
679.10	4045	
697.10	3790	
701.09	9874	1+
703.94	4546	1+
705.83	9623	3+
707.86	4749	1+
709.63	5907	3+
711.91	1552	
714.27	1281	
721.06	2946	
722.85	1466	
724.79	1139	
726.93	1266	
728.72	2222	
729.31	3543	
731.56	1522	
735.79	4356	1+
739.05	1501	
741.80	2435	
742.75	5250	1+
746.80	2748	
748.30	1679	
748.60	2146	1+
752.52	3810	2+
766.68	2747	
768.56	2218	
770.46	2974	1+
773.43	1324	
799.18	3325	
805.68	1795	
END IONS

###FS:    #m/z:    410.1 #charge   1
###MaxRes:#m/z:      0.0 #charge-128
###MS: 35/
###MSMS: 32/
BEGIN IONS
TITLE= Cmpd 4, +MSn(410.1), 0.4 min
PEPMASS=410.10	82965
CHARGE=1+
143.84	1271	
195.05	1657	
294.92	6581	1+
367.00	5345	1+
372.83	4542	
373.01	3173	
386.02	10139	1+
390.93	1834	
392.04	9823	1+
396.68	1442	
408.93	1972	
410.12	9528	
423.66	2335	
425.93	1273	
429.03	2937	
433.07	1631	
437.05	1206	
444.96	4004	
447.06	1571	
452.06	1030	
463.05	1432	
469.57	1962	
530.94	1346	
END IONS

###FS:    #m/z:    351.1 #charge-128
###MaxRes:#m/z:      0.0 #charge-128
###MS: 35/
###MSMS: 33/
BEGIN IONS
TITLE= Cmpd 5, +MSn(350.8), 0.5 min
PEPMASS=351.09	68607

272.80	1167	
273.93	3640	
325.93	1618	
326.86	6793	1+
328.07	2984	
330.01	31459	1+
334.05	4299	
343.93	2992	1+
348.13	3834	
352.18	3532	
358.18	1354	
361.05	2345	
364.43	2443	
367.93	1806	
369.01	7043	1+
371.05	2423	
376.05	1157	
379.20	2058	
386.98	3988	
404.95	3230	
422.93	1471	
444.18	1383	
454.80	1069	
462.02	5996	1+
463.94	3262	
465.93	1069	
475.05	1638	
477.93	1266	
479.93	1108	
504.93	3562	
END IONS

###FS:    #m/z:    407.1 #charge-128
###MaxRes:#m/z:      0.0 #charge-128
###MS: 31/
###MSMS: 34/
BEGIN IONS
TITLE= Cmpd 6, +MSn(407.1), 0.5 min
PEPMASS=407.09	68200

201.93	6554	
292.01	3089	
312.04	2644	
382.71	2206	
383.98	7009	1+
387.87	1947	
392.30	1137	
402.05	1079	
403.92	7517	1+
419.90	2415	
423.05	1021	
425.05	1393	
426.45	2573	
427.75	3227	1+
442.00	2657	
443.60	3853	1+
444.05	4458	2+
447.80	1344	
449.18	2120	
459.68	2119	
474.06	1207	
END IONS

###FS:    #m/z:    635.6 #charge-128
###MaxRes:#m/z:      0.0 #charge-128
###MS: 35/
###MSMS: 36/
BEGIN IONS
TITLE= Cmpd 7, +MSn(635.6), 0.5 min
PEPMASS=635.61	82818

425.02	2347	
482.93	1216	
498.02	3386	1+
501.18	1063	
521.21	4977	1+
523.03	3783	
541.18	2341	
575.13	1821	
592.18	3068	
600.20	1574	
605.81	2532	
609.93	3750	
612.20	1321	
612.90	11534	
615.05	2119	
616.95	13084	1+
630.06	4745	1+
632.40	1746	
633.80	1265	
635.02	4890	1+
635.39	1171	
638.56	1423	
642.09	1072	
642.94	2483	1+
646.01	1957	
646.54	2219	
651.09	1348	
652.68	2948	
653.27	1202	
654.02	4380	1+
658.92	5793	1+
663.33	1680	
667.93	1948	
670.45	1834	
670.93	3436	
673.19	1515	
680.79	1371	
683.55	1579	
694.93	3877	
702.80	1962	
726.43	1826	
END IONS

###FS:    #m/z:    645.0 #charge-128
###MaxRes:#m/z:      0.0 #charge-128
###MS: 39/
###MSMS: 37/
BEGIN IONS
TITLE= Cmpd 8, +MSn(645.0), 0.5 min
PEPMASS=644.98	61539

158.76	1076	
400.18	1275	
433.68	1079	
443.06	2032	
472.18	3022	1+
514.04	1012	
515.11	7537	
531.21	8251	1+
533.06	20406	
535.43	2091	
547.30	1991	
567.05	2158	
574.80	1915	
602.18	1276	
603.47	3564	1+
608.94	1495	
614.80	2306	
615.42	1003	
623.05	4438	1+
624.55	1189	
625.11	4958	1+
626.41	2993	1+
628.10	2091	
628.19	6411	1+
641.93	1226	
642.81	2989	1+
645.06	1818	
646.05	6384	1+
648.81	1957	
649.25	1099	
650.93	3611	
656.55	2129	
660.06	1541	
660.97	3833	1+
664.24	5382	1+
668.00	5883	1+
669.51	4265	1+
670.92	1237	
672.31	1572	
674.34	3048	
677.06	1767	
678.55	2168	
680.31	2228	
684.68	3523	
691.93	1000	
694.67	1053	
708.19	1839	
710.69	1589	
725.13	1530	
736.18	3757	
END IONS

###FS:    #m/z:    721.4 #charge-128
###MaxRes:#m/z:      0.0 #charge-128
###MS: 35/
###MSMS: 38/
BEGIN IONS
TITLE= Cmpd 9, +MSn(721.4), 0.5 min
PEPMASS=721.41	67355

505.06	1737	
524.30	1099	
543.68	1492	
580.81	1159	
589.08	1074	
606.20	3193	
607.28	9322	1+
626.05	2993	
642.94	1092	
649.31	1257	
654.05	2855	
670.43	1491	
679.06	1020	
695.02	2705	1+
697.02	4720	1+
701.91	9707	1+
703.15	9443	3+
704.59	2403	
710.31	2169	
717.01	2112	
719.97	2471	
721.07	7799	2+
722.55	1944	
723.94	6767	1+
724.38	2044	
726.43	1100	
729.03	1595	
729.41	2115	
731.71	1421	
732.26	2329	
735.81	5360	1+
737.60	2205	
739.06	6598	1+
740.54	1900	
742.10	7266	1+
744.59	7422	1+
745.53	7280	2+
748.03	4249	2+
751.16	4398	
752.93	1844	
754.18	1069	
757.18	3238	
760.18	2531	
761.86	7711	1+
762.40	1605	
764.68	2060	
769.09	1820	
771.77	2573	
777.20	1221	
778.80	2364	
781.05	1069	
830.18	2021	
END IONS

###FS:    #m/z:    870.5 #charge-128
###MaxRes:#m/z:      0.0 #charge-128
###MS: 43/
###MSMS: 41/
BEGIN IONS
TITLE= Cmpd 10, +MSn(870.5), 0.5 min
PEPMASS=870.53	76387

578.94	1199	
755.08	2725	
755.68	2020	
782.68	1579	
783.95	1359	
823.05	1237	
827.81	1070	
833.50	1689	
846.81	1317	
852.81	2643	
853.15	1810	
855.29	1199	
862.15	1093	
866.30	1667	
869.87	3240	1+
870.19	1549	
876.58	1317	
877.02	1211	
880.30	2262	
881.55	2698	
882.93	2030	
885.91	3894	
887.16	3725	1+
888.59	2456	
889.15	1764	
895.41	1637	
897.08	1449	
905.84	2383	
915.32	1550	
948.93	1980	
END IONS

###FS:    #m/z:    743.1 #charge   1
###MaxRes:#m/z:      0.0 #charge-128
###MS: 43/
###MSMS: 42/
BEGIN IONS
TITLE= Cmpd 11, +MSn(743.1), 0.5 min
PEPMASS=743.14	73361
CHARGE=1+
522.94	1418	
606.05	1446	
628.18	6079	1+
643.05	1258	
652.68	1471	
658.31	2340	
675.43	3291	
684.94	1043	
687.94	1778	
699.93	1090	
702.22	3234	1+
707.06	2103	
714.17	2721	
719.00	19494	1+
722.95	2230	
723.95	5965	1+
724.72	3585	
725.80	6618	1+
729.58	2002	
729.78	1510	
732.24	2100	1+
733.92	1080	
736.97	7298	1+
742.53	7602	1+
744.24	7536	
745.73	8134	1+
747.97	4777	3+
748.23	4660	2+
750.13	4041	1+
751.72	2492	
754.84	1039	
756.17	1978	
756.54	2233	
759.97	7445	1+
761.92	13954	1+
762.96	11141	3+
763.23	8728	2+
765.04	3595	1+
767.35	4040	1+
768.84	3658	1+
770.46	7835	1+
772.73	11863	3+
774.80	1442	
775.89	4497	1+
777.27	1069	
779.05	3955	1+
781.44	3572	1+
783.13	5353	1+
785.81	1417	
788.61	2424	1+
792.43	1406	
797.93	1197	
807.66	4351	1+
814.83	2592	
828.93	2388	
836.43	1119	
END IONS

###FS:    #m/z:    612.1 #charge-128
###MaxRes:#m/z:      0.0 #charge-128
###MS: 39/43/
###MSMS: 40/44/
BEGIN IONS
TITLE= Cmpd 12, +MSn(612.1), 0.6 min
PEPMASS=612.11	98709

356.17	2166	
454.18	1207	
456.93	1079	
457.27	838	
461.05	1511	
475.05	1710	
481.13	577	
495.93	554	
497.09	5276	
498.18	7363	1+
511.55	608	
513.06	643	
515.96	1806	
524.93	967	
532.93	707	
549.43	1389	
551.30	976	
566.31	1311	
571.13	3174	
588.18	1424	
589.00	55304	
590.59	5727	2+
592.41	2711	
593.05	4580	1+
594.75	1319	
596.07	4264	1+
597.65	563	
599.97	679	
606.99	1886	
609.67	668	
610.90	9502	2+
612.00	6949	2+
614.93	2095	1+
616.41	679	
618.75	955	
620.70	2129	1+
625.68	693	
627.05	535	
627.93	1261	
628.96	3820	1+
630.41	1029	
631.84	2686	1+
633.54	2068	1+
634.91	2180	
636.80	554	
637.30	1614	
639.18	809	
645.81	839	
646.27	1050	
647.06	1266	
648.38	652	
654.55	967	
663.56	595	
664.06	1102	
671.93	1011	
701.30	952	
END IONS

###FS:    #m/z:    519.7 #charge   3
###MaxRes:#m/z:      0.0 #charge-128
###MS: 39/
###MSMS: 45/
BEGIN IONS
TITLE= Cmpd 13, +MSn(519.7), 0.6 min
PEPMASS=519.73	85101
CHARGE=3+
320.05	1716	
380.05	1285	
405.17	2699	
406.16	5828	
425.05	1040	
445.06	1109	
477.01	3116	1+
477.86	2594	2+
494.93	2806	
496.05	23407	1+
501.07	38046	1+
505.96	3444	1+
511.93	2188	
514.00	3534	1+
519.00	2342	
520.02	6272	1+
521.72	2737	
523.01	4816	1+
525.67	2993	
528.44	3002	1+
536.30	3581	1+
538.68	1108	
539.04	2672	
542.05	1275	
544.45	1162	
548.92	4767	
569.05	2756	
577.43	2267	
577.77	1735	
END IONS

###FS:    #m/z:    697.0 #charge-128
###MaxRes:#m/z:      0.0 #charge-128
###MS: 43/
###MSMS: 46/
BEGIN IONS
TITLE= Cmpd 14, +MSn(697.0), 0.6 min
PEPMASS=697.02	86134

411.18	1354	
565.93	2443	
582.31	5389	1+
601.05	1334	
611.49	2275	1+
624.31	3288	
626.02	1578	
640.43	1825	
678.12	3664	1+
684.54	1308	
689.05	1187	
695.06	2662	
707.36	2649	1+
711.21	1647	
715.06	2110	
717.52	2514	
718.82	5590	1+
720.31	4224	1+
726.95	1898	
732.31	1080	
END IONS

###FS:    #m/z:    478.1 #charge   1
###MaxRes:#m/z:      0.0 #charge-128
###MS: 47/51/
###MSMS: 48/53/
BEGIN IONS
TITLE= Cmpd 15, +MSn(478.1), 0.6 min
PEPMASS=478.10	172794
CHARGE=1+
173.80	1791	
277.30	574	
303.05	1222	
341.80	942	
381.18	741	
406.30	1516	
414.43	1163	
421.18	1172	
436.71	2590	2+
452.93	854	
453.94	11773	1+
456.97	1323	
459.32	1968	
460.06	12392	1+
475.18	868	
478.05	30766	1+
481.34	2374	2+
482.56	855	
484.07	723	
486.94	1306	
490.95	643	
496.04	11768	1+
497.76	3936	2+
499.67	2505	2+
501.69	570	
502.36	1718	1+
503.25	3990	2+
505.30	594	
505.78	2740	1+
508.13	1758	1+
512.18	1540	
514.15	3016	
518.30	545	
520.17	702	
523.31	1383	
534.55	535	
END IONS

###FS:    #m/z:    501.1 #charge   3
###MaxRes:#m/z:      0.0 #charge-128
###MS: 47/
###MSMS: 52/
BEGIN IONS
TITLE= Cmpd 16, +MSn(501.1), 0.7 min
PEPMASS=501.12	754499
CHARGE=3+
406.06	1707	
455.09	1330	
461.05	1550	
478.00	86278	1+
479.77	4626	1+
480.76	5535	2+
482.28	9525	1+
483.41	7067	2+
485.93	2227	
487.69	1531	
496.05	10956	1+
498.69	5783	1+
500.15	19438	2+
502.08	10522	2+
504.05	1894	
509.67	1876	
511.02	2840	
512.93	1638	
517.73	4461	1+
518.78	9489	2+
522.19	1103	
524.19	1501	
526.18	1137	
540.43	1118	
547.30	1422	
548.18	1345	
554.81	1582	
END IONS

###FS:    #m/z:    421.0 #charge   2
###MaxRes:#m/z:      0.0 #charge-128
###MS: 67/71/
###MSMS: 68/72/
BEGIN IONS
TITLE= Cmpd 17, +MSn(421.0), 0.8 min
PEPMASS=420.96	111637
CHARGE=2+
109.05	565	
127.05	5708	1+
148.88	652	
156.05	696	
184.96	12070	1+
205.05	765	
212.98	6040	
239.14	1805	
242.93	875	
249.75	1556	1+
259.05	515	
274.43	1202	
275.03	5179	1+
293.09	2410	1+
295.30	1514	
303.18	752	
305.67	23583	2+
313.18	1752	
314.68	1809	
333.18	898	
341.79	1618	2+
357.18	1379	
368.30	657	
371.33	4645	2+
406.43	1506	
432.21	580	
499.54	10400	1+
513.80	1820	
549.43	721	
628.54	4693	1+
END IONS

###FS:    #m/z:    314.3 #charge-128
###MaxRes:#m/z:      0.0 #charge-128
###MS: 95/
###MSMS: 93/
BEGIN IONS
TITLE= Cmpd 18, +MSn(314.3), 1.1 min
PEPMASS=314.33	29978

131.05	3954	
297.19	20756	
401.18	6613	
455.30	2796	
END IONS

###FS:    #m/z:    400.4 #charge   2
###MaxRes:#m/z:      0.0 #charge-128
###MS: 91/95/
###MSMS: 92/96/
BEGIN IONS
TITLE= Cmpd 19, +MSn(400.4), 1.1 min
PEPMASS=400.40	101031
CHARGE=2+
129.93	505	
137.90	5209	
201.90	6448	1+
214.93	750	
218.98	2521	
269.18	1310	
282.93	1177	
301.93	755	
318.18	981	
328.30	1325	
339.30	1246	
351.31	1508	
360.08	1049	
364.80	3582	
368.28	20899	2+
451.43	1025	
581.52	8197	1+
583.79	1485	
730.56	579	
END IONS

###FS:    #m/z:    419.5 #charge   1
###MaxRes:#m/z:      0.0 #charge-128
###MS: 194/
###MSMS: 195/
BEGIN IONS
TITLE= Cmpd 20, +MSn(419.5), 2.2 min
PEPMASS=419.51	17857
CHARGE=1+
126.46	1070	
127.00	8569	1+
148.83	5715	
178.55	1128	
275.12	13001	1+
301.05	3366	
307.18	1138	
325.18	1668	
344.18	2472	
357.93	1517	
380.31	1172	
401.30	1508	
423.80	1265	
END IONS

###FS:    #m/z:    523.5 #charge   2
###MaxRes:#m/z:      0.0 #charge-128
###MS: 225/229/260/263/
###MSMS: 227/230/261/265/
BEGIN IONS
TITLE= Cmpd 21, +MSn(523.5), 2.8 min
PEPMASS=523.51	32452
CHARGE=2+
183.03	453	
200.93	2041	
238.18	1750	1+
250.68	299	
262.16	641	
270.09	1127	
288.05	306	
300.18	365	
339.06	501	
374.80	680	
379.74	1650	
402.43	892	1+
405.77	1150	
414.31	17154	2+
423.31	3677	
463.41	4364	1+
480.18	437	
486.94	1108	1+
496.55	937	
504.71	3617	1+
505.90	2255	
506.29	1607	
510.05	950	
590.55	673	
652.44	336	
758.82	607	
END IONS

###FS:    #m/z:    300.3 #charge   2
###MaxRes:#m/z:      0.0 #charge-128
###MS: 374/387/
###MSMS: 375/388/
BEGIN IONS
TITLE= Cmpd 22, +MSn(300.3), 4.5 min
PEPMASS=300.33	77404
CHARGE=2+
140.80	539	
172.68	1231	
174.80	613	
187.00	3683	1+
213.80	1320	
215.00	13040	1+
252.05	820	
257.18	870	
259.23	1477	2+
272.29	970	
277.93	583	
281.04	935	
284.81	836	
311.16	1151	
385.34	11555	1+
486.54	590	
497.55	900	
END IONS

###FS:    #m/z:    422.0 #charge   2
###MaxRes:#m/z:      0.0 #charge-128
###MS: 653/
###MSMS: 652/
BEGIN IONS
TITLE= Cmpd 23, +MSn(422.0), 8.0 min
PEPMASS=421.97	987606
CHARGE=2+
167.80	1118	
172.93	1457	
239.18	2255	
272.11	5023	1+
276.05	2240	
293.18	2109	
325.31	1319	
327.83	13803	2+
336.80	6157	2+
353.32	7987	
385.35	1568	
399.30	2031	
403.93	2424	
438.93	3912	
440.43	2040	
458.55	1636	
472.38	14024	1+
572.56	1079	
672.82	3644	1+
744.70	1052	
END IONS

###FS:    #m/z:    315.3 #charge-128
###MaxRes:#m/z:      0.0 #charge-128
###MS: 669/
###MSMS: 666/
BEGIN IONS
TITLE= Cmpd 24, +MSn(315.3), 8.1 min
PEPMASS=315.32	8275

164.68	1246	
184.80	1991	
208.43	2295	
279.11	4283	
297.15	9736	1+
405.43	2429	
408.30	1756	
412.93	2609	1+
421.86	15129	2+
432.93	3060	
466.80	4816	
END IONS

###FS:    #m/z:    429.0 #charge   2
###MaxRes:#m/z:      0.0 #charge-128
###MS: 728/
###MSMS: 732/
BEGIN IONS
TITLE= Cmpd 25, +MSn(429.0), 8.8 min
PEPMASS=428.98	132918
CHARGE=2+
156.81	2712	
217.80	2158	
257.93	1785	
268.06	1924	
272.20	2933	
319.05	1363	
327.80	4543	
339.18	1236	
357.30	1707	
367.53	4242	
386.43	1746	
392.93	2992	
404.18	2335	
411.43	1599	
472.44	3388	
672.80	4269	
END IONS

###FS:    #m/z:    564.5 #charge   5
###MaxRes:#m/z:      0.0 #charge-128
###MS: 861/
###MSMS: 860/
BEGIN IONS
TITLE= Cmpd 26, +MSn(564.5), 10.3 min
PEPMASS=564.52	26279
CHARGE=5+
240.93	1249	
265.05	4379	
340.05	1769	
380.80	1177	
526.05	1159	
527.82	2633	1+
546.93	1560	
547.56	17385	1+
600.00	4594	
994.56	1070	
END IONS

###FS:    #m/z:    476.5 #charge   3
###MaxRes:#m/z:      0.0 #charge-128
###MS: 978/
###MSMS: 977/
BEGIN IONS
TITLE= Cmpd 27, +MSn(476.5), 11.6 min
PEPMASS=476.53	30030
CHARGE=3+
190.91	1161	
234.95	4274	
350.93	1383	
441.35	20539	
458.43	1560	
463.30	5131	
END IONS

###FS:    #m/z:    552.0 #charge   2
###MaxRes:#m/z:      0.0 #charge-128
###MS: 1040/
###MSMS: 1037/
BEGIN IONS
TITLE= Cmpd 28, +MSn(552.0), 12.3 min
PEPMASS=552.03	65143
CHARGE=2+
120.01	1792	
129.93	2335	
146.05	1311	
147.93	1758	
190.98	7792	1+
197.05	1033	
298.05	2881	
309.06	1233	
387.68	1452	
472.05	1222	
506.44	1169	
524.93	3539	
534.43	3247	1+
570.68	1088	
729.55	1874	
755.68	2591	1+
866.68	2377	
884.75	4439	1+
END IONS

###FS:    #m/z:    575.5 #charge   2
###MaxRes:#m/z:      0.0 #charge-128
###MS: 1103/1106/
###MSMS: 1104/1107/
BEGIN IONS
TITLE= Cmpd 29, +MSn(575.5), 13.0 min
PEPMASS=575.54	29042
CHARGE=2+
126.96	508	
172.04	1343	
174.98	629	
274.03	2586	
304.18	4771	1+
327.08	785	
346.18	1668	
418.30	1217	
441.55	638	
474.40	5812	1+
489.76	3258	1+
501.30	790	
512.43	535	
514.68	1050	
529.92	761	
531.42	578	
543.30	1698	
547.44	2508	
557.38	1333	
558.04	7563	
603.44	1948	
604.66	2398	
642.55	905	
659.46	1519	
675.56	2431	1+
716.67	2160	
718.81	849	
760.68	667	
829.95	709	
832.72	1433	
END IONS

###FS:    #m/z:    498.6 #charge   3
###MaxRes:#m/z:      0.0 #charge-128
###MS: 1269/
###MSMS: 1268/
BEGIN IONS
TITLE= Cmpd 30, +MSn(498.6), 14.8 min
PEPMASS=498.64	6849
CHARGE=3+
261.06	25678	
308.68	1952	
329.93	1550	
441.55	1157	
461.02	4126	1+
477.68	6732	
END IONS

###FS:    #m/z:    773.9 #charge   1
###MaxRes:#m/z:      0.0 #charge-128
###MS: 1920/
###MSMS: 1918/
BEGIN IONS
TITLE= Cmpd 31, +MSn(773.9), 21.8 min
PEPMASS=773.86	28884
CHARGE=1+
398.38	53357	1+
660.81	2064	
714.76	1807	
729.56	4035	
738.05	1569	
END IONS

###FS:    #m/z:    343.5 #charge   1
###MaxRes:#m/z:      0.0 #charge-128
###MS: 2172/
###MSMS: 2169/
BEGIN IONS
TITLE= Cmpd 32, +MSn(343.5), 24.4 min
PEPMASS=343.46	101668
CHARGE=1+
162.99	6681	1+
240.13	31972	1+
283.05	2188	
300.93	1766	
306.93	2168	
320.68	1246	
324.09	1126	
419.56	2403	
END IONS

###FS:    #m/z:    650.0 #charge   2
###MaxRes:#m/z:      0.0 #charge-128
###MS: 2276/2296/2300/
###MSMS: 2279/2297/2301/
BEGIN IONS
TITLE= Cmpd 33, +MSn(650.0), 25.7 min
PEPMASS=649.96	108297
CHARGE=2+
295.18	611	
324.30	477	
337.21	40882	
429.23	638	
451.05	1007	
456.68	543	
496.68	425	
517.30	363	
532.93	730	
535.91	1155	
589.80	389	
590.81	612	
592.66	777	
604.80	690	
614.80	1066	
615.14	678	
615.93	1021	
627.30	2228	
628.82	522	
636.19	1378	
663.68	674	
END IONS

###FS:    #m/z:    371.5 #charge-128
###MaxRes:#m/z:      0.0 #charge-128
###MS: 2620/
###MSMS: 2622/
BEGIN IONS
TITLE= Cmpd 34, +MSn(371.5), 29.2 min
PEPMASS=371.47	56512

112.01	1450	
252.68	2295	
268.27	24041	1+
274.80	1609	
307.18	2325	
328.80	1324	
355.15	3892	1+
419.93	1245	
END IONS

###FS:    #m/z:    343.3 #charge-128
###MaxRes:#m/z:      0.0 #charge-128
###MS: 2720/
###MSMS: 2722/
BEGIN IONS
TITLE= Cmpd 35, +MSn(343.3), 30.3 min
PEPMASS=343.27	32176

162.91	52833	1+
240.08	2119	
282.80	2953	
296.93	3277	
438.32	1524	
END IONS

###FS:    #m/z:    706.5 #charge   3
###MaxRes:#m/z:      0.0 #charge-128
###MS: 2740/2744/
###MSMS: 2742/2745/
BEGIN IONS
TITLE= Cmpd 36, +MSn(706.5), 30.5 min
PEPMASS=706.54	42122
CHARGE=3+
357.93	706	
365.24	146210	
415.43	800	
491.81	1289	
645.68	1232	
646.76	679	
670.30	654	
671.68	1139	
685.80	559	
751.56	1837	
END IONS

###CHECKSUM: b51503c26bfe06f5713973c9f2c78a22
