# Supplementary material for: Metal complexation by histidine-rich peptides confers protective roles against cadmium stress in Escherichia coli as revealed by proteomics analysis
Source: PeerJ. 2018 Jul 26;6:e5245. doi: 10.7717/peerj.5245 (PMC6064632; doi:10.7717/peerj.5245)
Supplement: Supplemental Information 1 — All raw data and raw images of Figures presented in this study are provided herein this Supplementary ZIP file. [file peerj-06-5245-s001.zip › Supplementary/mgf_DIGE files/13.mgf]

###	
###	D:\Data\supitcha\24-04-2015\13-1_RD7_01_23255.d\Analysis.yep(13-1_RD7_01_23255.d)
###	Instrument: amaZon SL
###	Manufacturer: Bruker
###    13-1
###    PeakWidth 0.10, MiniumIntensity 100, S/N 1
###    Retain Residuals no, Create neutrally no,
###    FullScan Parameters: AdductIon (+)+H (-)-H, LowMass 250, HighMass 4000, MaxCharge charge decon 4, MinPeaks 3
###    Perf. isotope decon yes, Max Charge Istopic decon 0, MW agreement 0.00, Abund. cutoff 10.00, Envelope cutoff 75.00
###    MaxRes   Parameters: AdductIon (+)+H (-)-H, LowMass 100, HighMass 3000 
###    Perf. isotope decon yes, Max Charge Istopic decon 0, Abund. cutoff 2.00
###    MSn      Parameters: AdductIon (+)+H (-)-H, LowMass 50, HighMass 2000 
###    Perf. isotope decon yes, Max Charge Istopic decon 0, Abund. cutoff 2.00
###    Global Charge Limit: no 3, Prefer FullScan Result: yes, Export what: 2 (0=non deconv/1=deconv only/2=mixed), NoMSMSSignals: 50, Intensity threshold: 100, NoMSSignals (deconv): 2, NoMSSignals (non-deconv): 0, NormalizeData: no, SingleCharged: no
###FS:    #m/z:    324.1 #charge   1
###MaxRes:#m/z:      0.0 #charge-128
###MS: 24/
###MSMS: 23/
BEGIN IONS
TITLE= Cmpd 1, +MSn(324.1), 0.4 min
PEPMASS=324.06	84887
CHARGE=1+
181.05	1226	
280.80	2796	
281.33	1091	
281.87	9174	1+
300.74	2217	
305.17	2434	
306.93	1059	
324.05	2649	
339.18	2874	
340.93	4876	1+
346.55	1834	
349.80	1482	
422.69	1800	
429.43	1874	
444.43	1374	
474.47	3016	2+
492.93	1560	
END IONS

###FS:    #m/z:    594.1 #charge   1
###MaxRes:#m/z:      0.0 #charge-128
###MS: 28/
###MSMS: 26/
BEGIN IONS
TITLE= Cmpd 2, +MSn(594.1), 0.4 min
PEPMASS=594.06	32877
CHARGE=1+
413.05	4886	
451.31	1118	
458.43	1295	
459.08	4282	
476.68	2089	
479.30	1197	
493.68	2943	
498.10	2416	1+
510.30	1030	
518.93	2580	
531.43	1788	
533.93	1285	
537.06	3827	
547.05	1443	
548.10	6489	1+
552.03	1643	
553.05	5689	1+
566.99	2208	
569.16	1955	
571.20	3503	1+
572.70	1380	
577.02	7698	2+
579.93	1271	
584.93	2894	
590.80	1069	
594.56	1698	
594.94	6304	1+
608.18	1472	
608.73	4677	
610.43	1589	
610.79	1997	
612.02	4008	1+
618.18	4218	
619.69	1617	
621.46	1081	
622.12	3936	1+
625.92	1109	
629.56	3763	
640.55	1030	
642.68	1971	
646.43	1216	
661.05	1513	
END IONS

###FS:    #m/z:    563.1 #charge-128
###MaxRes:#m/z:      0.0 #charge-128
###MS: 24/
###MSMS: 27/
BEGIN IONS
TITLE= Cmpd 3, +MSn(563.1), 0.4 min
PEPMASS=563.08	27462

144.05	1432	
280.80	1197	
282.93	1177	
341.05	1648	
380.05	1933	
441.05	1177	
448.09	9830	1+
467.02	2641	
504.80	3807	
510.30	3061	
517.18	1030	
521.93	1747	
539.05	6002	
540.02	9931	1+
542.43	6912	
542.94	7118	1+
545.08	7085	1+
549.19	2768	
549.78	1241	
551.68	3965	1+
558.74	1662	
561.06	1178	
579.97	4888	1+
582.29	2979	1+
585.05	1265	
588.80	1776	
605.69	1731	
606.36	4939	1+
610.55	1082	
611.32	3544	
END IONS

###FS:    #m/z:    540.2 #charge-128
###MaxRes:#m/z:      0.0 #charge-128
###MS: 32/
###MSMS: 31/
BEGIN IONS
TITLE= Cmpd 4, +MSn(540.2), 0.4 min
PEPMASS=540.19	36387

297.05	1069	
299.93	2256	
358.06	3387	
409.06	2415	
424.21	4312	1+
442.91	1959	
444.13	1185	
446.80	1040	
449.18	4288	
461.05	2040	
463.05	2551	
476.30	3375	
479.93	1550	
487.30	2089	
493.09	1846	
495.94	1908	
498.17	5129	1+
515.00	1501	
515.97	8078	1+
518.24	4089	1+
519.54	1277	
520.05	14641	1+
522.80	1799	
534.93	1108	
538.04	1012	
539.04	7621	
552.94	4089	
556.06	1090	
557.07	10427	1+
560.80	1775	
561.26	3415	
564.05	2425	1+
570.18	1245	
738.70	1269	
END IONS

###FS:    #m/z:    542.1 #charge-128
###MaxRes:#m/z:      0.0 #charge-128
###MS: 24/28/36/
###MSMS: 25/30/37/
BEGIN IONS
TITLE= Cmpd 5, +MSn(542.1), 0.5 min
PEPMASS=542.06	55178

238.68	850	
276.93	729	
344.95	1448	
365.18	768	
388.93	563	
404.94	1599	1+
406.93	1240	
412.90	1580	
420.18	403	
422.93	458	
427.12	10488	1+
430.93	489	
437.18	633	
447.46	1370	1+
448.97	21329	
450.41	402	
466.94	2453	
471.12	1314	2+
473.11	1546	1+
474.93	12363	
477.11	1893	1+
480.33	607	
481.07	1623	1+
482.98	1774	2+
485.89	1042	1+
488.90	743	
489.68	1985	
493.04	1303	
495.04	4246	1+
497.11	2459	1+
499.16	1382	2+
501.04	17842	1+
505.12	3595	1+
513.09	470	
514.18	1432	1+
517.52	430	
518.05	3371	1+
518.99	5302	2+
520.96	11591	1+
523.24	2024	1+
525.01	3054	1+
525.93	4328	2+
528.10	548	
529.35	1137	
531.11	2982	1+
534.43	419	
537.87	1725	1+
541.13	1887	1+
542.99	5743	1+
550.11	844	1+
552.08	558	
555.97	1079	
557.07	4293	1+
558.91	2700	
560.24	1219	
560.94	4440	1+
562.65	1258	1+
565.03	1008	1+
566.52	1431	1+
568.27	1791	
571.75	1158	1+
573.56	810	
576.51	1343	
579.02	2358	1+
583.12	1022	1+
584.22	1601	1+
585.39	2079	1+
587.78	705	
590.55	472	
591.79	473	
592.52	1341	1+
596.42	453	
598.79	899	
604.43	863	
611.93	572	
618.35	462	
1004.07	432	
1043.93	837	
END IONS

###FS:    #m/z:    501.2 #charge   2
###MaxRes:#m/z:      0.0 #charge-128
###MS: 28/32/
###MSMS: 29/33/
BEGIN IONS
TITLE= Cmpd 6, +MSn(501.2), 0.5 min
PEPMASS=501.17	741463
CHARGE=2+
319.18	3694	
363.93	6315	
385.89	6085	
436.94	4006	
447.18	3575	
454.95	3711	
460.04	20086	
475.90	4661	
477.20	6003	
478.05	716138	
479.58	10619	
479.76	10718	
480.05	38733	1+
480.97	74584	2+
482.75	42582	1+
485.52	7951	
486.29	3984	
486.83	7035	
487.72	4246	
488.17	7071	
488.79	5134	
489.41	4621	
490.43	4580	
491.93	5045	
496.05	84531	1+
497.56	7932	
498.26	8326	
499.32	36258	1+
501.07	84767	1+
502.66	39885	2+
504.57	4121	
505.07	9774	
506.05	7715	
506.92	3643	
507.31	5014	
508.01	12702	
509.37	4925	
516.76	5367	
518.05	4636	
519.01	41457	1+
519.90	5070	
520.26	4081	
520.68	9965	
521.44	13110	
522.20	12780	
522.52	8307	
523.08	7393	
523.66	10154	
524.15	5034	
525.02	9981	
526.30	10909	
527.25	5095	
527.52	11343	
540.78	5495	
543.43	4796	
545.12	3993	
546.58	7254	
576.74	8427	
END IONS

###FS:    #m/z:    764.1 #charge   1
###MaxRes:#m/z:      0.0 #charge-128
###MS: 32/
###MSMS: 34/
BEGIN IONS
TITLE= Cmpd 7, +MSn(764.1), 0.5 min
PEPMASS=764.10	64333
CHARGE=1+
564.05	2747	
610.18	1403	
629.11	1467	
630.44	1446	
650.95	4244	
651.15	8661	1+
662.18	1913	
669.05	2797	
686.94	1437	
694.05	3872	
698.93	2031	
719.08	1538	
722.06	2394	
724.68	1364	
726.05	1353	
734.56	2700	
741.73	4245	2+
744.07	5674	1+
746.28	3935	1+
748.31	2458	
749.93	1415	
756.68	2222	
758.80	3787	
760.91	1421	
762.96	4052	
765.16	6922	1+
771.18	2011	
772.01	7731	1+
772.54	1819	
783.05	3565	
794.08	4171	
796.23	2159	
799.55	1295	
808.58	1856	
813.05	3718	
814.55	2413	
816.90	2039	
818.93	1609	
END IONS

###FS:    #m/z:    633.1 #charge-128
###MaxRes:#m/z:      0.0 #charge-128
###MS: 36/
###MSMS: 38/
BEGIN IONS
TITLE= Cmpd 8, +MSn(633.1), 0.5 min
PEPMASS=633.12	39767

373.18	1461	
496.05	1275	
517.21	4878	1+
519.13	1866	
535.93	1285	
544.30	1177	
573.14	3919	
584.81	1766	
591.91	1725	
595.18	1766	
611.93	1609	
614.02	4342	1+
618.99	2798	
632.17	3013	
641.45	2146	
650.18	1070	
651.94	2757	1+
668.50	1126	
671.84	1350	
673.80	1424	
674.28	4313	1+
676.97	5003	1+
678.56	2415	
682.18	2187	
689.68	1275	
695.06	1835	
722.81	1452	
END IONS

###FS:    #m/z:    525.2 #charge-128
###MaxRes:#m/z:      0.0 #charge-128
###MS: 36/
###MSMS: 39/
BEGIN IONS
TITLE= Cmpd 9, +MSn(525.2), 0.5 min
PEPMASS=525.24	107269

343.18	2040	
410.16	7120	1+
411.14	7543	2+
483.92	2945	
488.14	4254	
496.06	1128	
500.18	2276	
501.08	6639	
501.98	53620	1+
503.13	5351	2+
505.06	1138	
505.67	2468	1+
506.47	7116	2+
508.96	4668	1+
520.06	12250	1+
521.42	2019	
521.92	2535	
522.99	6350	1+
524.43	4310	
525.03	10186	1+
526.42	1331	
527.47	3670	1+
530.03	1192	
533.17	5830	2+
536.06	3300	1+
538.43	1846	
538.93	1291	
542.11	17203	1+
544.77	5561	1+
548.91	5474	1+
552.31	3086	
554.72	3214	1+
560.94	1268	
564.30	1520	
568.53	2345	
END IONS

###FS:    #m/z:    768.9 #charge   6
###MaxRes:#m/z:      0.0 #charge-128
###MS: 32/40/
###MSMS: 35/43/
BEGIN IONS
TITLE= Cmpd 10, +MSn(768.9), 0.5 min
PEPMASS=768.95	61529
CHARGE=6+
503.05	1463	
539.30	3009	1+
545.05	1222	
653.25	2350	1+
655.08	1095	
674.09	904	
690.18	555	
702.80	859	
709.05	1935	
719.18	810	
727.17	936	
729.91	2786	1+
736.18	957	
742.18	530	
744.00	14578	1+
747.18	1372	
749.50	4865	1+
753.00	3669	1+
755.47	3228	1+
758.02	844	
758.82	1368	
759.53	3966	
760.96	7706	1+
763.14	6341	1+
765.18	5726	2+
766.21	9176	2+
768.07	11940	1+
769.68	1285	
771.98	2464	1+
773.30	3935	1+
774.05	8403	1+
776.96	3906	2+
777.99	1484	1+
781.00	2830	1+
783.54	2138	1+
784.44	6199	2+
786.02	7113	1+
787.55	9046	2+
789.95	2205	
790.42	4097	1+
792.06	730	
793.76	1191	
794.18	1277	
795.43	721	
795.93	3719	1+
798.44	2898	
800.28	2328	2+
804.92	1460	
806.60	2999	1+
808.63	1345	1+
809.59	3969	3+
811.38	3355	1+
813.89	772	
824.98	1417	1+
829.17	523	
830.80	572	
832.72	2205	1+
837.80	4659	3+
851.80	1104	
861.05	1079	
885.30	643	
END IONS

###FS:    #m/z:    750.1 #charge   1
###MaxRes:#m/z:      0.0 #charge-128
###MS: 36/
###MSMS: 41/
BEGIN IONS
TITLE= Cmpd 11, +MSn(750.1), 0.6 min
PEPMASS=750.11	90611
CHARGE=1+
395.43	2374	
409.18	1177	
521.30	3032	
523.30	1279	
586.19	1978	
636.10	4293	1+
637.42	1903	
655.19	4058	1+
674.31	2546	
693.07	3629	
703.06	2629	
705.06	2154	
715.30	1512	
718.68	3606	
727.10	1661	
728.11	11231	1+
730.06	2901	
732.11	3181	1+
733.54	2050	
736.04	4221	
739.17	4394	1+
740.08	9517	2+
743.81	1551	
745.54	5197	2+
747.18	1570	
748.33	6576	3+
752.18	1439	
752.54	1435	
756.93	1544	
757.55	4096	
758.94	1504	
759.41	1269	
762.05	2050	
763.67	2275	
764.33	4730	1+
766.05	6836	1+
769.21	7705	1+
770.84	3232	1+
772.62	3580	1+
778.39	1926	
778.92	3275	
781.06	2183	
786.32	1378	
790.81	1352	
794.30	1374	
796.05	3228	
798.68	1429	
800.07	2035	
803.10	1602	
803.56	3986	
806.06	3916	1+
815.94	2981	
END IONS

###FS:    #m/z:    521.5 #charge   2
###MaxRes:#m/z:      0.0 #charge-128
###MS: 40/
###MSMS: 42/
BEGIN IONS
TITLE= Cmpd 12, +MSn(521.5), 0.6 min
PEPMASS=521.54	69564
CHARGE=2+
211.93	2040	
325.06	1621	
363.18	1314	
386.05	1942	
407.25	4392	1+
434.32	2882	
464.18	1836	
478.18	2600	
496.96	1258	
498.01	6620	1+
499.92	4950	2+
501.10	22680	1+
502.29	8294	2+
504.24	4630	
508.18	1069	
515.95	7824	1+
519.55	2327	
520.96	9080	1+
522.42	3581	
524.67	1374	
527.30	1756	
530.31	3349	
537.80	1049	
553.05	2806	
562.05	4828	
563.31	1364	
END IONS

###FS:    #m/z:    487.2 #charge-128
###MaxRes:#m/z:      0.0 #charge-128
###MS: 44/
###MSMS: 45/
BEGIN IONS
TITLE= Cmpd 13, +MSn(487.2), 0.6 min
PEPMASS=487.15	103399

210.05	2335	
286.93	1010	
325.05	1893	
337.05	3110	
355.06	1021	
373.04	4485	
387.05	2384	
390.98	1733	
413.18	1325	
415.30	1363	
422.80	2443	
434.30	1354	
446.07	2883	
455.30	1648	
462.08	6732	
463.04	26510	1+
467.95	6548	1+
468.93	4264	2+
473.93	2040	
480.99	12440	1+
484.30	1580	
485.16	3329	
486.15	5476	1+
489.74	4060	
495.84	2149	
502.18	3217	1+
505.18	1658	
508.10	3465	
510.33	3975	
513.05	1716	
524.05	2139	
527.18	3708	
529.17	1286	
542.05	2482	
END IONS

###FS:    #m/z:    483.2 #charge-128
###MaxRes:#m/z:      0.0 #charge-128
###MS: 40/
###MSMS: 46/
BEGIN IONS
TITLE= Cmpd 14, +MSn(485.2), 0.6 min
PEPMASS=483.17	140559

157.93	2285	
173.93	2236	
231.80	2119	
240.18	1657	
292.80	1530	
338.18	1177	
344.41	2451	
358.30	2325	
365.70	4227	
381.18	1255	
387.94	3124	
408.30	2727	
444.08	1498	
461.05	5933	
462.03	29276	
465.08	2749	
466.05	4265	1+
467.33	5244	2+
477.93	1914	
480.07	3554	
483.09	3506	2+
484.50	7764	2+
489.29	4209	
491.82	1131	
494.60	3512	1+
495.51	4697	2+
496.00	3599	1+
503.25	8120	1+
503.51	3542	1+
507.93	2463	
520.18	1746	
539.18	1471	
550.06	2201	
END IONS

###FS:    #m/z:    437.1 #charge-128
###MaxRes:#m/z:      0.0 #charge-128
###MS: 40/
###MSMS: 47/
BEGIN IONS
TITLE= Cmpd 15, +MSn(437.1), 0.6 min
PEPMASS=437.09	98083

291.05	1236	
322.18	1236	
373.18	1491	
378.80	2845	
410.36	1256	
413.30	1599	
414.04	4035	
418.22	3542	
436.18	2315	
438.30	2246	
453.87	1798	
454.99	4018	
465.55	2717	
473.05	3377	1+
474.98	1354	
476.42	1040	
493.95	1992	
END IONS

###FS:    #m/z:    347.2 #charge   1
###MaxRes:#m/z:      0.0 #charge-128
###MS: 52/
###MSMS: 55/
BEGIN IONS
TITLE= Cmpd 16, +MSn(347.2), 0.7 min
PEPMASS=347.24	101254
CHARGE=1+
152.93	2227	
154.80	1756	
200.80	1010	
234.80	2060	
236.94	3879	1+
239.93	1089	
264.96	4002	
274.06	1168	
312.18	2580	
323.80	2354	
329.97	2446	
330.20	2224	
367.09	1220	
395.30	2934	
398.30	1854	
431.46	5208	
432.35	9587	1+
END IONS

###FS:    #m/z:    565.6 #charge   2
###MaxRes:#m/z:      0.0 #charge-128
###MS: 52/56/
###MSMS: 53/57/
BEGIN IONS
TITLE= Cmpd 17, +MSn(565.6), 0.7 min
PEPMASS=565.56	180852
CHARGE=2+
129.04	1882	
142.93	574	
171.05	1123	
174.95	7955	
209.93	807	
224.80	888	
243.05	1147	
251.05	814	
269.01	534	
269.93	1540	
304.18	1050	
326.18	1237	
384.30	1915	
391.30	1790	
413.79	2972	2+
416.33	5758	
417.35	11675	1+
421.80	1491	
427.30	1217	
434.93	937	
437.39	4490	
439.05	987	
450.39	1589	1+
455.36	4468	2+
465.93	819	
468.18	1268	
471.93	2449	
480.30	579	
489.18	1065	
508.43	757	
510.30	1835	
525.55	1118	
526.81	992	
528.32	608	
529.55	854	
529.93	1235	
534.68	624	
535.46	4909	2+
539.40	4293	
539.95	2437	
541.07	1818	1+
542.30	2033	
542.99	4938	1+
544.39	1151	
546.45	2903	1+
547.49	17121	2+
560.93	805	
582.84	631	
584.76	1274	
598.43	898	
657.57	2620	1+
675.61	2217	
713.58	8727	1+
715.59	1470	
771.81	597	
789.93	535	
796.68	1484	
814.69	2205	
937.93	2359	
955.94	5020	1+
973.68	603	
975.06	1085	
END IONS

###FS:    #m/z:    483.5 #charge   2
###MaxRes:#m/z:      0.0 #charge-128
###MS: 60/
###MSMS: 58/
BEGIN IONS
TITLE= Cmpd 18, +MSn(483.5), 0.7 min
PEPMASS=483.46	75595
CHARGE=2+
168.93	1275	
174.93	4054	
240.03	1221	
257.93	1118	
292.26	2447	
320.93	1864	
323.18	2306	
348.18	1324	
351.18	1128	
369.18	1000	
387.24	1326	
426.80	5146	2+
447.43	2795	1+
450.30	1884	
466.18	1487	
515.43	1275	
536.94	3605	
579.68	1423	
725.55	4621	
END IONS

###FS:    #m/z:    537.5 #charge   2
###MaxRes:#m/z:      0.0 #charge-128
###MS: 60/64/
###MSMS: 63/65/
BEGIN IONS
TITLE= Cmpd 19, +MSn(537.5), 0.8 min
PEPMASS=537.54	141675
CHARGE=2+
129.93	564	
139.80	785	
156.86	3094	1+
171.05	893	
174.93	9282	1+
194.05	589	
229.02	725	
240.06	3755	1+
282.05	917	
300.30	947	
311.18	1831	
319.05	868	
332.18	598	
336.80	1212	
339.43	706	
341.30	1099	
351.05	908	
359.30	2144	1+
373.18	569	
377.05	682	
381.27	1335	
386.30	1604	
391.30	2257	
400.21	1204	
403.33	4620	1+
407.43	912	
409.93	1280	
411.16	644	
412.43	1452	
421.18	701	
423.11	1838	1+
440.30	741	
458.18	849	
460.55	991	
477.55	871	
492.31	535	
494.87	1154	1+
498.93	1075	
499.80	2909	
502.10	932	
506.43	2379	
506.88	682	
508.93	908	
513.05	913	
515.39	5668	1+
516.92	3154	
518.68	1207	
519.37	5955	1+
519.95	1884	
538.93	971	
565.30	912	
616.55	608	
657.68	1261	
671.58	823	
684.43	992	
700.57	2223	1+
742.80	535	
783.05	1128	
798.85	2232	1+
882.81	525	
899.81	6482	1+
900.85	3243	3+
918.02	666	
END IONS

###FS:    #m/z:    415.9 #charge   2
###MaxRes:#m/z:      0.0 #charge-128
###MS: 72/76/
###MSMS: 73/78/
BEGIN IONS
TITLE= Cmpd 20, +MSn(415.9), 0.9 min
PEPMASS=415.94	143420
CHARGE=2+
107.05	722	
129.02	4579	
162.93	893	
181.05	1065	
188.93	805	
197.05	652	
214.93	1491	
223.94	2858	1+
225.15	946	
231.93	6886	
239.18	530	
243.18	1069	
253.93	618	
312.31	1094	
338.44	614	
339.93	716	
343.24	1679	1+
356.93	569	
361.27	5244	
366.80	795	
371.30	1051	
373.60	1501	2+
397.10	2482	
415.93	1470	
452.52	1324	1+
454.50	985	
470.47	4593	1+
557.55	697	
589.65	1670	
590.21	1140	
632.49	1727	
702.71	3083	
END IONS

###FS:    #m/z:    419.5 #charge   2
###MaxRes:#m/z:      0.0 #charge-128
###MS: 76/
###MSMS: 79/
BEGIN IONS
TITLE= Cmpd 21, +MSn(419.5), 1.0 min
PEPMASS=419.52	57102
CHARGE=2+
126.43	1952	
127.02	7311	1+
130.05	1511	
145.93	1383	
148.92	3596	1+
166.80	1089	
206.93	1305	
274.82	9477	3+
276.05	1905	
293.06	12653	1+
344.05	1226	
346.05	1923	
384.05	1883	
END IONS

###FS:    #m/z:    351.9 #charge   2
###MaxRes:#m/z:      0.0 #charge-128
###MS: 76/80/
###MSMS: 77/81/
BEGIN IONS
TITLE= Cmpd 22, +MSn(351.9), 1.0 min
PEPMASS=351.86	519445
CHARGE=2+
170.93	1163	
174.86	1537	
198.98	80274	1+
227.03	72592	1+
232.05	3887	
250.05	3244	
254.93	1855	
260.05	1391	
263.18	1053	
269.18	996	
295.04	4529	2+
305.18	1021	
329.45	4835	
353.06	813	
361.26	6785	1+
376.30	807	
386.93	1356	
441.29	1449	
476.36	111109	1+
511.43	2092	
571.47	1392	
589.39	2932	
END IONS

###FS:    #m/z:    401.4 #charge   2
###MaxRes:#m/z:      0.0 #charge-128
###MS: 80/84/
###MSMS: 82/85/
BEGIN IONS
TITLE= Cmpd 23, +MSn(401.4), 1.0 min
PEPMASS=401.43	1518309
CHARGE=2+
100.30	1242	
101.04	1391	
109.94	1527	
112.12	827	
128.95	3732	
154.93	1526	
172.96	145269	1+
194.93	1327	
200.97	105815	1+
218.09	2497	
222.93	809	
258.05	863	
277.58	1628	
283.05	991	
291.68	1153	
301.29	1180	
311.30	3716	
317.30	3368	
329.28	9529	
342.18	2606	
355.68	1535	
360.05	810	
370.43	1143	
385.55	922	
416.46	1290	
473.47	8408	1+
567.56	825	
601.58	126277	1+
604.02	3445	
637.55	1837	
700.80	972	
END IONS

###FS:    #m/z:    393.5 #charge-128
###MaxRes:#m/z:      0.0 #charge-128
###MS: 92/
###MSMS: 90/
BEGIN IONS
TITLE= Cmpd 24, +MSn(393.5), 1.1 min
PEPMASS=393.46	26347

149.80	2070	
169.08	1170	
267.95	2923	
282.18	1697	
359.18	1363	
369.72	12262	2+
374.05	2668	
377.54	5574	
431.04	5125	2+
432.68	1304	
458.18	2168	
464.06	50709	
465.93	3463	
469.43	2620	
476.32	3148	
480.43	2403	
482.43	3100	
489.76	7113	1+
502.31	4613	
502.92	4125	
582.05	1510	
END IONS

###FS:    #m/z:    316.0 #charge   2
###MaxRes:#m/z:      0.0 #charge-128
###MS: 96/
###MSMS: 97/
BEGIN IONS
TITLE= Cmpd 25, +MSn(316.0), 1.1 min
PEPMASS=315.96	50408
CHARGE=2+
245.30	5121	
254.97	1118	
259.18	1462	
281.80	1060	
298.18	2992	
376.37	7345	
387.68	6279	
393.18	4221	
395.42	2387	
401.30	1089	
431.18	1707	
463.81	1887	
468.05	1177	
471.93	5906	
601.55	1501	
END IONS

###FS:    #m/z:    618.0 #charge   2
###MaxRes:#m/z:      0.0 #charge-128
###MS: 108/
###MSMS: 105/
BEGIN IONS
TITLE= Cmpd 26, +MSn(618.0), 1.2 min
PEPMASS=618.04	58511
CHARGE=2+
373.18	1020	
454.18	1158	
517.43	3875	
531.49	14157	1+
544.93	2836	
549.54	1603	
668.51	3386	1+
686.39	3917	1+
727.68	1060	
1088.93	1216	
END IONS

###FS:    #m/z:    394.7 #charge   4
###MaxRes:#m/z:      0.0 #charge-128
###MS: 104/
###MSMS: 109/
BEGIN IONS
TITLE= Cmpd 27, +MSn(394.7), 1.3 min
PEPMASS=394.69	130683
CHARGE=4+
141.05	1667	
186.80	1344	
326.95	8009	
371.05	3306	
375.93	1795	
377.49	2046	
380.55	1373	
381.30	4062	
425.43	5145	
431.66	8725	
461.93	2060	
464.94	6550	2+
END IONS

###FS:    #m/z:    666.6 #charge   2
###MaxRes:#m/z:      0.0 #charge-128
###MS: 112/116/
###MSMS: 115/117/
BEGIN IONS
TITLE= Cmpd 28, +MSn(666.6), 1.3 min
PEPMASS=666.59	26640
CHARGE=2+
160.80	510	
325.18	1114	
349.30	594	
381.18	1035	
450.18	1565	
487.43	1011	
493.93	770	
539.05	562	
551.19	1850	
570.30	552	
585.05	2791	
598.44	635	
601.57	556	
626.43	2267	
627.06	1015	
634.55	12208	
634.97	8467	
642.43	1235	
648.31	1099	
649.93	1255	
651.44	1515	
657.43	2022	
726.56	2425	
806.31	816	
855.81	628	
920.81	1502	
993.83	513	
1143.93	1217	
1186.05	532	
END IONS

###FS:    #m/z:    414.4 #charge   3
###MaxRes:#m/z:      0.0 #charge-128
###MS: 140/
###MSMS: 139/
BEGIN IONS
TITLE= Cmpd 29, +MSn(414.4), 1.6 min
PEPMASS=414.41	59190
CHARGE=3+
149.05	2305	
161.02	3262	
189.17	1317	
299.43	1334	
313.30	1913	
377.93	1324	
386.93	4238	
395.52	1971	
432.31	1512	
492.93	3218	
518.41	6835	
526.91	21957	2+
582.93	4092	
END IONS

###FS:    #m/z:    437.4 #charge   2
###MaxRes:#m/z:      0.0 #charge-128
###MS: 148/152/
###MSMS: 149/153/
BEGIN IONS
TITLE= Cmpd 30, +MSn(437.4), 1.7 min
PEPMASS=437.44	23334
CHARGE=2+
115.05	1109	
143.00	1712	1+
150.05	1143	
174.93	971	
200.05	829	
232.16	2465	
268.09	5339	1+
285.19	3600	1+
342.93	701	
361.28	2426	1+
368.80	1536	
381.30	1565	
398.46	863	
402.43	584	
403.30	1526	
406.93	8287	2+
408.30	1016	
415.93	927	
419.17	585	
419.93	1482	
421.80	500	
424.10	2757	2+
476.27	597	
492.43	937	
496.43	662	
589.47	5908	1+
598.56	702	
608.80	697	
END IONS

###FS:    #m/z:    610.5 #charge   2
###MaxRes:#m/z:      0.0 #charge-128
###MS: 172/176/
###MSMS: 174/177/
BEGIN IONS
TITLE= Cmpd 31, +MSn(610.5), 2.0 min
PEPMASS=610.52	63860
CHARGE=2+
142.94	1687	
160.85	698	
187.80	515	
188.92	3076	
193.05	1025	
310.18	1217	
317.05	1158	
322.32	1614	
398.05	893	
416.30	1403	
428.74	1460	2+
453.86	7566	2+
463.30	1442	
469.42	2561	
481.41	1157	
484.18	545	
498.54	535	
512.18	898	
513.93	1609	
515.46	2812	
521.43	648	
530.32	693	
536.18	741	
538.89	2934	
545.30	589	
547.90	10522	1+
556.93	23355	
570.05	746	
573.98	965	
576.56	1365	
579.05	2384	
587.55	786	
593.18	1011	
598.55	3961	
606.93	510	
645.43	967	
697.56	555	
778.57	1028	
791.69	565	
924.80	1466	
1013.58	823	
END IONS

###FS:    #m/z:    523.5 #charge   2
###MaxRes:#m/z:      0.0 #charge-128
###MS: 208/216/
###MSMS: 209/217/
BEGIN IONS
TITLE= Cmpd 32, +MSn(523.5), 2.4 min
PEPMASS=523.48	43012
CHARGE=2+
187.80	679	
200.93	679	
214.93	633	
237.95	1624	
240.18	1133	
254.05	1033	
339.05	598	
355.18	1327	
376.22	1188	
379.80	2075	
386.31	751	
405.30	2899	2+
409.43	1181	
414.30	14170	2+
423.31	1818	
437.43	1492	
456.43	1629	
477.05	719	
487.93	674	
500.09	627	
505.43	1775	
505.95	1074	
590.59	2450	
652.55	981	
758.57	1506	
END IONS

###FS:    #m/z:    557.0 #charge   2
###MaxRes:#m/z:      0.0 #charge-128
###MS: 345/
###MSMS: 349/
BEGIN IONS
TITLE= Cmpd 33, +MSn(557.0), 3.9 min
PEPMASS=557.00	19650
CHARGE=2+
188.91	2361	
281.67	3986	2+
310.05	2158	
322.30	2786	
359.31	2644	1+
363.18	2953	
369.30	1098	
381.18	1461	
428.30	1599	
454.30	2119	
458.05	1452	
469.30	2224	
497.43	1805	
539.43	1746	
542.92	1032	
598.35	2349	
598.59	4230	1+
626.44	1552	
907.56	1532	
924.77	3309	
END IONS

###FS:    #m/z:    535.5 #charge   3
###MaxRes:#m/z:      0.0 #charge-128
###MS: 503/509/536/
###MSMS: 506/510/537/
BEGIN IONS
TITLE= Cmpd 34, +MSn(535.5), 6.0 min
PEPMASS=535.50	22152
CHARGE=3+
120.04	1005	
190.93	3044	1+
219.07	2343	1+
256.05	1008	
323.05	631	
334.29	836	
350.91	1314	
365.29	1867	
394.18	588	
407.05	407	
441.30	611	
457.80	507	
462.68	680	
487.93	422	
500.24	340	
502.55	338	
503.43	975	
515.34	4910	1+
516.13	3409	2+
520.43	1632	
524.06	1181	
571.95	1236	1+
618.43	1332	
627.07	1167	
627.52	974	
685.07	515	
693.54	11479	2+
859.68	379	
END IONS

###FS:    #m/z:    540.2 #charge   3
###MaxRes:#m/z:      0.0 #charge-128
###MS: 540/542/551/555/
###MSMS: 541/543/552/556/
BEGIN IONS
TITLE= Cmpd 35, +MSn(540.2), 6.3 min
PEPMASS=540.18	114463
CHARGE=3+
120.01	2865	
190.96	7475	1+
197.93	336	
208.80	281	
218.92	6929	1+
225.92	1311	1+
244.04	2453	1+
259.05	1419	
262.03	1948	1+
315.37	1009	3+
334.20	1682	
335.43	524	
353.30	380	
357.18	292	
372.30	2694	2+
388.30	526	
391.30	743	
393.03	421	
400.43	318	
407.80	4443	2+
412.71	1046	2+
414.30	694	2+
442.43	1342	
445.05	518	
453.80	809	
455.68	511	
456.95	899	
461.72	1113	2+
463.27	856	
464.84	5486	2+
467.26	1492	1+
472.34	254	
478.80	393	
493.12	405	
497.80	971	
500.93	326	
502.78	1470	1+
516.34	598	
516.69	712	
518.07	330	
519.44	381	
520.68	686	
521.92	484	
522.38	20671	2+
524.43	1509	
527.41	3128	1+
528.82	1591	
547.43	353	
549.30	617	
552.93	569	
557.49	842	1+
575.49	2969	
577.43	667	
579.04	10654	2+
622.55	316	
634.49	850	
634.93	992	
642.97	2784	
643.56	3046	1+
668.68	494	
683.03	1193	
690.61	264	
690.81	259	
691.43	359	
692.06	2777	
699.05	321	
700.55	32585	2+
744.06	479	
END IONS

###FS:    #m/z:    544.8 #charge   3
###MaxRes:#m/z:      0.0 #charge-128
###MS: 551/555/
###MSMS: 554/558/
BEGIN IONS
TITLE= Cmpd 36, +MSn(544.8), 6.4 min
PEPMASS=544.84	176916
CHARGE=3+
119.93	1592	
190.92	2688	
215.81	1248	3+
218.93	4005	
243.88	2088	
266.15	941	
334.20	2330	
379.30	1001	
411.42	1791	2+
414.80	1065	
445.30	883	
469.80	814	
471.81	1430	
506.93	599	
508.93	2016	
521.01	2110	1+
522.74	1944	1+
524.03	692	
527.43	1094	
529.44	4253	
529.88	3852	
533.05	2551	
533.43	2726	
558.43	1045	
575.54	2403	1+
585.91	7910	2+
641.43	1693	
650.05	3396	2+
699.56	3111	
707.56	14295	2+
782.10	1977	
788.94	634	
END IONS

###FS:    #m/z:    689.1 #charge   2
###MaxRes:#m/z:      0.0 #charge-128
###MS: 555/
###MSMS: 557/
BEGIN IONS
TITLE= Cmpd 37, +MSn(689.1), 6.4 min
PEPMASS=689.13	61440
CHARGE=2+
191.05	2501	
334.18	4437	
462.55	2453	
502.34	13126	
522.43	1805	
530.43	1276	
547.43	1040	
557.43	3210	
573.56	1011	
575.43	1354	
611.77	6665	1+
626.93	4221	
699.55	1177	
787.59	2026	
858.67	2984	
875.56	1404	
1214.18	1000	
END IONS

###FS:    #m/z:    459.7 #charge   2
###MaxRes:#m/z:      0.0 #charge-128
###MS: 575/579/
###MSMS: 576/581/
BEGIN IONS
TITLE= Cmpd 38, +MSn(459.7), 6.6 min
PEPMASS=459.68	22730
CHARGE=2+
243.93	677	
274.16	2512	3+
287.21	1972	
335.68	2439	
344.30	623	
380.80	1231	
415.78	3990	2+
420.80	1663	
423.29	654	
424.30	2593	2+
429.29	3313	2+
430.20	1854	
438.22	5487	2+
441.49	3669	1+
446.31	795	
447.81	3581	1+
484.43	2605	
502.43	4623	1+
571.06	2061	
573.30	648	
575.47	908	
END IONS

###FS:    #m/z:    610.0 #charge   2
###MaxRes:#m/z:      0.0 #charge-128
###MS: 622/626/
###MSMS: 623/627/
BEGIN IONS
TITLE= Cmpd 39, +MSn(610.0), 7.1 min
PEPMASS=610.05	130777
CHARGE=2+
128.97	913	
146.99	2064	
154.93	1383	
157.00	9179	
184.99	10857	
199.93	633	
212.93	713	
218.03	10759	1+
258.18	726	
284.18	502	
296.30	948	
301.97	879	
314.25	3746	
316.18	2560	
322.18	2003	
327.07	888	
329.26	7797	1+
347.25	7869	
348.64	670	
353.30	1236	
355.30	3497	
356.98	2103	2+
366.18	584	
371.30	682	
373.42	1091	
388.30	846	
397.38	1026	
423.27	613	
424.83	622	
450.05	1467	
468.35	2882	
484.32	3395	1+
486.36	5166	1+
497.55	731	
507.97	1081	
508.92	4673	
515.43	3275	
517.85	5463	
518.34	8729	1+
533.47	11080	1+
536.05	785	
537.43	770	
554.93	1084	
557.40	2739	1+
572.94	1529	
574.43	2315	
574.89	922	
579.43	1413	
589.84	3318	1+
662.56	7867	1+
686.53	3764	1+
733.60	9813	1+
782.43	1521	
849.56	1095	
854.63	2429	1+
871.57	687	
872.72	1345	1+
905.70	8215	1+
983.68	520	
985.70	1040	
1001.72	960	
1034.88	5161	
1035.90	2058	
1055.83	868	
1072.93	1511	
END IONS

###FS:    #m/z:    540.5 #charge   3
###MaxRes:#m/z:      0.0 #charge-128
###MS: 678/
###MSMS: 680/
BEGIN IONS
TITLE= Cmpd 40, +MSn(540.5), 7.7 min
PEPMASS=540.52	11297
CHARGE=3+
119.93	2001	
190.93	3062	
218.98	2572	
352.80	3610	
407.93	2178	
423.97	3326	1+
445.18	2317	
464.43	2080	
501.30	1834	
521.89	7112	2+
523.26	1460	
579.43	4317	
701.10	2925	
701.67	7161	
END IONS

###FS:    #m/z:    421.9 #charge   2
###MaxRes:#m/z:      0.0 #charge-128
###MS: 694/
###MSMS: 691/
BEGIN IONS
TITLE= Cmpd 41, +MSn(421.9), 7.9 min
PEPMASS=421.95	894577
CHARGE=2+
126.99	3295	1+
143.05	2353	
220.93	2999	
274.93	3814	
327.74	12945	2+
343.55	1171	
353.30	4033	
371.41	3147	
380.30	1304	
384.85	2896	2+
392.80	1440	
472.47	2336	
572.68	1884	
672.69	1829	
END IONS

###FS:    #m/z:    548.8 #charge   3
###MaxRes:#m/z:      0.0 #charge-128
###MS: 760/764/
###MSMS: 761/766/
BEGIN IONS
TITLE= Cmpd 42, +MSn(548.8), 8.6 min
PEPMASS=548.85	30439
CHARGE=3+
116.93	535	
131.99	1968	
202.93	1977	
231.93	1546	
267.05	829	
275.05	960	
277.18	675	
300.18	1098	
303.06	702	
346.23	2645	
379.36	4100	2+
380.80	839	
414.80	1627	
474.45	1078	
498.30	662	
511.30	608	
529.42	14006	2+
533.05	1526	
578.43	697	
586.06	8577	2+
641.93	551	
650.66	2631	
690.68	611	
699.01	1785	
704.55	1556	
707.58	2884	
708.08	5472	
718.56	1892	
END IONS

###FS:    #m/z:    544.2 #charge   3
###MaxRes:#m/z:      0.0 #charge-128
###MS: 764/
###MSMS: 767/
BEGIN IONS
TITLE= Cmpd 43, +MSn(544.2), 8.7 min
PEPMASS=544.16	19476
CHARGE=3+
129.05	2766	
318.43	1216	
346.06	3914	
423.30	1923	
465.80	2276	
474.32	2793	
507.93	1520	
520.80	1000	
522.18	5409	1+
524.93	2865	
544.81	1188	
562.55	1383	
578.94	6982	
579.50	9533	
614.06	2012	
643.00	1759	
648.93	1021	
683.96	1677	
701.68	2354	
707.47	1439	
END IONS

###FS:    #m/z:    410.4 #charge   2
###MaxRes:#m/z:      0.0 #charge-128
###MS: 787/801/
###MSMS: 788/803/
BEGIN IONS
TITLE= Cmpd 44, +MSn(410.4), 9.0 min
PEPMASS=410.45	93499
CHARGE=2+
214.80	1957	
232.00	9379	
248.95	3721	
283.05	686	
345.39	6700	1+
362.22	5352	1+
373.05	545	
447.43	878	
458.52	5340	1+
475.41	4508	
476.68	1432	
571.43	780	
572.68	1031	
588.80	1023	
END IONS

###FS:    #m/z:    549.2 #charge   3
###MaxRes:#m/z:      0.0 #charge-128
###MS: 833/
###MSMS: 834/
BEGIN IONS
TITLE= Cmpd 45, +MSn(549.2), 9.4 min
PEPMASS=549.18	30439
CHARGE=3+
191.05	1010	
334.18	1667	
378.30	4140	
402.31	1335	
422.93	2717	
431.18	1147	
479.04	5665	
481.30	2198	
485.55	1864	
488.68	1452	
525.80	3748	
526.33	1289	
527.43	4013	
531.94	1523	
536.56	3674	
536.88	4119	
592.93	9087	
657.06	4883	
708.05	1197	
714.55	1874	
715.06	3315	
END IONS

###FS:    #m/z:    617.1 #charge   2
###MaxRes:#m/z:      0.0 #charge-128
###MS: 863/
###MSMS: 860/
BEGIN IONS
TITLE= Cmpd 46, +MSn(617.1), 9.7 min
PEPMASS=617.06	16589
CHARGE=2+
199.93	1975	
212.93	1236	
217.93	2089	
302.93	1582	
327.30	3546	
329.18	2461	
414.05	2904	
484.18	1119	
486.30	3204	
488.68	2394	
500.80	1540	
524.82	2762	
525.26	1125	
547.24	1270	
547.79	2281	
563.93	4776	
574.93	2365	
588.93	2276	
599.93	1422	
670.56	1582	
747.56	1291	
862.83	2937	
884.68	1404	
886.77	1599	
920.69	2471	
1048.93	2759	
1069.80	1289	
END IONS

###FS:    #m/z:    514.5 #charge   2
###MaxRes:#m/z:      0.0 #charge-128
###MS: 978/982/
###MSMS: 979/983/
BEGIN IONS
TITLE= Cmpd 47, +MSn(514.5), 11.1 min
PEPMASS=514.54	819184
CHARGE=2+
128.97	2310	
157.05	975	
170.68	525	
174.92	6943	
198.90	937	
225.91	2881	1+
243.95	1558	
258.05	1471	
268.07	1165	
288.18	13833	
290.30	1030	
297.17	1070	
306.67	1663	2+
325.18	2534	
334.18	785	
352.30	703	
354.30	879	
369.43	613	
372.18	1409	
373.43	666	
385.81	697	
396.98	1349	
400.30	652	
401.44	25483	1+
418.80	3455	
426.32	5625	1+
436.33	3810	1+
443.32	3863	
450.38	2964	2+
453.37	1550	
454.32	19642	1+
456.37	3068	2+
461.80	708	
471.38	30412	1+
474.05	550	
478.18	1557	
478.90	3493	
483.55	575	
497.30	525	
500.45	6431	1+
501.90	1208	
553.68	864	
557.58	40256	1+
607.05	1300	
609.44	785	
610.49	8750	1+
627.47	4439	1+
629.93	1007	
656.72	1297	
723.65	2246	
740.63	942	
753.80	1115	
770.69	2888	1+
836.77	2825	1+
853.88	2385	1+
END IONS

###FS:    #m/z:    608.7 #charge   4
###MaxRes:#m/z:      0.0 #charge-128
###MS: 1010/
###MSMS: 1011/
BEGIN IONS
TITLE= Cmpd 48, +MSn(608.7), 11.4 min
PEPMASS=608.65	20427
CHARGE=4+
177.07	4636	1+
221.05	2256	
251.93	1157	
308.94	2440	
384.55	1069	
397.26	1718	
441.43	1511	
459.55	3817	
542.30	1854	
591.60	36761	1+
END IONS

###FS:    #m/z:    412.1 #charge   3
###MaxRes:#m/z:      0.0 #charge-128
###MS: 1052/1056/1059/
###MSMS: 1055/1057/1060/
BEGIN IONS
TITLE= Cmpd 49, +MSn(412.1), 11.9 min
PEPMASS=412.07	69436
CHARGE=3+
119.98	1609	1+
135.98	1842	
143.05	369	
192.87	1518	
202.05	752	
219.80	341	
220.95	1281	
226.01	2339	1+
242.95	2233	2+
245.93	550	
254.15	1461	
262.80	520	
271.05	559	
274.80	603	
287.85	1302	
293.16	3251	
301.18	471	
301.78	6264	
316.74	1814	
322.35	1172	
323.28	2811	
330.18	785	
350.80	349	
361.34	4408	2+
366.80	441	
367.30	1868	
372.68	362	
375.32	7466	
376.99	847	
378.33	596	
394.05	573	
412.80	367	
429.31	2877	2+
443.30	1016	
448.39	890	2+
456.81	2537	2+
485.36	3482	1+
492.56	1067	
500.30	353	
507.44	11966	2+
632.66	1977	
732.68	357	
743.69	869	
END IONS

###FS:    #m/z:    505.0 #charge   2
###MaxRes:#m/z:      0.0 #charge-128
###MS: 1069/
###MSMS: 1071/
BEGIN IONS
TITLE= Cmpd 50, +MSn(505.0), 12.1 min
PEPMASS=505.00	15684
CHARGE=2+
275.30	1883	
381.22	6920	2+
422.30	4356	
425.85	10754	2+
439.81	8443	2+
445.69	1219	
457.93	1893	
461.05	2178	
466.72	2075	
475.68	6319	
488.93	2217	
765.80	1108	
END IONS

###FS:    #m/z:    605.3 #charge   2
###MaxRes:#m/z:      0.0 #charge-128
###MS: 1283/1287/
###MSMS: 1286/1288/
BEGIN IONS
TITLE= Cmpd 51, +MSn(605.3), 14.5 min
PEPMASS=605.26	17078
CHARGE=2+
127.05	741	
218.92	507	
246.98	1765	1+
346.30	2177	1+
444.31	986	
447.41	832	
450.30	986	
488.80	1575	
502.44	1136	
502.77	1252	
544.93	587	
562.01	3462	1+
568.81	789	
569.16	2025	
570.73	2550	
583.81	4066	
584.10	2957	
585.93	1869	1+
588.17	540	
628.06	530	
734.69	1241	
735.06	2061	
737.06	1414	
747.81	1183	
752.80	923	
784.34	1543	
784.64	1343	
810.81	954	
991.55	804	
END IONS

###FS:    #m/z:    499.5 #charge   2
###MaxRes:#m/z:      0.0 #charge-128
###MS: 1403/1407/
###MSMS: 1404/1408/
BEGIN IONS
TITLE= Cmpd 52, +MSn(499.5), 15.8 min
PEPMASS=499.45	10133
CHARGE=2+
261.05	48668	1+
380.80	1526	
394.93	682	
413.80	685	
457.04	713	
463.13	739	
END IONS

###FS:    #m/z:    315.3 #charge-128
###MaxRes:#m/z:      0.0 #charge-128
###MS: 2292/2296/
###MSMS: 2294/2297/
BEGIN IONS
TITLE= Cmpd 53, +MSn(315.3), 25.3 min
PEPMASS=315.31	26637

148.91	68541	1+
152.18	699	
215.18	514	
277.80	1074	
END IONS

###FS:    #m/z:    707.5 #charge   3
###MaxRes:#m/z:      0.0 #charge-128
###MS: 2768/
###MSMS: 2765/
BEGIN IONS
TITLE= Cmpd 54, +MSn(707.5), 30.3 min
PEPMASS=707.54	50052
CHARGE=3+
365.26	99482	
366.52	2100	
446.43	1818	
525.80	1181	
548.93	1111	
635.92	1032	
662.60	1696	
670.69	1111	
671.17	1191	
672.18	2810	
689.81	1944	
END IONS

###FS:    #m/z:    419.6 #charge-128
###MaxRes:#m/z:      0.0 #charge-128
###MS: 2904/
###MSMS: 2905/
BEGIN IONS
TITLE= Cmpd 55, +MSn(419.6), 31.8 min
PEPMASS=419.56	22798

126.30	1860	
127.05	6334	1+
141.01	4379	
148.92	8522	1+
274.61	5569	3+
274.98	5573	1+
293.12	2621	
334.93	1820	
381.88	3256	1+
382.87	3778	2+
399.87	6859	1+
417.80	2863	
437.68	1305	
END IONS

###CHECKSUM: bcfb2ec80f1c0b0693cf1d455441e62a
