# Supplementary material for: Metal complexation by histidine-rich peptides confers protective roles against cadmium stress in Escherichia coli as revealed by proteomics analysis
Source: PeerJ. 2018 Jul 26;6:e5245. doi: 10.7717/peerj.5245 (PMC6064632; doi:10.7717/peerj.5245)
Supplement: Supplemental Information 1 — All raw data and raw images of Figures presented in this study are provided herein this Supplementary ZIP file. [file peerj-06-5245-s001.zip › Supplementary/mgf_DIGE files/12.mgf]

###	
###	D:\Data\supitcha\01-05-2015\P_RC2_01_23491.d\Analysis.yep(P_RC2_01_23491.d)
###	Instrument: amaZon SL
###	Manufacturer: Bruker
###    P
###    PeakWidth 0.10, MiniumIntensity 100, S/N 1
###    Retain Residuals no, Create neutrally no,
###    FullScan Parameters: AdductIon (+)+H (-)-H, LowMass 250, HighMass 4000, MaxCharge charge decon 4, MinPeaks 3
###    Perf. isotope decon yes, Max Charge Istopic decon 0, MW agreement 0.00, Abund. cutoff 10.00, Envelope cutoff 75.00
###    MaxRes   Parameters: AdductIon (+)+H (-)-H, LowMass 100, HighMass 3000 
###    Perf. isotope decon yes, Max Charge Istopic decon 0, Abund. cutoff 2.00
###    MSn      Parameters: AdductIon (+)+H (-)-H, LowMass 50, HighMass 2000 
###    Perf. isotope decon yes, Max Charge Istopic decon 0, Abund. cutoff 2.00
###    Global Charge Limit: no 3, Prefer FullScan Result: yes, Export what: 2 (0=non deconv/1=deconv only/2=mixed), NoMSMSSignals: 50, Intensity threshold: 100, NoMSSignals (deconv): 2, NoMSSignals (non-deconv): 0, NormalizeData: no, SingleCharged: no
###FS:    #m/z:    419.1 #charge-128
###MaxRes:#m/z:      0.0 #charge-128
###MS: 39/
###MSMS: 36/
BEGIN IONS
TITLE= Cmpd 1, +MSn(419.1), 0.4 min
PEPMASS=419.13	71528

127.18	1721	
275.07	2054	
282.77	9692	1+
300.80	3430	
306.05	2426	
320.18	1787	
322.05	3962	
342.93	4306	
350.98	4751	
357.55	2113	
359.05	1646	
373.04	40189	1+
376.96	4819	1+
390.96	2308	
392.05	8398	
393.93	1408	
395.06	15156	1+
397.80	3694	
400.44	6707	2+
404.43	6952	
412.94	3987	
417.05	3405	
419.05	7398	
425.30	1565	
432.05	2165	
434.81	2427	
436.99	16416	1+
441.70	3888	
443.68	1618	
447.06	1381	
449.01	6179	
454.94	1890	
459.92	8097	2+
473.05	1552	
517.55	1579	
END IONS

###FS:    #m/z:    739.1 #charge-128
###MaxRes:#m/z:      0.0 #charge-128
###MS: 35/
###MSMS: 37/
BEGIN IONS
TITLE= Cmpd 2, +MSn(739.1), 0.4 min
PEPMASS=739.12	77495

472.68	3052	
602.81	1306	
619.55	2286	
621.18	2169	
623.08	2956	
624.11	17628	1+
648.03	2425	
657.68	3710	
678.07	6204	1+
682.44	1159	
692.17	3852	1+
696.95	2052	
697.27	2332	
703.08	5236	
708.68	4563	
711.17	2152	
720.99	1759	
725.19	2420	
729.32	2310	
735.05	3542	
737.82	3630	
742.05	1660	
748.29	3327	
748.66	3761	
755.06	8368	2+
756.14	4296	1+
756.93	1513	
761.79	2655	
764.79	3029	1+
774.81	1652	
781.18	1481	
790.93	1187	
827.68	1285	
END IONS

###FS:    #m/z:    547.0 #charge   1
###MaxRes:#m/z:      0.0 #charge-128
###MS: 35/
###MSMS: 38/
BEGIN IONS
TITLE= Cmpd 3, +MSn(547.0), 0.4 min
PEPMASS=546.99	50871
CHARGE=1+
300.80	2735	
350.93	3808	
355.18	1525	
365.15	6273	
367.18	1775	
435.15	3857	
448.06	2210	
455.06	1570	
463.18	2419	
486.55	4893	2+
489.06	2137	
490.68	1714	
502.10	10842	1+
506.17	4917	1+
511.93	2453	
513.01	8934	
520.08	2729	
525.02	10167	1+
535.29	1465	
542.30	1241	
546.94	5876	1+
549.27	1441	
564.18	4881	
579.80	1094	
583.88	4389	1+
591.56	1633	
606.18	1188	
611.94	2298	
613.93	2125	
END IONS

###FS:    #m/z:    441.0 #charge   1
###MaxRes:#m/z:      0.0 #charge-128
###MS: 43/
###MSMS: 41/
BEGIN IONS
TITLE= Cmpd 4, +MSn(441.0), 0.5 min
PEPMASS=441.03	126542
CHARGE=1+
174.93	2434	
318.93	3471	
326.18	7851	1+
345.05	3448	
346.80	2159	
381.55	2591	
403.20	2530	
416.43	6124	2+
418.02	6729	
418.94	18323	1+
423.14	6224	
427.05	3999	
437.06	1825	
439.79	1437	
440.37	10254	2+
445.68	1157	
448.05	1112	
458.05	1324	
458.95	4012	
459.89	10057	1+
463.30	3757	1+
465.43	2239	
467.93	1840	
472.97	4700	1+
476.30	4219	
477.85	4936	1+
482.08	6888	1+
495.04	2813	1+
505.80	1667	
END IONS

###FS:    #m/z:    809.7 #charge-128
###MaxRes:#m/z:      0.0 #charge-128
###MS: 43/
###MSMS: 42/
BEGIN IONS
TITLE= Cmpd 5, +MSn(809.1), 0.5 min
PEPMASS=809.66	51406

580.18	1265	
656.05	1717	
671.82	3021	
673.08	3198	
694.15	12442	1+
708.05	2698	
713.19	2426	
714.93	3132	
719.18	3159	
727.55	1186	
745.05	1707	
765.90	2962	1+
772.92	6265	1+
777.18	1677	
781.17	2375	
783.54	4162	1+
787.93	3013	
788.54	1955	
789.86	1453	
797.61	1515	
797.89	1767	
799.43	2864	
802.70	3588	
803.08	6958	1+
804.96	2753	
806.71	1509	
811.51	1489	
814.68	1638	
815.73	4228	1+
818.05	1020	
826.18	2988	
835.80	3993	
847.70	5508	1+
848.75	3617	2+
851.05	1157	
859.18	1913	
860.68	2992	
868.68	1442	
880.83	1665	
END IONS

###FS:    #m/z:    631.0 #charge   1
###MaxRes:#m/z:      0.0 #charge-128
###MS: 43/
###MSMS: 44/
BEGIN IONS
TITLE= Cmpd 6, +MSn(631.0), 0.5 min
PEPMASS=630.99	65943
CHARGE=1+
397.17	1795	
436.95	1075	
457.23	1222	
479.82	1114	
494.05	1713	
512.93	1442	
516.17	14171	
517.16	52086	1+
535.18	3996	
545.06	2436	
589.01	2418	1+
594.99	3634	1+
611.28	1192	
612.11	9979	1+
621.05	1432	
627.80	4549	
629.06	3257	
631.08	3067	
637.48	1314	
638.93	4051	1+
642.57	1738	
645.18	1703	
646.81	2329	
648.89	4602	1+
651.88	1404	
669.37	1512	
674.72	1352	
679.81	3894	
700.05	2374	
END IONS

###FS:    #m/z:    644.0 #charge-128
###MaxRes:#m/z:      0.0 #charge-128
###MS: 43/
###MSMS: 46/
BEGIN IONS
TITLE= Cmpd 7, +MSn(644.0), 0.5 min
PEPMASS=644.00	84731

377.18	3522	
507.05	1854	
507.95	5846	1+
510.93	3846	
524.68	1520	
529.17	6065	
530.23	20186	1+
537.43	1541	
549.18	2580	
565.30	3326	
569.93	1393	
594.18	2109	
598.05	2149	
605.18	1334	
607.24	3398	
609.80	2021	
620.01	3509	1+
623.03	1341	
626.06	2330	1+
629.80	1854	
639.05	2877	
640.83	1073	
641.80	5513	
643.08	2474	
645.30	2864	
647.43	1010	
654.91	1426	
656.93	4933	1+
659.97	13522	1+
660.56	3412	
662.88	2408	
665.32	1387	
666.93	1256	
668.69	4049	1+
673.31	2906	
674.67	2567	
677.57	3493	
679.00	3200	1+
682.32	1692	
683.98	4381	1+
686.30	2570	
687.80	4454	
690.42	1091	
696.18	3072	
698.82	1211	
END IONS

###FS:    #m/z:    797.3 #charge-128
###MaxRes:#m/z:      0.0 #charge-128
###MS: 47/
###MSMS: 48/
BEGIN IONS
TITLE= Cmpd 8, +MSn(797.3), 0.5 min
PEPMASS=797.33	80822

569.20	1939	
665.18	2804	
681.05	1542	
682.11	14813	1+
700.01	5519	1+
707.80	2490	
736.93	3623	
751.06	1162	
752.30	1873	
762.06	3510	1+
766.09	3161	1+
770.93	2119	
772.93	2012	
797.18	1854	
808.05	5234	1+
812.26	3388	2+
814.05	1458	
818.93	2115	
821.80	1200	
825.80	2041	
827.93	1560	
829.18	2580	
837.85	2595	
842.05	1245	
846.08	2267	
885.93	1383	
893.31	3740	
899.43	2342	
END IONS

###FS:    #m/z:    878.2 #charge-128
###MaxRes:#m/z:      0.0 #charge-128
###MS: 47/
###MSMS: 49/
BEGIN IONS
TITLE= Cmpd 9, +MSn(878.2), 0.6 min
PEPMASS=878.15	81354

759.18	1305	
761.18	1442	
763.06	5057	
828.69	1308	
831.05	2747	
840.93	1158	
848.18	1363	
850.16	1319	
855.00	4009	
861.67	1958	
862.19	1019	
866.18	1001	
871.93	1707	
876.56	1649	
877.96	5013	
881.24	3449	1+
882.88	2821	1+
890.44	1238	
895.16	4469	1+
900.71	4330	2+
904.18	1471	
904.55	4795	
913.99	4184	2+
918.17	1541	
925.44	2435	1+
956.74	1494	
957.02	2129	
990.77	4484	1+
END IONS

###FS:    #m/z:    869.1 #charge-128
###MaxRes:#m/z:      0.0 #charge-128
###MS: 43/
###MSMS: 50/
BEGIN IONS
TITLE= Cmpd 10, +MSn(869.1), 0.6 min
PEPMASS=869.06	64823

719.33	1044	
734.18	1275	
753.18	1885	
755.14	3355	
774.06	1110	
779.19	1178	
792.18	1648	
810.18	1638	
827.06	2871	
828.99	1364	
833.39	2110	
844.97	1130	
850.81	1346	
855.80	1471	
860.20	1203	
869.80	1089	
876.45	1448	
876.90	1577	
879.05	1147	
879.87	5039	1+
894.34	5227	1+
898.93	2062	
902.68	1550	
903.17	2181	
909.58	1399	
910.03	3608	1+
929.57	2777	
1001.30	1216	
END IONS

###FS:    #m/z:    423.1 #charge-128
###MaxRes:#m/z:      0.0 #charge-128
###MS: 43/55/
###MSMS: 45/57/
BEGIN IONS
TITLE= Cmpd 11, +MSn(423.1), 0.6 min
PEPMASS=423.08	153553

176.93	878	
271.30	746	
307.86	1573	
326.93	603	
328.05	579	
365.18	922	
368.95	2525	
371.30	1055	
381.00	1818	1+
399.96	34370	
401.72	5100	2+
403.72	535	
404.21	1475	
404.79	2240	2+
407.21	1525	2+
408.55	1310	
417.05	549	
417.92	4310	1+
419.47	3135	2+
421.25	3137	2+
422.95	6094	
424.46	518	
425.92	3064	1+
426.42	2200	2+
434.05	1015	
436.13	987	
439.07	2234	
440.99	9322	2+
442.81	3413	2+
444.06	3261	1+
444.93	3950	3+
446.24	5135	2+
455.04	2860	
457.98	2365	1+
472.81	4636	
475.03	2541	2+
476.41	975	
476.97	1735	2+
480.77	878	
496.05	1467	
534.68	731	
END IONS

###FS:    #m/z:    437.0 #charge   2
###MaxRes:#m/z:      0.0 #charge-128
###MS: 55/
###MSMS: 52/
BEGIN IONS
TITLE= Cmpd 12, +MSn(437.0), 0.6 min
PEPMASS=437.02	81486
CHARGE=2+
169.80	1618	
322.00	11007	1+
329.43	1285	
340.10	3325	1+
344.27	2889	
392.30	1746	
409.95	3260	
412.93	9880	1+
416.93	6132	1+
418.68	1296	
419.20	5456	
437.05	1020	
448.08	1232	
449.55	1932	
454.05	1501	
454.93	8964	
463.93	2443	
471.65	8407	2+
472.98	17894	
474.81	4334	1+
475.73	5290	2+
477.37	6898	1+
479.66	2340	
483.43	1914	
488.43	1520	
491.05	1285	
497.24	9920	2+
513.43	1883	
END IONS

###FS:    #m/z:    538.1 #charge-128
###MaxRes:#m/z:      0.0 #charge-128
###MS: 51/
###MSMS: 53/
BEGIN IONS
TITLE= Cmpd 13, +MSn(538.1), 0.6 min
PEPMASS=538.12	77638

244.18	2394	
368.05	2305	
373.30	2453	
400.30	2554	
423.11	1642	
424.30	5919	
442.81	1236	
473.05	3228	
495.01	7176	
497.05	1796	
498.80	1275	
513.80	1108	
514.17	1583	
515.04	22058	1+
516.97	7589	1+
519.01	6517	1+
520.93	4141	
533.05	8909	
537.05	4797	1+
539.31	1286	
541.68	1353	
542.30	1208	
549.56	3035	
554.55	1197	
556.85	1061	
561.05	1747	
566.05	3355	
END IONS

###FS:    #m/z:    521.9 #charge-128
###MaxRes:#m/z:      0.0 #charge-128
###MS: 55/
###MSMS: 54/
BEGIN IONS
TITLE= Cmpd 14, +MSn(521.9), 0.6 min
PEPMASS=521.92	56498

292.05	1413	
325.22	7168	
343.11	2937	
354.30	1805	
395.18	1363	
407.41	1819	
429.18	1756	
441.30	1344	
444.94	1317	
476.92	1622	
479.05	2825	
480.30	2412	1+
485.43	1707	
487.19	1149	
496.94	1611	
497.93	5164	
499.26	2191	
501.07	19134	1+
501.73	16086	1+
505.23	6776	1+
510.18	2766	
518.72	3803	1+
519.01	2240	
520.87	1997	
522.09	7796	
522.52	3393	
525.92	4049	1+
527.81	2867	
529.06	1728	
530.30	2766	
535.06	1484	
536.05	4818	
539.31	1709	
545.05	2178	
546.41	3686	
END IONS

###FS:    #m/z:    380.4 #charge   2
###MaxRes:#m/z:      0.0 #charge-128
###MS: 63/67/
###MSMS: 66/68/
BEGIN IONS
TITLE= Cmpd 15, +MSn(380.4), 0.7 min
PEPMASS=380.39	63858
CHARGE=2+
129.05	1599	
146.93	5137	
158.69	619	
208.80	535	
223.93	510	
225.95	3849	
241.93	540	
249.93	3134	
260.08	7060	
269.03	941	
297.16	3507	
319.05	1060	
336.30	1403	
339.22	2472	1+
345.40	1739	
357.25	1210	
361.17	2013	
362.23	19966	2+
368.25	6306	1+
397.81	987	
407.43	1016	
428.43	1089	
445.36	3911	1+
455.30	1722	
463.18	628	
482.35	4491	1+
578.39	3774	1+
END IONS

###FS:    #m/z:    420.9 #charge   2
###MaxRes:#m/z:      0.0 #charge-128
###MS: 79/83/
###MSMS: 80/84/
BEGIN IONS
TITLE= Cmpd 16, +MSn(420.9), 0.9 min
PEPMASS=420.94	403997
CHARGE=2+
127.00	3425	
148.90	1580	
154.81	1027	
174.83	5103	
185.02	27802	
196.80	2223	
213.06	11416	
239.05	5180	
243.05	1464	
250.05	2203	
259.02	3606	
274.66	5900	3+
293.11	878	
293.26	890	
303.10	3823	
305.66	65588	2+
314.79	16622	2+
319.18	1636	
342.29	5015	
353.80	1325	
371.30	7858	
401.17	1031	
403.80	2107	
415.80	1305	
460.43	1256	
499.51	18216	1+
538.56	1639	
611.68	2317	
628.57	21306	1+
END IONS

###FS:    #m/z:    318.8 #charge   2
###MaxRes:#m/z:      0.0 #charge-128
###MS: 107/111/
###MSMS: 108/112/
BEGIN IONS
TITLE= Cmpd 17, +MSn(318.8), 1.2 min
PEPMASS=318.82	321052
CHARGE=2+
129.02	1139	
130.05	913	
146.93	6219	
154.80	1580	
168.93	1697	
185.92	70113	1+
200.05	912	
213.96	42782	1+
241.93	2800	
260.13	5110	1+
261.20	6113	3+
280.60	8503	2+
289.15	9156	1+
301.05	1846	
301.71	51276	3+
302.78	5092	
317.93	908	
360.71	3239	2+
377.28	3715	
401.30	1514	
423.38	99115	1+
474.30	1258	
491.43	978	
522.55	1521	
532.53	4784	1+
602.44	1618	
END IONS

###FS:    #m/z:    400.4 #charge   2
###MaxRes:#m/z:      0.0 #charge-128
###MS: 107/111/
###MSMS: 109/113/
BEGIN IONS
TITLE= Cmpd 18, +MSn(400.4), 1.2 min
PEPMASS=400.38	302597
CHARGE=2+
111.05	1101	
126.93	889	
128.93	1838	
137.89	12751	1+
146.93	6190	
154.91	7964	
156.93	2104	
168.93	1177	
182.93	1397	
197.93	759	
198.80	2448	1+
200.02	3916	1+
201.84	6158	1+
217.96	4770	
218.88	14526	
220.93	904	
229.05	712	
255.80	846	
274.68	721	
283.05	2080	
294.93	1327	
331.43	947	
332.68	1337	
333.93	774	
338.93	942	
341.80	3466	
350.79	10664	2+
358.80	764	
360.16	1813	
364.80	10476	2+
368.26	30564	2+
368.73	21323	1+
380.18	896	
382.72	3320	2+
418.39	2569	
472.43	555	
563.43	906	
581.45	17264	1+
635.49	676	
728.60	1920	1+
END IONS

###FS:    #m/z:    572.5 #charge   2
###MaxRes:#m/z:      0.0 #charge-128
###MS: 115/
###MSMS: 117/
BEGIN IONS
TITLE= Cmpd 19, +MSn(572.5), 1.3 min
PEPMASS=572.52	133630
CHARGE=2+
128.93	2086	
146.80	1069	
192.43	1246	
231.05	3130	
276.12	12287	1+
294.14	40803	1+
295.67	2673	
325.18	1079	
345.93	2080	
363.30	1226	
440.30	2286	
443.93	2659	
493.43	1442	
497.32	2989	
532.05	1412	
535.18	6848	
536.43	4680	
554.23	6102	
555.55	1059	
END IONS

###FS:    #m/z:    567.0 #charge   2
###MaxRes:#m/z:      0.0 #charge-128
###MS: 127/131/
###MSMS: 128/132/
BEGIN IONS
TITLE= Cmpd 20, +MSn(567.0), 1.4 min
PEPMASS=567.00	96625
CHARGE=2+
130.15	1123	
135.93	2099	1+
138.93	1521	
146.81	2906	
170.93	751	
206.88	8050	1+
218.01	2602	
234.94	7397	
261.05	1913	
262.93	613	
270.05	1707	
277.05	937	
305.19	11030	1+
325.18	1594	
341.18	1006	
350.30	569	
371.18	1143	
376.18	1060	
388.30	1643	
409.30	4053	
416.43	506	
419.31	634	
430.93	819	
440.84	1386	
449.84	8331	2+
452.36	6197	1+
489.83	1237	
497.31	2402	
501.55	545	
504.13	696	
506.85	3774	1+
508.81	2233	
522.46	2079	1+
525.93	2419	
530.05	648	
531.12	2855	1+
534.86	20023	2+
537.27	3111	1+
546.48	2409	1+
549.30	2481	
592.93	1767	
610.51	2158	1+
636.57	2290	
757.31	580	
783.66	3459	1+
816.56	810	
828.44	1013	
834.69	885	
879.58	666	
898.67	5893	1+
905.94	886	
END IONS

###FS:    #m/z:    434.9 #charge   2
###MaxRes:#m/z:      0.0 #charge-128
###MS: 187/
###MSMS: 184/
BEGIN IONS
TITLE= Cmpd 21, +MSn(434.9), 2.0 min
PEPMASS=434.94	78655
CHARGE=2+
174.93	2331	
185.03	12010	
212.92	8103	1+
280.30	1360	
319.80	1608	
328.73	3940	
331.30	1403	
342.28	10505	1+
351.05	3792	
415.51	2407	
465.43	3619	
527.47	8155	
656.55	7408	
696.56	1798	
END IONS

###FS:    #m/z:    447.9 #charge   2
###MaxRes:#m/z:      0.0 #charge-128
###MS: 215/219/
###MSMS: 216/220/
BEGIN IONS
TITLE= Cmpd 22, +MSn(447.9), 2.3 min
PEPMASS=447.92	335977
CHARGE=2+
116.05	1684	
119.95	3033	
150.05	770	
155.05	803	
156.93	1481	
157.93	1245	
174.94	43947	1+
182.93	1732	
200.83	1252	
234.93	1627	
263.01	13196	
274.06	17703	1+
302.13	7930	1+
310.80	1119	
330.24	9956	
331.28	51419	1+
338.72	16471	2+
346.18	1482	
347.75	20387	2+
387.18	819	
399.27	4939	1+
407.80	3665	
412.69	1881	
417.25	4056	
420.83	9495	2+
429.79	275321	2+
431.80	2653	
432.37	28796	1+
528.38	1956	
529.39	4206	
546.40	44412	1+
585.30	3345	
603.36	2208	
604.69	1008	
605.44	1441	
674.55	2214	
694.45	1402	
695.54	6596	
702.54	17758	1+
END IONS

###FS:    #m/z:    523.5 #charge   2
###MaxRes:#m/z:      0.0 #charge-128
###MS: 275/279/
###MSMS: 277/281/
BEGIN IONS
TITLE= Cmpd 23, +MSn(523.5), 2.9 min
PEPMASS=523.48	124229
CHARGE=2+
182.89	1342	
224.93	932	
237.96	2116	
270.06	4318	1+
286.55	863	
338.93	712	
376.18	922	
379.76	4813	
405.71	3473	
414.30	38638	
423.36	8504	
462.89	1060	
467.43	2600	
470.43	1320	
476.93	1913	
480.43	1600	
486.58	829	
489.36	2508	
491.80	525	
496.30	2120	
500.93	1128	
505.02	8593	2+
590.50	3374	1+
758.62	1303	
760.76	1189	
END IONS

###FS:    #m/z:    391.5 #charge-128
###MaxRes:#m/z:      0.0 #charge-128
###MS: 279/283/
###MSMS: 280/284/
BEGIN IONS
TITLE= Cmpd 24, +MSn(391.5), 3.0 min
PEPMASS=391.45	95329

113.20	3467	
127.03	7204	1+
148.87	7610	
166.84	1992	
174.87	7479	1+
202.87	6835	
261.05	854	
279.07	2595	
312.80	912	
332.93	1428	
372.84	1192	2+
490.68	913	
581.62	7809	
END IONS

###FS:    #m/z:    421.9 #charge   2
###MaxRes:#m/z:      0.0 #charge-128
###MS: 767/771/
###MSMS: 768/772/
BEGIN IONS
TITLE= Cmpd 25, +MSn(421.9), 8.2 min
PEPMASS=421.93	2351991
CHARGE=2+
142.87	642	
170.99	2523	
172.93	2614	
238.95	1960	
272.06	3583	
276.08	798	
315.43	802	
323.18	814	
327.66	6771	
336.77	7443	2+
353.39	6357	1+
361.93	628	
371.31	3696	
376.93	1179	
379.80	1729	1+
385.32	1674	
391.80	2649	
403.74	2307	2+
423.18	960	
440.24	1605	
472.45	7608	1+
571.50	1798	1+
672.56	2512	
END IONS

###FS:    #m/z:    412.9 #charge   2
###MaxRes:#m/z:      0.0 #charge-128
###MS: 783/
###MSMS: 784/
BEGIN IONS
TITLE= Cmpd 26, +MSn(412.9), 8.3 min
PEPMASS=412.91	111667
CHARGE=2+
177.05	4688	
258.93	1257	
272.18	1842	
325.28	5749	1+
327.78	32295	2+
329.30	2847	
353.10	4470	1+
363.30	3342	
375.93	2423	
391.80	8887	1+
428.06	1413	
473.43	1434	
END IONS

###FS:    #m/z:    429.0 #charge-128
###MaxRes:#m/z:      0.0 #charge-128
###MS: 823/827/
###MSMS: 824/828/
BEGIN IONS
TITLE= Cmpd 27, +MSn(429.0), 8.7 min
PEPMASS=428.96	369156

172.80	692	
174.80	1442	
184.85	7406	
200.93	638	
239.80	922	
268.05	898	
270.06	1105	
271.94	1623	
286.07	4247	1+
327.80	1320	
339.43	1498	
357.43	976	
367.39	3693	
385.30	3226	1+
398.30	2976	
404.93	949	
412.31	829	
457.05	883	
470.43	726	
472.37	10862	1+
571.50	2041	
672.66	6126	1+
673.75	1840	
743.66	9091	1+
END IONS

###FS:    #m/z:    520.6 #charge   1
###MaxRes:#m/z:      0.0 #charge-128
###MS: 867/
###MSMS: 866/
BEGIN IONS
TITLE= Cmpd 28, +MSn(520.6), 9.1 min
PEPMASS=520.57	31701
CHARGE=1+
309.18	1442	
461.68	3132	
478.93	1550	
489.20	2363	
499.43	4416	
500.93	5811	1+
503.43	41166	
656.56	1394	
END IONS

###FS:    #m/z:    566.0 #charge   2
###MaxRes:#m/z:      0.0 #charge-128
###MS: 1043/1047/
###MSMS: 1044/1048/
BEGIN IONS
TITLE= Cmpd 29, +MSn(566.0), 11.0 min
PEPMASS=566.02	96048
CHARGE=2+
129.92	614	
136.05	1172	
146.94	1406	
222.95	14628	
224.80	579	
245.82	918	
247.05	751	
250.93	12397	1+
315.30	1099	
333.35	10184	
369.18	6441	
414.30	7592	1+
419.18	913	
440.87	6800	2+
447.93	1383	
462.35	9454	1+
467.32	3892	
468.80	727	
485.39	2992	
505.06	594	
530.81	1188	
533.43	13848	1+
547.47	1123	
547.76	1261	
565.56	1277	
581.44	787	
584.93	918	
598.51	2596	
646.58	4957	
651.55	5206	1+
669.63	4093	1+
717.74	6323	1+
799.59	2352	1+
837.68	888	
880.73	9984	1+
967.68	1356	
984.83	626	
END IONS

###FS:    #m/z:    528.5 #charge   2
###MaxRes:#m/z:      0.0 #charge-128
###MS: 1099/
###MSMS: 1096/
BEGIN IONS
TITLE= Cmpd 30, +MSn(528.5), 11.6 min
PEPMASS=528.50	166826
CHARGE=2+
143.05	3070	
200.05	3286	
244.08	9513	
248.99	4060	1+
272.05	7809	
276.05	2217	
285.05	2129	
350.31	3782	
355.42	1944	
373.37	11401	1+
391.30	3060	
401.40	8741	1+
434.29	20541	2+
443.39	11284	2+
457.18	2931	
501.80	1510	
502.42	1842	
507.43	4351	
510.40	9185	
510.91	4572	
619.80	1280	
637.55	7576	1+
685.68	3600	
886.60	2575	
END IONS

###FS:    #m/z:    552.0 #charge   2
###MaxRes:#m/z:      0.0 #charge-128
###MS: 1163/1167/
###MSMS: 1165/1168/
BEGIN IONS
TITLE= Cmpd 31, +MSn(552.0), 12.3 min
PEPMASS=552.01	177205
CHARGE=2+
120.03	5391	
147.05	716	
190.89	6276	
216.93	728	
218.96	6738	1+
225.80	2994	1+
315.80	1948	
347.81	519	
348.19	6020	
349.55	731	
366.80	2415	
407.45	2918	
411.80	2419	
442.18	1402	
445.31	689	
447.30	679	
462.44	2667	
489.30	1109	
514.82	1027	
515.15	1133	
516.40	1865	
528.30	1040	
531.43	1031	
533.66	592	
534.09	3093	1+
570.46	4087	
572.43	839	
641.43	893	
756.65	1837	
884.72	3876	1+
END IONS

###FS:    #m/z:    575.5 #charge   2
###MaxRes:#m/z:      0.0 #charge-128
###MS: 1231/1235/
###MSMS: 1232/1236/
BEGIN IONS
TITLE= Cmpd 32, +MSn(575.5), 13.0 min
PEPMASS=575.52	159617
CHARGE=2+
154.80	2070	
171.92	2594	
174.96	1836	
263.05	854	
274.52	2662	2+
304.08	3332	1+
319.29	2773	
346.18	1177	
354.30	643	
389.18	858	
412.43	1833	
417.23	4026	1+
434.37	1007	
474.40	9580	1+
480.94	1813	
483.80	1346	
489.86	5125	2+
501.64	1809	1+
510.33	923	
512.18	1460	
517.18	2331	
519.30	726	
529.80	1168	
530.17	3142	
536.83	903	
539.79	717	
547.45	4602	1+
548.67	1119	
550.31	1094	
557.88	12265	2+
603.43	8186	1+
659.60	1297	
676.42	5278	1+
716.65	3492	
829.68	1681	
831.70	5190	1+
958.80	839	
END IONS

###FS:    #m/z:    434.9 #charge   2
###MaxRes:#m/z:      0.0 #charge-128
###MS: 1263/
###MSMS: 1260/
BEGIN IONS
TITLE= Cmpd 33, +MSn(434.9), 13.3 min
PEPMASS=434.94	99340
CHARGE=2+
196.55	3610	
252.05	1079	
271.91	3557	
280.05	2285	
298.18	5150	
369.30	1717	
379.30	6642	1+
385.09	5659	2+
393.80	1461	
397.24	10156	
411.80	1540	
466.30	2747	
472.52	11234	1+
484.55	2080	
571.41	5358	
672.56	2463	
END IONS

###FS:    #m/z:    770.2 #charge-128
###MaxRes:#m/z:      0.0 #charge-128
###MS: 2071/2075/
###MSMS: 2073/2076/
BEGIN IONS
TITLE= Cmpd 34, +MSn(770.2), 21.9 min
PEPMASS=770.24	27472

194.52	611	
376.37	14347	1+
393.33	15477	1+
469.43	1320	
574.93	613	
619.30	1251	
635.05	1064	
641.18	1797	
678.06	1173	
690.68	661	
706.18	1173	
708.68	727	
710.30	1035	
721.68	751	
730.96	943	
732.81	1704	
733.17	1750	1+
738.85	3143	
741.81	751	
750.68	1858	
751.26	3740	
752.75	5627	
976.93	2060	
END IONS

###FS:    #m/z:    795.7 #charge   2
###MaxRes:#m/z:      0.0 #charge-128
###MS: 2151/
###MSMS: 2149/
BEGIN IONS
TITLE= Cmpd 35, +MSn(795.7), 22.6 min
PEPMASS=795.66	19601
CHARGE=2+
409.30	53580	
518.31	1040	
676.57	1999	
732.80	1148	
758.18	2688	1+
765.05	5131	
808.30	2129	
END IONS

###FS:    #m/z:    451.1 #charge   1
###MaxRes:#m/z:      0.0 #charge-128
###MS: 2207/2211/
###MSMS: 2208/2212/
BEGIN IONS
TITLE= Cmpd 36, +MSn(451.1), 23.3 min
PEPMASS=451.06	38004
CHARGE=1+
199.05	3930	
264.93	1187	
269.18	1239	
308.93	839	
331.29	1465	
332.81	1217	
337.30	2760	
339.13	1743	
342.93	736	
387.22	590	
390.80	765	
391.80	2059	
395.18	56030	1+
415.06	2033	
433.19	3460	
818.68	1355	
END IONS

###FS:    #m/z:    651.0 #charge   2
###MaxRes:#m/z:      0.0 #charge-128
###MS: 2392/2408/2436/
###MSMS: 2393/2411/2437/
BEGIN IONS
TITLE= Cmpd 37, +MSn(651.0), 25.4 min
PEPMASS=650.98	132708
CHARGE=2+
335.30	425	
337.17	311911	1+
344.05	979	
372.18	523	
435.93	674	
523.93	697	
554.05	523	
564.81	1066	
572.93	1295	
605.30	445	
613.08	749	
613.79	508	
614.91	938	
615.93	783	
622.55	765	
630.26	734	
634.18	654	
641.31	737	
650.66	433	
1202.30	409	
1205.70	1189	
END IONS

###FS:    #m/z:    751.0 #charge   3
###MaxRes:#m/z:      0.0 #charge-128
###MS: 2480/2484/2504/
###MSMS: 2482/2485/2505/
BEGIN IONS
TITLE= Cmpd 38, +MSn(751.0), 26.2 min
PEPMASS=750.97	13776
CHARGE=3+
233.93	902	
437.32	35641	1+
565.72	1886	
602.68	458	
632.68	782	
653.68	1092	
692.68	471	
710.56	557	
713.92	2156	1+
714.80	2631	2+
716.83	611	
730.93	340	
731.63	3190	1+
764.31	5984	
END IONS

###FS:    #m/z:    773.2 #charge   1
###MaxRes:#m/z:      0.0 #charge-128
###MS: 2536/2540/
###MSMS: 2537/2541/
BEGIN IONS
TITLE= Cmpd 39, +MSn(773.2), 26.7 min
PEPMASS=773.19	61235
CHARGE=1+
236.05	2240	
330.18	912	
443.30	916	
542.18	2330	
564.60	4044	
591.55	530	
637.93	869	
658.18	619	
685.62	761	
688.57	896	
712.76	1382	1+
716.55	1084	
718.69	687	
726.95	1071	
735.30	807	
742.68	1349	
755.43	5238	
790.56	1031	
810.06	6180	
838.44	10880	
856.43	14612	1+
866.31	2002	
914.70	2494	
END IONS

###FS:    #m/z:    869.5 #charge   6
###MaxRes:#m/z:      0.0 #charge-128
###MS: 2564/2584/2588/
###MSMS: 2565/2585/2589/
BEGIN IONS
TITLE= Cmpd 40, +MSn(869.5), 27.1 min
PEPMASS=869.52	79418
CHARGE=6+
264.93	880	
340.30	1200	
441.55	369	
620.06	4467	
640.06	3081	
748.56	399	
749.18	1539	
754.69	482	
804.56	2263	
808.68	369	
841.67	816	
843.30	451	
846.56	3315	
851.05	409	
886.32	8814	1+
891.43	3290	
899.43	2608	
913.68	6024	
915.55	448	
935.41	5171	
948.05	2011	
950.81	952	
951.19	3091	
957.70	3532	
958.20	3892	
974.22	1454	
999.43	1982	
END IONS

###FS:    #m/z:    772.5 #charge   1
###MaxRes:#m/z:      0.0 #charge-128
###MS: 2572/2612/
###MSMS: 2573/2614/
BEGIN IONS
TITLE= Cmpd 41, +MSn(772.5), 27.3 min
PEPMASS=772.50	61235
CHARGE=1+
225.93	849	
337.05	1065	
496.68	706	
560.68	1055	
562.05	7945	
644.80	3056	
653.10	1140	
656.81	2773	
661.93	3928	
688.68	780	
708.71	671	
726.18	1557	
729.68	599	
734.69	1488	
735.91	1568	1+
742.43	2307	
753.81	1173	
805.68	2313	
808.83	9401	
810.18	5313	
918.22	3137	
926.18	3122	
986.80	3674	
END IONS

###FS:    #m/z:    851.2 #charge-128
###MaxRes:#m/z:      0.0 #charge-128
###MS: 2644/
###MSMS: 2642/
BEGIN IONS
TITLE= Cmpd 42, +MSn(851.2), 27.8 min
PEPMASS=851.23	16127

422.43	1913	
644.81	25725	
695.80	2600	
716.68	2492	
790.44	7888	
798.93	6485	
813.93	3787	
820.81	2228	
823.43	1237	
838.72	5465	
863.18	1883	
884.44	17125	
1100.05	2453	
END IONS

###FS:    #m/z:    772.3 #charge-128
###MaxRes:#m/z:      0.0 #charge-128
###MS: 2792/
###MSMS: 2793/
BEGIN IONS
TITLE= Cmpd 43, +MSn(772.3), 29.4 min
PEPMASS=772.30	32280

340.19	2849	
457.80	1974	
569.30	1183	
657.05	1030	
686.80	1442	
711.71	2877	
725.80	1069	
729.68	7508	
750.43	3148	
789.06	25890	
813.18	13370	
815.83	2436	
END IONS

###FS:    #m/z:    707.5 #charge   2
###MaxRes:#m/z:      0.0 #charge-128
###MS: 2900/
###MSMS: 2897/
BEGIN IONS
TITLE= Cmpd 44, +MSn(707.5), 30.4 min
PEPMASS=707.52	78075
CHARGE=2+
213.93	1932	
365.24	269803	
524.68	2111	
640.56	4587	
689.66	1674	
END IONS

###FS:    #m/z:    707.3 #charge   4
###MaxRes:#m/z:      0.0 #charge-128
###MS: 2932/
###MSMS: 2939/
BEGIN IONS
TITLE= Cmpd 45, +MSn(707.3), 30.9 min
PEPMASS=707.34	73861
CHARGE=4+
365.20	235536	1+
438.30	1376	
449.80	4269	
472.68	2216	
620.81	1798	
622.56	2730	
645.68	4166	
648.68	2149	
650.93	1658	
674.43	1364	
688.93	1435	
690.05	1399	
704.93	2286	
END IONS

###FS:    #m/z:    707.1 #charge   4
###MaxRes:#m/z:      0.0 #charge-128
###MS: 2932/2940/2944/
###MSMS: 2933/2941/2945/
BEGIN IONS
TITLE= Cmpd 46, +MSn(707.1), 30.9 min
PEPMASS=707.06	78075
CHARGE=4+
364.43	428	
365.23	128056	
489.19	888	
546.68	485	
588.93	430	
590.01	1944	
602.30	356	
646.84	736	
647.80	549	
648.44	798	
661.58	417	
668.69	547	
676.30	1151	
677.52	2020	
679.80	438	
700.68	772	
736.68	693	
END IONS

###CHECKSUM: 5f9121f78e8c604cc81f78161f7896fd
