# Supplementary material for: Metal complexation by histidine-rich peptides confers protective roles against cadmium stress in Escherichia coli as revealed by proteomics analysis
Source: PeerJ. 2018 Jul 26;6:e5245. doi: 10.7717/peerj.5245 (PMC6064632; doi:10.7717/peerj.5245)
Supplement: Supplemental Information 1 — All raw data and raw images of Figures presented in this study are provided herein this Supplementary ZIP file. [file peerj-06-5245-s001.zip › Supplementary/mgf_DIGE files/16.mgf]

###	
###	D:\Data\supitcha\01-05-2015\ii_RE5_01_23513.d\Analysis.yep(ii_RE5_01_23513.d)
###	Instrument: amaZon SL
###	Manufacturer: Bruker
###    ii
###    PeakWidth 0.10, MiniumIntensity 100, S/N 1
###    Retain Residuals no, Create neutrally no,
###    FullScan Parameters: AdductIon (+)+H (-)-H, LowMass 250, HighMass 4000, MaxCharge charge decon 4, MinPeaks 3
###    Perf. isotope decon yes, Max Charge Istopic decon 0, MW agreement 0.00, Abund. cutoff 10.00, Envelope cutoff 75.00
###    MaxRes   Parameters: AdductIon (+)+H (-)-H, LowMass 100, HighMass 3000 
###    Perf. isotope decon yes, Max Charge Istopic decon 0, Abund. cutoff 2.00
###    MSn      Parameters: AdductIon (+)+H (-)-H, LowMass 50, HighMass 2000 
###    Perf. isotope decon yes, Max Charge Istopic decon 0, Abund. cutoff 2.00
###    Global Charge Limit: no 3, Prefer FullScan Result: yes, Export what: 2 (0=non deconv/1=deconv only/2=mixed), NoMSMSSignals: 50, Intensity threshold: 100, NoMSSignals (deconv): 2, NoMSSignals (non-deconv): 0, NormalizeData: no, SingleCharged: no
###FS:    #m/z:    745.0 #charge-128
###MaxRes:#m/z:      0.0 #charge-128
###MS: 34/
###MSMS: 35/
BEGIN IONS
TITLE= Cmpd 1, +MSn(745.0), 0.4 min
PEPMASS=745.02	58219

604.93	6255	
608.93	4248	
629.05	1234	
630.27	5692	
637.19	3063	
660.43	1058	
668.93	1276	
675.55	1234	
682.93	1609	
684.01	8857	1+
698.00	15376	1+
707.00	5548	1+
709.35	7511	1+
710.85	2193	
712.80	1981	
715.97	2015	
721.30	2102	
723.30	7343	1+
727.09	4775	
729.18	3100	
732.18	2499	
732.57	2660	
740.00	2949	1+
745.29	1395	
745.68	4321	
747.11	2039	
752.56	4251	
763.89	6184	1+
766.05	5247	
770.05	5199	
778.28	7353	1+
792.93	1182	
795.93	1089	
END IONS

###FS:    #m/z:    439.1 #charge-128
###MaxRes:#m/z:      0.0 #charge-128
###MS: 38/
###MSMS: 36/
BEGIN IONS
TITLE= Cmpd 2, +MSn(439.1), 0.4 min
PEPMASS=439.09	101452

174.68	1177	
243.93	1609	
300.80	1599	
323.95	4214	
345.43	3178	
373.80	1383	
391.93	2757	
396.81	4583	
403.18	5798	1+
409.93	1187	
413.99	7460	1+
415.63	6369	
417.05	1275	
417.92	8805	1+
420.95	9468	2+
422.18	3425	
431.41	1713	
432.93	1089	
436.89	4675	
437.93	7623	1+
449.93	2405	
455.06	9043	
456.94	3588	
458.68	7994	2+
462.80	1000	
472.73	6183	2+
474.88	1552	
475.93	3139	
478.30	1011	
496.33	1482	
516.93	2296	
END IONS

###FS:    #m/z:    368.0 #charge-128
###MaxRes:#m/z:      0.0 #charge-128
###MS: 38/
###MSMS: 37/
BEGIN IONS
TITLE= Cmpd 3, +MSn(368.0), 0.4 min
PEPMASS=368.05	45510

291.80	2188	
324.07	6730	
326.18	1619	
326.80	6271	1+
341.93	1373	
344.87	7725	1+
347.93	1010	
348.89	7451	1+
350.97	16958	1+
367.90	4033	1+
368.97	3175	2+
381.05	2119	
383.81	4361	
385.93	9602	1+
388.83	4913	2+
389.68	2163	
390.64	1311	
392.05	2129	
393.55	1432	
396.25	4024	2+
398.93	2070	
408.67	4320	
410.94	3206	
413.03	1556	
461.93	1403	
485.05	2462	
492.68	1638	
517.05	1608	
END IONS

###FS:    #m/z:    403.1 #charge   1
###MaxRes:#m/z:      0.0 #charge-128
###MS: 34/
###MSMS: 39/
BEGIN IONS
TITLE= Cmpd 4, +MSn(403.1), 0.5 min
PEPMASS=403.06	60711
CHARGE=1+
290.93	1147	
305.80	3694	
308.93	4131	
342.05	3787	
361.93	1265	
363.05	2512	
367.99	8286	1+
383.93	1138	
384.93	2442	
401.05	1475	
403.98	6928	1+
408.06	3121	
411.30	2079	
419.06	5767	1+
420.96	11009	1+
423.03	4430	
426.93	1226	
430.05	3330	2+
434.93	1315	
438.49	4030	2+
459.05	1834	
END IONS

###FS:    #m/z:    769.0 #charge-128
###MaxRes:#m/z:      0.0 #charge-128
###MS: 38/
###MSMS: 40/
BEGIN IONS
TITLE= Cmpd 5, +MSn(769.0), 0.5 min
PEPMASS=769.00	66538

540.23	1614	
586.05	2756	
631.05	1158	
654.05	13021	1+
672.66	2302	
681.05	3149	
689.80	1187	
722.98	3904	
731.94	2016	
744.01	4632	
746.99	5630	
750.00	7637	1+
754.90	4540	1+
758.80	4700	
762.91	4698	
766.54	3890	
767.09	10832	1+
770.18	1030	
770.71	7505	1+
771.57	8783	2+
774.35	2782	
775.84	3655	1+
777.53	3807	1+
783.12	3975	
783.53	3409	
785.07	5305	1+
788.08	6256	1+
788.53	1833	
789.84	1180	
790.58	1498	
792.55	2276	
798.17	1234	
798.44	7929	1+
802.49	2795	1+
804.93	2631	
807.97	2151	
810.80	2287	
815.81	2237	
816.17	4786	
822.05	2158	
841.57	3096	
851.81	1149	
END IONS

###FS:    #m/z:    548.9 #charge-128
###MaxRes:#m/z:      0.0 #charge-128
###MS: 42/
###MSMS: 41/
BEGIN IONS
TITLE= Cmpd 6, +MSn(548.9), 0.5 min
PEPMASS=548.93	43450

300.80	1167	
397.05	1923	
432.18	1344	
433.95	1345	
435.04	6817	
450.99	4321	
471.06	4459	
472.93	1422	
475.18	2256	
485.08	4944	1+
488.18	3570	1+
491.55	4445	
494.68	1619	
503.02	1406	
506.86	10895	1+
513.09	4564	1+
515.37	4309	1+
521.93	1472	
524.98	12081	
526.80	1197	
528.05	6426	1+
532.84	2040	
543.43	1932	
544.80	1256	
547.93	1000	
548.80	3209	
557.92	1125	
567.03	5674	1+
583.68	2523	
593.55	2884	
599.55	2766	1+
645.68	1933	
END IONS

###FS:    #m/z:    728.0 #charge-128
###MaxRes:#m/z:      0.0 #charge-128
###MS: 42/
###MSMS: 43/
BEGIN IONS
TITLE= Cmpd 7, +MSn(728.0), 0.5 min
PEPMASS=728.03	77097

190.68	1925	
498.05	1187	
572.93	1952	
593.05	3640	
613.06	18763	1+
631.94	2598	
636.81	6311	
665.81	1572	
667.05	1521	
674.18	2007	
687.69	1139	
691.00	4038	
701.68	1657	
702.92	11526	1+
706.99	13259	1+
708.94	9956	2+
711.43	3711	
713.55	4032	
718.26	1283	
721.81	2322	
723.06	1361	
724.93	3444	1+
726.05	7522	1+
728.42	6503	
731.97	4231	
733.40	5356	1+
736.80	2658	
740.84	2378	
741.43	2215	
746.11	1974	
746.67	2142	
748.27	1275	
749.36	5132	
751.33	8604	1+
752.90	1179	
753.91	4544	1+
759.55	4237	
760.04	1195	
761.95	1967	
763.31	2325	
764.56	2120	
766.05	1255	
767.81	2111	
770.73	3337	1+
780.65	5323	1+
793.30	3183	
797.18	1344	
830.80	3963	
END IONS

###FS:    #m/z:    753.2 #charge   1
###MaxRes:#m/z:      0.0 #charge-128
###MS: 46/
###MSMS: 44/
BEGIN IONS
TITLE= Cmpd 8, +MSn(753.2), 0.5 min
PEPMASS=753.21	48380
CHARGE=1+
410.05	1687	
631.30	2296	
639.05	24846	1+
649.70	2117	
656.87	5790	1+
661.93	3333	1+
663.06	3868	
667.80	4876	
669.68	1079	
671.70	4491	
679.43	1157	
685.05	1314	
692.80	1520	
695.06	1109	
695.42	3311	
708.06	1197	
716.82	3837	
717.10	3390	
729.96	5752	
734.93	1463	
736.80	1442	
743.93	2031	
747.56	2860	
749.06	1561	
749.57	2395	
754.18	1982	
754.71	2382	
756.06	2859	
757.82	1309	
761.05	1775	
765.80	2060	
766.20	8285	1+
770.90	6424	1+
773.71	7275	1+
775.17	7370	1+
776.52	3467	1+
778.98	3298	
779.25	1778	
781.02	3405	
787.98	9253	1+
790.86	1948	
792.31	1121	
797.96	3698	1+
802.94	4969	1+
805.43	2789	
806.68	1286	
810.93	3953	
816.05	3826	
818.19	3266	
824.55	2384	
827.68	2717	
833.10	1238	
END IONS

###FS:    #m/z:    697.1 #charge   1
###MaxRes:#m/z:      0.0 #charge-128
###MS: 42/
###MSMS: 45/
BEGIN IONS
TITLE= Cmpd 9, +MSn(697.1), 0.5 min
PEPMASS=697.08	72571
CHARGE=1+
228.80	1913	
280.68	1511	
296.93	3237	
561.80	2492	
583.96	12423	1+
634.93	4171	
639.22	1149	
653.18	1001	
657.69	1438	
663.17	1426	
665.93	2100	
669.80	2070	
676.01	4300	1+
681.02	2862	
688.91	3167	
690.96	1283	
693.19	5526	
694.55	4777	
699.43	2428	1+
700.92	4753	
703.63	2802	
705.43	2413	
707.93	1050	
708.89	8299	1+
711.90	5448	
714.80	2110	
716.10	1866	
716.68	5425	1+
719.40	4875	1+
722.56	1159	
723.99	1067	
724.58	6146	1+
728.54	2054	
729.93	1196	
738.55	1108	
738.93	5872	
743.95	2846	
748.68	2276	
770.56	2602	
780.93	1560	
END IONS

###FS:    #m/z:    462.0 #charge   1
###MaxRes:#m/z:      0.0 #charge-128
###MS: 46/
###MSMS: 47/
BEGIN IONS
TITLE= Cmpd 10, +MSn(462.0), 0.5 min
PEPMASS=462.03	86689
CHARGE=1+
348.93	2524	
366.93	6123	1+
369.93	2214	
373.05	2247	
398.93	2902	
403.05	4130	1+
420.09	8188	1+
426.99	2766	
437.81	1994	
438.95	9261	1+
442.10	4013	
443.43	5733	
443.96	26467	1+
445.66	1756	
450.05	4303	
457.94	1227	
461.98	53127	2+
464.05	9008	3+
466.00	3700	1+
466.91	2712	2+
469.06	3823	
472.59	3996	
477.95	15276	
480.08	13108	1+
481.07	8206	2+
482.06	10902	
483.63	7459	2+
484.98	12485	1+
485.58	17806	2+
487.32	7085	
488.65	6899	2+
493.11	11656	2+
494.55	2415	
495.94	21493	1+
497.54	5097	2+
498.88	5685	2+
500.18	3438	
500.55	3308	
501.13	11788	1+
504.26	12982	1+
504.82	2460	
506.80	1603	
508.52	1387	
514.03	8279	
515.68	1261	
517.34	4904	1+
540.55	2656	
END IONS

###FS:    #m/z:    588.0 #charge   1
###MaxRes:#m/z:      0.0 #charge-128
###MS: 50/
###MSMS: 48/
BEGIN IONS
TITLE= Cmpd 11, +MSn(588.0), 0.5 min
PEPMASS=587.97	80474
CHARGE=1+
260.80	1619	
452.93	3533	
457.19	1641	
492.04	3476	
516.93	2659	
569.92	7567	1+
587.99	16165	1+
595.98	8674	1+
597.42	1180	
602.43	1010	
605.18	2591	
608.05	3640	
612.03	2473	
614.04	2761	
620.84	1389	
626.06	3133	
626.53	1549	
END IONS

###FS:    #m/z:    556.1 #charge   1
###MaxRes:#m/z:      0.0 #charge-128
###MS: 46/
###MSMS: 49/
BEGIN IONS
TITLE= Cmpd 12, +MSn(556.1), 0.5 min
PEPMASS=556.13	81978
CHARGE=1+
290.68	1550	
311.18	2856	
368.06	2210	
420.80	2315	
441.10	10844	1+
442.64	9794	2+
443.97	3954	
463.05	2129	
464.68	1010	
479.05	1670	
492.93	1815	
497.18	4672	
509.10	2318	
514.98	3405	
517.30	1678	
518.93	2541	
531.96	3965	1+
534.06	2895	
537.95	3011	
539.04	15946	1+
542.05	1109	
551.93	1501	
552.93	4307	
556.07	3229	
556.97	9247	
557.06	12726	1+
570.18	1402	
572.11	1921	
572.95	35499	1+
573.79	9551	3+
574.10	7862	2+
576.36	2696	
580.05	2593	
583.06	2103	
584.31	3044	
589.01	2698	1+
591.00	5776	
592.55	2689	
594.30	1049	
595.30	4837	
597.05	4542	1+
602.05	2119	
602.37	4087	1+
608.41	3678	1+
624.43	1041	
638.20	1033	
END IONS

###FS:    #m/z:    561.1 #charge-128
###MaxRes:#m/z:      0.0 #charge-128
###MS: 46/
###MSMS: 52/
BEGIN IONS
TITLE= Cmpd 13, +MSn(561.1), 0.6 min
PEPMASS=561.09	85876

139.68	2011	
143.93	2325	
158.66	2474	
195.93	1353	
378.93	1854	
424.80	1167	
446.93	8736	
484.93	3335	
489.07	1190	
496.93	1796	
500.80	1746	
503.93	4211	
507.06	1963	
518.93	1727	
523.43	1844	
524.93	1786	
536.93	17744	1+
539.95	1872	
540.93	4811	
542.09	7691	1+
554.89	1706	
561.93	1747	
562.55	4916	
572.82	4381	
578.14	1461	
579.80	1412	
583.18	1255	
585.18	1992	
603.80	1294	
609.68	1648	
615.31	1355	
END IONS

###FS:    #m/z:    733.1 #charge   3
###MaxRes:#m/z:      0.0 #charge-128
###MS: 54/
###MSMS: 53/
BEGIN IONS
TITLE= Cmpd 14, +MSn(733.1), 0.6 min
PEPMASS=733.05	67947
CHARGE=3+
505.06	1463	
618.08	1537	
619.06	5908	1+
638.68	1374	
640.45	2806	
696.09	4390	1+
696.68	3578	
708.95	4999	1+
711.01	1725	
718.46	1508	
728.18	4694	
731.06	2269	
734.30	1599	
736.43	1981	
737.68	1167	
741.81	1247	
746.17	1027	
747.19	3439	1+
750.68	1667	
751.35	4003	1+
752.33	8495	2+
759.68	4552	
761.09	7471	3+
764.11	4547	
766.35	4710	1+
769.07	2123	
769.67	1454	
770.93	3551	
780.19	2604	
784.30	1050	
794.32	1132	
END IONS

###FS:    #m/z:    520.1 #charge   6
###MaxRes:#m/z:      0.0 #charge-128
###MS: 50/54/
###MSMS: 51/57/
BEGIN IONS
TITLE= Cmpd 15, +MSn(520.1), 0.6 min
PEPMASS=520.06	79831
CHARGE=6+
286.18	1727	
292.05	2599	1+
357.05	1634	
389.93	613	
404.22	660	
405.13	3338	
406.05	5676	1+
423.01	875	
424.98	1986	2+
442.06	1193	
476.05	520	
484.05	1423	
495.05	844	
496.00	3195	
496.96	22911	1+
500.99	26644	1+
505.15	1261	
508.72	2977	1+
513.18	663	
514.82	2038	
516.34	2935	1+
519.03	1503	
520.00	2610	
520.63	4971	1+
521.96	2620	1+
527.81	1792	
534.93	1006	
538.59	2544	
538.83	2386	
540.80	589	
542.86	1335	1+
546.05	520	
550.24	1619	1+
559.55	746	
599.05	711	
903.31	1332	
END IONS

###FS:    #m/z:    402.4 #charge   1
###MaxRes:#m/z:      0.0 #charge-128
###MS: 70/
###MSMS: 67/
BEGIN IONS
TITLE= Cmpd 16, +MSn(402.4), 0.7 min
PEPMASS=402.43	193595
CHARGE=1+
174.89	6618	
242.55	6053	
258.85	7156	
260.80	5405	
282.93	1461	
325.05	1579	
326.92	2867	2+
357.30	1697	
367.18	1511	
377.30	2561	
384.31	26234	1+
END IONS

###FS:    #m/z:    466.9 #charge   2
###MaxRes:#m/z:      0.0 #charge-128
###MS: 78/
###MSMS: 75/
BEGIN IONS
TITLE= Cmpd 17, +MSn(466.9), 0.8 min
PEPMASS=466.94	36203
CHARGE=2+
174.80	5768	
283.05	2521	
370.80	9243	
379.73	21220	
443.31	7315	
483.81	1413	
END IONS

###FS:    #m/z:    604.5 #charge-128
###MaxRes:#m/z:      0.0 #charge-128
###MS: 78/82/
###MSMS: 80/83/
BEGIN IONS
TITLE= Cmpd 18, +MSn(604.5), 0.9 min
PEPMASS=604.54	49202

184.94	3704	1+
198.80	1359	
212.93	2203	
284.10	3416	1+
303.02	2216	3+
315.05	1212	
340.68	878	
353.30	947	
432.23	1728	
462.69	4515	
470.43	579	
477.05	726	
482.06	1625	
488.93	958	
498.22	12105	2+
503.30	2041	
528.80	525	
530.19	1293	
541.31	756	
545.93	3940	
550.81	2856	
551.42	1662	
559.84	6040	
564.55	2895	
567.30	1045	
569.14	1393	
580.81	815	
585.17	1012	
585.82	3558	1+
627.78	600	
649.46	2135	1+
776.56	658	
809.52	1073	
924.44	948	
995.67	2190	
END IONS

###FS:    #m/z:    412.9 #charge   2
###MaxRes:#m/z:      0.0 #charge-128
###MS: 98/102/106/
###MSMS: 100/103/107/
BEGIN IONS
TITLE= Cmpd 19, +MSn(412.9), 1.1 min
PEPMASS=412.90	96330
CHARGE=2+
119.93	1043	
146.93	935	
187.80	435	
203.93	333	
217.80	670	
233.03	4699	1+
250.94	6053	1+
251.81	1263	3+
256.05	1305	
261.08	4737	1+
278.18	582	
279.04	12808	1+
284.82	570	
288.68	1171	
305.14	3342	
316.18	1661	
340.16	1429	
343.43	360	
347.30	1020	
355.31	360	
370.30	1063	
371.80	1645	
374.25	1036	1+
390.18	1189	
392.14	661	
393.19	1797	
394.36	5037	1+
396.68	1475	
421.19	1545	
433.28	3846	1+
443.30	376	
495.30	386	
502.43	674	
505.68	451	
507.80	1024	
546.39	7605	1+
566.32	1264	
567.43	3752	1+
589.43	513	
676.43	451	
END IONS

###FS:    #m/z:    422.4 #charge   2
###MaxRes:#m/z:      0.0 #charge-128
###MS: 94/98/134/
###MSMS: 95/99/135/
BEGIN IONS
TITLE= Cmpd 20, +MSn(422.4), 1.2 min
PEPMASS=422.40	181310
CHARGE=2+
107.18	1092	
129.93	844	
132.93	1158	
146.95	3531	
182.05	1253	
190.93	647	
200.92	9981	1+
208.43	582	
211.80	451	
228.96	7127	1+
238.80	379	
246.05	922	
257.93	447	
260.18	434	
265.93	966	
283.01	3816	
287.80	448	
294.18	409	
301.18	339	
303.68	788	
306.30	447	
311.06	5652	
319.31	540	
335.31	2707	1+
346.24	529	
353.74	1344	1+
357.06	1329	
361.21	908	
363.30	484	
380.79	1878	1+
385.55	755	
390.26	37123	2+
392.18	991	
398.43	4092	3+
400.52	572	
404.18	1113	1+
406.12	2510	
410.29	3155	1+
434.31	4287	1+
440.60	1245	2+
472.55	611	
489.43	2175	1+
497.30	360	
509.39	475	
533.51	2625	
535.55	595	
570.18	572	
586.80	754	
600.68	447	
617.52	5787	1+
681.68	369	
696.69	577	
699.68	598	
END IONS

###FS:    #m/z:    423.4 #charge   2
###MaxRes:#m/z:      0.0 #charge-128
###MS: 134/
###MSMS: 131/
BEGIN IONS
TITLE= Cmpd 21, +MSn(423.4), 1.4 min
PEPMASS=423.43	128177
CHARGE=2+
146.93	1167	
200.90	16683	
202.93	2717	
228.94	13983	
257.18	2021	
260.18	1265	
323.30	1834	
339.18	3453	
357.11	3859	
361.30	1461	
390.18	2551	
406.30	1324	
444.81	1207	
489.32	1289	
617.60	12704	
END IONS

###FS:    #m/z:    642.1 #charge   2
###MaxRes:#m/z:      0.0 #charge-128
###MS: 138/
###MSMS: 139/
BEGIN IONS
TITLE= Cmpd 22, +MSn(642.1), 1.5 min
PEPMASS=642.06	34142
CHARGE=2+
147.46	5206	3+
157.93	1692	
288.05	2060	
403.18	3336	
414.18	1279	
432.35	6360	1+
489.43	3738	
562.97	11662	
563.41	8366	
623.06	3455	
641.93	2972	
751.73	2029	
752.29	1358	
834.57	1692	
851.46	2459	
977.81	5353	
979.81	1113	
END IONS

###FS:    #m/z:    591.2 #charge-128
###MaxRes:#m/z:      0.0 #charge-128
###MS: 241/
###MSMS: 238/
BEGIN IONS
TITLE= Cmpd 23, +MSn(591.2), 2.5 min
PEPMASS=591.25	27832

307.10	55729	
454.05	1845	
555.68	3693	
559.68	6351	
572.93	3704	
608.33	1306	
END IONS

###FS:    #m/z:    457.4 #charge   2
###MaxRes:#m/z:      0.0 #charge-128
###MS: 752/768/
###MSMS: 755/771/
BEGIN IONS
TITLE= Cmpd 24, +MSn(457.4), 8.2 min
PEPMASS=457.35	92598
CHARGE=2+
142.80	4783	
239.93	1295	
272.68	751	
330.18	873	
338.18	652	
386.30	815	
412.81	68075	2+
434.68	1501	
438.80	1143	
441.81	3314	
445.68	1084	
471.80	780	
528.38	2532	
546.43	8120	1+
591.48	4170	
591.88	3534	
872.93	726	
END IONS

###FS:    #m/z:    428.9 #charge   2
###MaxRes:#m/z:      0.0 #charge-128
###MS: 784/788/
###MSMS: 785/789/
BEGIN IONS
TITLE= Cmpd 25, +MSn(428.9), 8.5 min
PEPMASS=428.94	269811
CHARGE=2+
122.93	1251	
156.85	2453	
183.81	712	
184.84	8680	1+
186.68	1766	
241.90	2762	1+
255.18	1393	
263.93	525	
272.08	2319	1+
275.05	1820	
286.18	824	
327.80	1594	
339.39	3925	1+
341.06	2065	
351.30	1712	
357.20	659	
362.31	619	
363.68	1251	
367.22	7852	
370.68	1192	
385.35	5964	
410.18	672	
437.30	1124	
449.17	570	
472.46	7849	1+
550.56	1172	
672.68	6560	1+
743.55	2206	
END IONS

###FS:    #m/z:    708.9 #charge-128
###MaxRes:#m/z:      0.0 #charge-128
###MS: 2003/
###MSMS: 2010/
BEGIN IONS
TITLE= Cmpd 26, +MSn(708.9), 21.4 min
PEPMASS=708.86	9536

573.68	2386	
669.09	22177	1+
705.21	1607	
726.82	7274	
732.18	5918	
799.32	29731	
END IONS

###FS:    #m/z:    404.4 #charge-128
###MaxRes:#m/z:      0.0 #charge-128
###MS: 2131/2135/
###MSMS: 2132/2137/
BEGIN IONS
TITLE= Cmpd 27, +MSn(404.4), 22.7 min
PEPMASS=404.37	16095

265.02	1031	
268.05	1290	
281.90	1385	
325.93	899	
344.05	721	
347.18	575	
363.93	947	
366.93	692	
369.18	746	
384.94	998	
386.19	1079	
387.24	64913	1+
END IONS

###FS:    #m/z:    453.4 #charge-128
###MaxRes:#m/z:      0.0 #charge-128
###MS: 2346/
###MSMS: 2351/
BEGIN IONS
TITLE= Cmpd 28, +MSn(453.0), 25.0 min
PEPMASS=453.36	23588

153.80	1677	
237.05	1530	
286.68	1520	
331.24	7530	
362.93	2423	
369.43	1139	
387.31	14226	1+
395.19	14358	
430.18	1933	
433.36	9539	1+
END IONS

###FS:    #m/z:    651.4 #charge   1
###MaxRes:#m/z:      0.0 #charge-128
###MS: 2390/2438/
###MSMS: 2391/2439/
BEGIN IONS
TITLE= Cmpd 29, +MSn(651.4), 25.6 min
PEPMASS=651.43	134592
CHARGE=1+
291.05	6094	
337.19	363237	1+
565.18	2674	
633.81	6392	
END IONS

###FS:    #m/z:    651.5 #charge-128
###MaxRes:#m/z:      0.0 #charge-128
###MS: 2446/
###MSMS: 2444/
BEGIN IONS
TITLE= Cmpd 30, +MSn(651.5), 25.9 min
PEPMASS=651.55	134592

337.15	58513	1+
465.80	1638	
467.68	5916	
499.05	1599	
515.80	3896	
534.93	5341	
605.31	1168	
END IONS

###FS:    #m/z:    817.6 #charge   3
###MaxRes:#m/z:      0.0 #charge-128
###MS: 2562/
###MSMS: 2561/
BEGIN IONS
TITLE= Cmpd 31, +MSn(817.6), 27.1 min
PEPMASS=817.55	38746
CHARGE=3+
330.18	2209	
345.18	3561	
356.18	1196	
487.43	1138	
596.05	2188	
701.68	1020	
751.18	10821	
754.85	3846	1+
756.81	2454	
769.68	4908	
780.82	1259	
852.18	12486	
865.90	12076	
880.44	20263	
END IONS

###FS:    #m/z:    732.1 #charge-128
###MaxRes:#m/z:      0.0 #charge-128
###MS: 2574/
###MSMS: 2580/
BEGIN IONS
TITLE= Cmpd 32, +MSn(732.1), 27.3 min
PEPMASS=732.09	39703

210.93	1658	
378.80	1128	
569.43	13691	
753.05	1373	
770.18	20586	
775.18	21523	
783.68	3425	
END IONS

###FS:    #m/z:    763.0 #charge-128
###MaxRes:#m/z:      0.0 #charge-128
###MS: 2822/
###MSMS: 2828/
BEGIN IONS
TITLE= Cmpd 33, +MSn(763.0), 29.9 min
PEPMASS=762.95	26354

353.18	2021	
376.30	2619	
457.68	5249	
656.68	4395	
708.93	3307	
714.30	4229	
744.05	1148	
744.41	1720	
745.94	2309	
750.30	2030	
761.68	2582	
775.19	17466	
781.68	2443	
806.93	1677	
810.47	1972	
820.56	24009	
END IONS

###FS:    #m/z:    342.4 #charge   1
###MaxRes:#m/z:      0.0 #charge-128
###MS: 2870/
###MSMS: 2877/
BEGIN IONS
TITLE= Cmpd 34, +MSn(342.4), 30.4 min
PEPMASS=342.36	38693
CHARGE=1+
162.82	65373	
240.02	6508	
255.80	2639	
406.93	1677	
475.93	5510	
END IONS

###FS:    #m/z:    706.9 #charge   3
###MaxRes:#m/z:      0.0 #charge-128
###MS: 2890/2906/2918/2938/
###MSMS: 2891/2908/2919/2939/
BEGIN IONS
TITLE= Cmpd 35, +MSn(706.9), 30.8 min
PEPMASS=706.90	71015
CHARGE=3+
365.20	145520	1+
402.05	289	
488.30	616	
555.22	360	
562.05	726	
569.04	366	
574.80	574	
578.93	451	
587.55	272	
622.70	722	
646.16	2499	
647.00	563	
648.93	680	
660.81	934	
669.06	1371	
670.03	424	
671.68	658	
688.54	1070	
689.93	378	
735.30	1099	
END IONS

###FS:    #m/z:    577.6 #charge-128
###MaxRes:#m/z:      0.0 #charge-128
###MS: 2994/
###MSMS: 3000/
BEGIN IONS
TITLE= Cmpd 36, +MSn(577.6), 31.7 min
PEPMASS=577.58	181740

301.16	108836	1+
359.80	3110	
465.05	3079	
481.93	3336	
492.80	1111	
493.81	2660	
507.06	5859	
517.67	1533	
519.93	1033	
541.93	1599	
561.18	1422	
END IONS

###FS:    #m/z:    614.4 #charge   1
###MaxRes:#m/z:      0.0 #charge-128
###MS: 3006/
###MSMS: 3013/
BEGIN IONS
TITLE= Cmpd 37, +MSn(614.4), 31.8 min
PEPMASS=614.38	25112
CHARGE=1+
270.80	2570	
335.18	2276	
337.17	22826	
369.93	2404	
395.93	2678	
415.30	5946	
461.30	1138	
497.89	4877	1+
553.72	1658	
554.29	1734	
576.80	1687	
578.62	3966	1+
611.68	1276	
716.83	1054	
END IONS

###CHECKSUM: 6cebec17a146b6c137b25937cb62f6b5
