# Supplementary material for: Metal complexation by histidine-rich peptides confers protective roles against cadmium stress in Escherichia coli as revealed by proteomics analysis
Source: PeerJ. 2018 Jul 26;6:e5245. doi: 10.7717/peerj.5245 (PMC6064632; doi:10.7717/peerj.5245)
Supplement: Supplemental Information 1 — All raw data and raw images of Figures presented in this study are provided herein this Supplementary ZIP file. [file peerj-06-5245-s001.zip › Supplementary/mgf_DIGE files/17.mgf]

###	
###	D:\Data\supitcha\01-05-2015\U_RC7_01_23497.d\Analysis.yep(U_RC7_01_23497.d)
###	Instrument: amaZon SL
###	Manufacturer: Bruker
###    U
###    PeakWidth 0.10, MiniumIntensity 100, S/N 1
###    Retain Residuals no, Create neutrally no,
###    FullScan Parameters: AdductIon (+)+H (-)-H, LowMass 250, HighMass 4000, MaxCharge charge decon 4, MinPeaks 3
###    Perf. isotope decon yes, Max Charge Istopic decon 0, MW agreement 0.00, Abund. cutoff 10.00, Envelope cutoff 75.00
###    MaxRes   Parameters: AdductIon (+)+H (-)-H, LowMass 100, HighMass 3000 
###    Perf. isotope decon yes, Max Charge Istopic decon 0, Abund. cutoff 2.00
###    MSn      Parameters: AdductIon (+)+H (-)-H, LowMass 50, HighMass 2000 
###    Perf. isotope decon yes, Max Charge Istopic decon 0, Abund. cutoff 2.00
###    Global Charge Limit: no 3, Prefer FullScan Result: yes, Export what: 2 (0=non deconv/1=deconv only/2=mixed), NoMSMSSignals: 50, Intensity threshold: 100, NoMSSignals (deconv): 2, NoMSSignals (non-deconv): 0, NormalizeData: no, SingleCharged: no
###FS:    #m/z:    363.1 #charge   1
###MaxRes:#m/z:      0.0 #charge-128
###MS: 38/
###MSMS: 35/
BEGIN IONS
TITLE= Cmpd 1, +MSn(363.1), 0.4 min
PEPMASS=363.08	43404
CHARGE=1+
232.80	3233	
316.07	1752	
317.11	4908	
320.85	3667	
327.18	3757	
331.80	3565	
343.08	6993	1+
344.93	84338	1+
351.03	6428	1+
361.00	5808	1+
362.42	1421	
362.89	22194	
364.86	1429	
371.05	1593	
375.08	2948	
377.00	1820	
380.94	4032	
382.18	3394	
384.05	1373	
386.02	10893	1+
388.93	1187	
390.95	5574	1+
394.68	2717	
402.82	1721	
407.30	1320	
408.18	2947	
414.31	1112	
427.30	1478	
444.82	2073	
446.18	3837	
449.05	6388	
473.06	2665	
474.95	5046	
477.30	5542	2+
479.08	4812	2+
481.05	2433	
482.80	3914	
484.05	3434	
491.03	1203	
492.69	5358	1+
500.68	2964	
501.18	3340	
503.45	1855	
504.89	1597	
523.56	1188	
END IONS

###FS:    #m/z:    702.1 #charge   2
###MaxRes:#m/z:      0.0 #charge-128
###MS: 38/
###MSMS: 36/
BEGIN IONS
TITLE= Cmpd 2, +MSn(702.1), 0.4 min
PEPMASS=702.11	64384
CHARGE=2+
446.24	4278	
564.99	4889	1+
587.09	7394	
616.93	5998	
632.93	1797	
642.06	3290	
650.32	1705	
655.06	22640	1+
658.91	2732	
664.45	5359	1+
672.19	3267	
673.06	23245	
676.82	9331	
682.83	4133	
683.17	5898	
684.68	3945	
690.72	6287	
692.68	7560	
700.18	2683	
704.43	1492	
709.81	3716	
717.55	4430	
717.98	5374	1+
722.66	2465	
738.04	2414	
739.93	1743	
746.22	6191	1+
782.43	3315	
803.05	1943	
END IONS

###FS:    #m/z:    423.1 #charge   2
###MaxRes:#m/z:      0.0 #charge-128
###MS: 42/
###MSMS: 39/
BEGIN IONS
TITLE= Cmpd 3, +MSn(423.1), 0.5 min
PEPMASS=423.12	115519
CHARGE=2+
155.80	1800	
305.18	7353	
307.94	5731	1+
326.18	2811	
350.82	4314	
362.82	7097	
376.93	1480	
381.93	2926	
399.05	3106	
399.94	49571	
401.70	17258	2+
402.58	5748	
403.54	2466	
404.43	7612	1+
406.80	3083	
410.05	1467	
415.94	3264	
417.93	10537	
419.16	2477	
420.80	4151	
423.12	8056	1+
429.01	3241	
435.56	2310	
437.05	3803	
440.17	18426	2+
444.45	9590	2+
446.05	5022	
449.05	4577	
455.03	5050	1+
458.61	6522	2+
460.56	3246	
473.18	5888	
474.56	1458	
475.81	4212	
477.80	1456	
481.28	2229	
END IONS

###FS:    #m/z:    623.2 #charge-128
###MaxRes:#m/z:      0.0 #charge-128
###MS: 42/
###MSMS: 40/
BEGIN IONS
TITLE= Cmpd 4, +MSn(623.2), 0.5 min
PEPMASS=623.16	126559

158.80	3630	
204.93	1677	
406.05	1079	
478.05	1206	
484.93	1079	
487.09	43468	1+
492.93	2090	
505.10	1288	
507.06	2208	
508.25	6914	
509.07	91950	
510.43	2598	
514.68	2855	
518.05	1550	
522.68	1148	
523.17	1159	
526.07	5855	1+
529.08	4473	
533.18	3238	
535.04	3000	
535.34	3338	
537.68	2315	
554.91	1181	
561.93	14252	1+
577.07	6628	1+
580.05	2492	
584.18	2845	
585.97	6998	1+
592.93	2384	
598.98	18874	1+
616.91	2628	
623.04	1563	
623.42	2340	
627.31	1936	
629.30	1481	
631.18	2512	
634.84	2275	
641.00	11414	1+
644.43	1775	
644.78	1576	
646.93	3936	
648.93	5504	
651.55	1825	
656.68	2355	
664.05	4583	
666.43	1736	
669.57	1357	
676.18	2414	
686.17	1915	
692.93	2060	
END IONS

###FS:    #m/z:    615.1 #charge-128
###MaxRes:#m/z:      0.0 #charge-128
###MS: 42/
###MSMS: 41/
BEGIN IONS
TITLE= Cmpd 5, +MSn(615.1), 0.5 min
PEPMASS=615.09	89671

347.93	1859	
355.18	1115	
420.93	2201	
492.96	5821	1+
497.05	1344	
500.10	22124	1+
518.91	7312	1+
520.97	15677	
552.80	1498	
554.82	2040	
570.41	1227	
572.05	1427	
572.99	55850	
575.66	1198	
577.02	12916	1+
577.42	4536	
589.05	4956	
590.94	32620	1+
594.21	4193	2+
596.07	1445	
596.28	5121	1+
596.93	7636	
598.99	2898	
602.43	3303	
605.03	1643	
605.41	2084	
611.17	2844	
612.93	6109	1+
614.99	10923	
616.80	1098	
617.55	2608	
619.04	2055	
624.83	1457	
628.80	1467	
629.17	4067	
630.93	1750	
631.92	5698	1+
633.44	4068	
635.06	1213	
637.73	5457	1+
639.12	3740	1+
642.30	3852	
649.93	3769	
654.93	2090	
657.47	3236	1+
667.55	1759	
671.43	1075	
700.56	3349	
703.56	1716	
END IONS

###FS:    #m/z:    501.1 #charge   1
###MaxRes:#m/z:      0.0 #charge-128
###MS: 46/
###MSMS: 43/
BEGIN IONS
TITLE= Cmpd 6, +MSn(501.1), 0.5 min
PEPMASS=501.15	810559
CHARGE=1+
403.93	4494	
454.80	9908	
459.97	21556	
476.18	11038	
477.17	28823	
478.04	793617	
480.05	51709	2+
480.71	35953	
481.47	100241	1+
483.80	32106	2+
485.07	15538	
486.06	23351	
487.68	6243	
488.80	10574	
495.09	20128	
495.99	121462	1+
497.61	41145	1+
499.69	90987	2+
501.09	150262	1+
502.51	70689	2+
504.48	12622	
505.32	11532	
505.65	23924	1+
509.60	7348	
511.43	10820	
512.38	4114	
513.83	7023	
514.16	7386	
516.42	8752	
518.05	8594	
519.02	95656	1+
519.94	72244	2+
521.14	11074	
521.66	70936	1+
524.46	43508	1+
525.94	13343	
528.81	11744	
529.16	12265	
535.68	8252	
539.30	6653	
540.55	9118	
542.05	6432	
544.30	7067	
546.43	7499	
550.55	6558	
572.81	4458	
END IONS

###FS:    #m/z:    631.1 #charge-128
###MaxRes:#m/z:      0.0 #charge-128
###MS: 42/
###MSMS: 44/
BEGIN IONS
TITLE= Cmpd 7, +MSn(631.1), 0.5 min
PEPMASS=631.13	107653

222.80	2403	
397.18	2639	
447.80	5542	
450.93	1295	
479.93	2991	
494.92	1507	
502.86	1712	
506.43	2492	
516.19	20068	1+
544.94	2065	
572.05	2825	
584.05	2639	
588.31	1628	
588.80	9495	1+
592.27	1376	
593.93	3349	
611.04	3667	
612.88	7188	1+
614.30	2290	
627.41	1304	
630.04	6607	1+
641.05	3280	
646.84	1908	
654.55	1207	
658.81	1384	
665.06	3672	
666.93	4217	
668.56	2366	
674.55	1236	
678.79	1236	
685.81	2741	
690.82	4982	
692.60	4818	1+
END IONS

###FS:    #m/z:    730.2 #charge-128
###MaxRes:#m/z:      0.0 #charge-128
###MS: 42/
###MSMS: 45/
BEGIN IONS
TITLE= Cmpd 8, +MSn(730.2), 0.5 min
PEPMASS=730.21	83859

592.94	18128	
594.18	4143	
610.81	1571	
614.07	9332	1+
639.31	1825	
640.81	2201	
651.93	3308	
693.00	3353	
700.18	3404	
702.94	3980	1+
708.09	2306	
709.93	7328	1+
715.05	1304	
716.99	5554	1+
722.13	3353	1+
725.55	4287	
728.07	7504	1+
729.75	3722	1+
735.12	1482	
738.30	1128	
741.55	5210	
742.93	2424	
744.00	2698	
744.88	4525	1+
745.55	1169	
747.05	7882	1+
749.90	2415	
750.43	2088	
751.02	5617	1+
753.29	4050	1+
758.30	4110	
762.51	1984	
764.43	1570	
766.07	4782	
766.38	8823	1+
767.64	1687	
768.28	6274	
771.68	3659	
773.71	6719	2+
776.00	6122	1+
777.68	4014	
781.31	1031	
781.81	1485	
788.80	1255	
791.68	1638	
793.18	1736	
804.05	2207	
808.05	1657	
815.35	1834	
833.30	3248	
838.22	1130	
END IONS

###FS:    #m/z:    441.0 #charge   2
###MaxRes:#m/z:      0.0 #charge-128
###MS: 46/
###MSMS: 47/
BEGIN IONS
TITLE= Cmpd 9, +MSn(441.0), 0.5 min
PEPMASS=441.01	154843
CHARGE=2+
325.07	2143	
327.07	1155	
344.98	2279	
383.55	2409	
398.83	2276	
416.91	17911	
418.80	2796	
422.05	1844	
423.03	7623	1+
434.91	4711	
436.81	1901	
440.81	1473	
445.05	1646	
452.05	4005	
454.98	7507	
457.07	2601	
457.92	5829	
472.05	1118	
472.96	14912	
475.12	4095	1+
476.94	6359	1+
480.22	3003	1+
481.34	2984	2+
483.13	1425	
490.93	1078	
492.76	3613	1+
493.85	3501	2+
501.20	2346	
504.18	1168	
END IONS

###FS:    #m/z:    861.1 #charge-128
###MaxRes:#m/z:      0.0 #charge-128
###MS: 46/50/
###MSMS: 49/52/
BEGIN IONS
TITLE= Cmpd 10, +MSn(861.1), 0.6 min
PEPMASS=861.08	85514

710.07	625	
742.06	1376	
745.44	4447	2+
747.68	560	
758.68	912	
766.80	854	
773.81	1104	
794.05	1408	
805.05	1275	
814.34	715	
823.08	1750	1+
825.24	1020	
826.08	929	
836.93	859	
838.91	2480	1+
845.99	2928	1+
850.82	3056	1+
855.18	1001	
857.10	516	
857.67	2198	
860.43	2691	
860.92	1195	
864.11	1399	
866.64	2501	
877.70	4009	1+
880.25	1867	
881.79	1708	
882.21	4211	1+
890.30	1962	
890.80	1521	
894.86	3121	1+
899.55	657	
902.18	977	
904.57	1198	
904.91	2346	
917.30	736	
917.73	1688	
923.05	858	
927.05	1030	
939.22	590	
943.47	813	
END IONS

###FS:    #m/z:    518.1 #charge   1
###MaxRes:#m/z:      0.0 #charge-128
###MS: 46/
###MSMS: 51/
BEGIN IONS
TITLE= Cmpd 11, +MSn(518.1), 0.6 min
PEPMASS=518.06	166087
CHARGE=1+
337.05	2572	
374.80	1420	
404.35	8123	2+
406.29	1585	
425.05	2899	
433.84	3403	
458.05	4016	
478.65	7850	
490.43	3441	
494.99	1766	
496.06	5876	
496.97	80057	
499.11	4788	2+
500.08	6836	
501.00	66810	1+
502.01	15828	2+
504.80	4171	
506.80	4857	1+
511.93	2973	
514.91	4614	
519.05	3579	
520.03	7468	1+
522.80	1469	
523.35	6989	1+
524.56	7054	1+
528.22	7226	1+
528.52	2502	
533.30	5386	
534.56	4933	1+
536.73	4973	1+
540.30	5512	
541.72	1382	
542.11	5270	1+
544.43	6279	
544.76	3250	
548.93	5460	
550.80	3187	
551.73	8032	1+
565.50	2057	
570.43	1297	
576.22	1711	
END IONS

###FS:    #m/z:    748.0 #charge   1
###MaxRes:#m/z:      0.0 #charge-128
###MS: 50/
###MSMS: 53/
BEGIN IONS
TITLE= Cmpd 12, +MSn(748.0), 0.6 min
PEPMASS=748.00	81246
CHARGE=1+
521.18	3818	
610.94	2266	
612.93	1255	
634.21	6902	1+
635.53	2651	
654.94	1146	
661.80	2290	
670.58	1579	
678.18	1177	
685.07	2894	
689.30	2014	
695.55	2072	
707.03	5753	
708.30	1836	
713.06	1421	
724.95	21537	
727.44	1167	
728.19	1627	
729.16	5299	1+
730.80	1560	
736.93	1145	
739.93	3991	
746.68	2394	
747.08	5340	1+
748.97	5818	1+
751.30	2879	
753.43	2730	
755.15	1651	
759.11	3255	
759.89	9983	1+
763.07	1542	
763.54	1945	
764.46	5425	2+
766.10	12317	3+
768.30	3673	
769.06	5409	1+
771.18	3700	
771.59	7885	1+
772.58	14914	3+
772.92	15726	1+
775.53	5703	2+
777.48	9410	2+
780.63	1277	
781.67	5616	1+
784.05	1974	
784.47	5588	1+
789.93	2749	
791.69	3468	
792.99	2579	1+
795.38	2099	
798.14	2856	
806.05	3053	
815.80	4457	
END IONS

###FS:    #m/z:    409.8 #charge   3
###MaxRes:#m/z:      0.0 #charge-128
###MS: 46/58/
###MSMS: 48/61/
BEGIN IONS
TITLE= Cmpd 13, +MSn(409.8), 0.6 min
PEPMASS=409.83	82880
CHARGE=3+
143.92	1827	
206.93	849	
216.81	604	
240.93	1040	
285.18	697	
295.06	2584	
297.04	2756	
312.93	593	
316.18	530	
316.93	1074	
319.55	952	
329.18	545	
335.18	672	
346.43	2209	2+
349.08	2476	1+
368.05	2892	1+
369.87	2239	
373.08	2775	
383.30	971	
385.94	4693	
387.25	4645	2+
390.93	2331	
392.05	5480	1+
407.94	521	
409.92	5393	1+
413.06	744	
414.80	1448	
417.43	731	
420.93	1075	
426.50	3658	2+
426.95	3377	1+
429.02	2116	
431.69	590	
435.90	2080	1+
443.68	2777	
444.96	1889	
446.93	672	
452.55	891	
456.93	814	
END IONS

###FS:    #m/z:    769.4 #charge   2
###MaxRes:#m/z:      0.0 #charge-128
###MS: 50/
###MSMS: 55/
BEGIN IONS
TITLE= Cmpd 14, +MSn(769.4), 0.6 min
PEPMASS=769.40	63929
CHARGE=2+
644.07	1012	
654.26	7044	1+
700.68	1716	
712.93	9088	
719.93	2070	
729.05	1177	
732.00	1353	
744.20	2373	
745.93	2532	
748.17	7452	1+
749.40	5715	2+
761.96	2246	
762.20	2033	
763.98	6723	1+
767.06	4062	
768.87	6603	1+
770.28	1378	
770.92	5909	1+
774.18	1971	
775.68	1815	
777.38	1302	
785.08	5214	
786.88	4267	1+
790.04	3020	
790.53	2735	1+
791.60	8509	2+
794.41	2312	
794.84	2361	
798.55	1442	
805.02	5075	1+
808.18	2001	
810.15	5741	1+
860.80	1491	
END IONS

###FS:    #m/z:    349.1 #charge-128
###MaxRes:#m/z:      0.0 #charge-128
###MS: 50/
###MSMS: 56/
BEGIN IONS
TITLE= Cmpd 15, +MSn(349.1), 0.6 min
PEPMASS=349.09	140433

214.05	1805	
246.93	1403	
258.30	2923	
269.80	4237	1+
306.90	2640	
324.90	4140	1+
329.95	44484	1+
348.05	8993	
349.80	2717	
358.18	2090	
365.95	2885	1+
369.36	1138	
371.55	1305	
373.05	1510	
381.30	2678	
383.38	2839	2+
391.05	1677	
399.05	1039	
448.42	1443	
473.05	2433	
478.18	1275	
483.43	1738	
498.05	1854	
END IONS

###FS:    #m/z:    366.4 #charge   2
###MaxRes:#m/z:      0.0 #charge-128
###MS: 86/
###MSMS: 87/
BEGIN IONS
TITLE= Cmpd 16, +MSn(366.4), 0.9 min
PEPMASS=366.38	57250
CHARGE=2+
114.93	1765	
174.93	2129	
229.85	1515	
243.91	3896	
276.10	8673	1+
281.43	1527	
298.06	5814	
315.30	2070	
343.21	13276	1+
348.70	5207	
364.93	1216	
389.40	7875	1+
456.31	5233	
486.47	1012	
488.43	1001	
END IONS

###FS:    #m/z:    383.4 #charge   2
###MaxRes:#m/z:      0.0 #charge-128
###MS: 98/102/
###MSMS: 99/103/
BEGIN IONS
TITLE= Cmpd 17, +MSn(383.4), 1.1 min
PEPMASS=383.40	56658
CHARGE=2+
110.04	659	
154.80	1329	
159.05	1094	
176.68	908	
187.05	1521	
195.00	2828	2+
197.93	770	
198.96	2176	
254.93	746	
257.93	608	
270.09	19301	1+
319.68	1881	
323.43	1055	
326.68	3101	1+
347.05	1408	
363.29	5620	1+
363.80	5521	2+
365.31	4977	2+
366.13	2686	
458.18	1226	
462.93	1276	
539.53	2268	
END IONS

###FS:    #m/z:    433.0 #charge   2
###MaxRes:#m/z:      0.0 #charge-128
###MS: 134/138/
###MSMS: 135/139/
BEGIN IONS
TITLE= Cmpd 18, +MSn(433.0), 1.5 min
PEPMASS=432.95	34869
CHARGE=2+
149.93	685	
218.93	799	
263.93	1610	
282.06	3108	
307.30	1412	
333.18	632	
336.93	697	
351.18	1271	
360.77	7655	2+
371.40	2208	1+
387.18	1678	
395.25	4583	1+
396.22	3317	2+
400.31	10447	2+
405.80	1629	
409.43	1822	
411.55	553	
413.43	638	
414.76	4973	1+
415.86	6833	2+
417.68	726	
470.45	5637	1+
476.55	1118	
494.40	2069	
583.57	2452	
END IONS

###FS:    #m/z:    632.0 #charge   2
###MaxRes:#m/z:      0.0 #charge-128
###MS: 174/178/
###MSMS: 176/179/
BEGIN IONS
TITLE= Cmpd 19, +MSn(632.0), 1.9 min
PEPMASS=632.05	39254
CHARGE=2+
172.84	1686	
200.71	2070	
240.05	741	
242.93	4508	
253.93	1462	
269.05	1114	
288.99	2136	
314.03	3665	3+
346.05	510	
397.31	888	
403.34	2151	
425.30	775	
442.30	574	
443.29	2919	
475.31	1395	
482.68	623	
490.42	3013	1+
501.31	535	
522.69	2769	
532.05	2296	
533.43	2149	
538.44	620	
541.43	829	
577.42	2051	1+
590.81	633	
594.82	600	
595.94	1330	1+
605.93	3018	
611.56	942	
612.06	1323	
613.92	4345	
616.37	647	
737.56	790	
756.68	893	
763.58	1665	
773.95	1122	
820.57	2451	
821.03	1661	
822.55	657	
824.68	2410	
842.55	1382	1+
950.06	555	
1014.81	879	
1062.81	717	
1070.77	1075	
END IONS

###FS:    #m/z:    523.5 #charge   2
###MaxRes:#m/z:      0.0 #charge-128
###MS: 238/242/
###MSMS: 239/243/
BEGIN IONS
TITLE= Cmpd 20, +MSn(523.5), 2.6 min
PEPMASS=523.51	124725
CHARGE=2+
161.80	1681	
172.93	1555	
184.93	1222	
200.93	823	
225.04	1215	
238.02	7170	
270.05	1556	
288.07	866	
293.18	1129	
340.18	3368	
359.93	736	
369.80	1359	
376.30	2411	
379.79	5786	
396.80	1457	
405.70	10776	2+
409.93	909	
414.31	59574	
416.18	948	
423.29	12729	2+
427.30	706	
456.94	1883	
462.93	932	
466.04	831	
475.18	1487	
486.11	3266	1+
496.43	923	
499.05	653	
504.88	8178	1+
505.42	2845	
590.34	1355	
590.63	4075	1+
758.63	5969	1+
846.81	550	
855.81	545	
END IONS

###FS:    #m/z:    619.5 #charge   1
###MaxRes:#m/z:      0.0 #charge-128
###MS: 567/
###MSMS: 566/
BEGIN IONS
TITLE= Cmpd 21, +MSn(619.5), 6.0 min
PEPMASS=619.50	31278
CHARGE=1+
321.20	62987	1+
488.80	2423	
502.80	2080	
581.89	3514	1+
END IONS

###FS:    #m/z:    495.0 #charge   2
###MaxRes:#m/z:      0.0 #charge-128
###MS: 582/586/
###MSMS: 583/587/
BEGIN IONS
TITLE= Cmpd 22, +MSn(495.0), 6.2 min
PEPMASS=494.98	101019
CHARGE=2+
150.05	2909	
212.05	701	
223.93	1040	
238.05	1500	1+
284.09	12887	1+
302.22	1761	
310.79	717	
322.18	912	
344.24	5582	1+
364.80	1329	
381.42	2217	
400.81	13858	2+
447.80	702	
458.88	2038	
463.86	1401	
467.93	981	
470.81	2680	
475.80	2013	1+
478.51	1826	
493.98	2134	1+
513.43	668	
669.67	884	
687.58	11380	1+
800.57	664	
END IONS

###FS:    #m/z:    421.9 #charge   2
###MaxRes:#m/z:      0.0 #charge-128
###MS: 752/756/
###MSMS: 753/757/
BEGIN IONS
TITLE= Cmpd 23, +MSn(421.9), 8.0 min
PEPMASS=421.94	2624454
CHARGE=2+
127.05	540	
170.90	5928	
172.80	867	
229.05	727	
239.05	2393	
253.80	1918	
272.08	9758	1+
274.96	3380	1+
285.18	1817	
293.05	986	
306.80	2070	
325.36	2487	2+
327.76	17574	2+
336.79	8103	1+
343.30	2403	1+
353.29	8967	1+
371.36	1838	
385.36	11014	1+
386.35	4018	2+
403.18	628	
403.80	5805	
440.44	2742	1+
458.30	746	
472.41	17823	1+
553.56	758	
571.56	5364	1+
672.59	3556	
END IONS

###FS:    #m/z:    842.9 #charge-128
###MaxRes:#m/z:      0.0 #charge-128
###MS: 784/
###MSMS: 789/
BEGIN IONS
TITLE= Cmpd 24, +MSn(842.9), 8.4 min
PEPMASS=842.90	108004

255.08	1253	
272.07	3554	
323.30	2056	
365.30	2158	
371.31	1835	
399.30	1997	
436.36	8303	1+
455.43	1952	
466.43	2492	
535.44	6611	
553.45	4038	1+
654.52	1210	
672.68	1298	
786.93	1667	
798.75	4407	1+
824.88	6843	
842.79	60018	1+
844.46	1376	
END IONS

###FS:    #m/z:    428.9 #charge   2
###MaxRes:#m/z:      0.0 #charge-128
###MS: 816/
###MSMS: 813/
BEGIN IONS
TITLE= Cmpd 25, +MSn(428.9), 8.6 min
PEPMASS=428.93	259586
CHARGE=2+
148.68	1039	
156.93	3315	
172.80	1432	
184.93	1775	
241.93	5258	
286.04	12394	
296.18	2001	
327.81	3279	
339.37	4745	
358.30	1873	
367.30	6092	
385.37	6388	
390.43	1746	
410.93	3022	
414.55	1452	
454.18	1304	
472.31	7256	
571.51	5914	1+
672.59	3281	
743.61	5008	1+
END IONS

###FS:    #m/z:    434.9 #charge   2
###MaxRes:#m/z:      0.0 #charge-128
###MS: 1252/1256/
###MSMS: 1253/1257/
BEGIN IONS
TITLE= Cmpd 26, +MSn(434.9), 13.2 min
PEPMASS=434.94	100208
CHARGE=2+
140.95	1471	
197.03	1137	
214.93	930	
241.05	1457	
252.05	1261	
272.15	4648	
275.11	2278	2+
279.98	1993	
298.14	3743	
307.05	1413	
319.05	1394	
351.30	1478	
353.18	1054	
369.33	2544	1+
373.72	2778	2+
379.28	6031	1+
385.44	5000	
391.18	1756	
392.80	2712	2+
397.30	7666	1+
397.31	7372	2+
405.93	1483	
416.78	3857	1+
449.68	1021	
472.45	14339	1+
484.36	961	
579.44	771	
673.76	1232	
END IONS

###FS:    #m/z:    794.9 #charge   3
###MaxRes:#m/z:      0.0 #charge-128
###MS: 2132/
###MSMS: 2137/
BEGIN IONS
TITLE= Cmpd 27, +MSn(794.9), 22.5 min
PEPMASS=794.88	21571
CHARGE=3+
409.26	79792	
642.80	1256	
705.82	5633	
734.69	2449	
758.81	1992	
759.18	2967	
END IONS

###FS:    #m/z:    696.9 #charge-128
###MaxRes:#m/z:      0.0 #charge-128
###MS: 2355/
###MSMS: 2354/
BEGIN IONS
TITLE= Cmpd 28, +MSn(696.6), 24.8 min
PEPMASS=696.93	25178

309.18	1442	
422.68	2040	
552.18	1108	
644.81	5183	
648.80	1982	
658.32	1092	
663.05	2384	
669.68	7362	
695.81	2453	
708.31	41567	
874.56	3104	
END IONS

###FS:    #m/z:    651.2 #charge   3
###MaxRes:#m/z:      0.0 #charge-128
###MS: 2403/2435/
###MSMS: 2404/2437/
BEGIN IONS
TITLE= Cmpd 29, +MSn(651.2), 25.5 min
PEPMASS=651.16	137091
CHARGE=3+
337.19	138259	1+
465.80	589	
468.68	687	
500.18	785	
535.93	1281	
576.55	638	
590.06	1949	
591.68	1055	
614.93	894	
615.91	1080	
1220.93	1161	
END IONS

###FS:    #m/z:    431.4 #charge-128
###MaxRes:#m/z:      0.0 #charge-128
###MS: 2487/
###MSMS: 2484/
BEGIN IONS
TITLE= Cmpd 30, +MSn(431.4), 26.1 min
PEPMASS=431.38	30542

295.18	1196	
370.93	2149	
395.05	1275	
413.01	1372	
415.34	58567	
456.43	2396	
END IONS

###FS:    #m/z:    387.4 #charge-128
###MaxRes:#m/z:      0.0 #charge-128
###MS: 2491/
###MSMS: 2494/
BEGIN IONS
TITLE= Cmpd 31, +MSn(387.4), 26.2 min
PEPMASS=387.36	68979

241.18	1481	
331.16	74487	1+
369.43	1521	
END IONS

###FS:    #m/z:    868.6 #charge   1
###MaxRes:#m/z:      0.0 #charge-128
###MS: 2531/2535/
###MSMS: 2532/2537/
BEGIN IONS
TITLE= Cmpd 32, +MSn(868.6), 26.7 min
PEPMASS=868.62	45341
CHARGE=1+
324.68	932	
340.30	883	
487.43	1412	
535.05	3846	
573.93	608	
614.44	2276	
647.18	1045	
648.68	1011	
732.18	1119	
740.81	5120	
751.55	1301	
804.81	1472	
808.56	1105	
808.93	808	
820.43	2145	
830.81	1130	
833.03	1887	
850.69	785	
859.30	1742	
882.18	594	
886.55	854	
892.59	6186	
908.43	7323	
909.80	5433	
916.05	844	
940.08	8546	
956.56	894	
1020.07	5921	
1040.68	3586	
1152.57	3652	
END IONS

###FS:    #m/z:    772.2 #charge   3
###MaxRes:#m/z:      0.0 #charge-128
###MS: 2523/2535/2547/2551/
###MSMS: 2524/2536/2548/2552/
BEGIN IONS
TITLE= Cmpd 33, +MSn(772.2), 26.7 min
PEPMASS=772.20	58842
CHARGE=3+
360.55	270	
374.18	388	
428.18	403	
549.80	603	
555.41	489	
556.81	354	
592.06	1836	
597.43	937	
600.18	330	
612.18	261	
636.81	700	
647.81	4636	
652.66	308	
655.43	1831	
657.31	469	
664.67	559	
699.43	628	
703.80	1452	
710.77	678	
711.66	1048	2+
714.81	528	
723.06	2811	
723.67	3211	
725.06	535	
728.06	346	
736.06	3130	
740.93	1400	
752.05	1652	
752.64	2708	1+
754.44	1341	
784.31	8778	
798.43	264	
802.05	429	
810.18	896	
817.44	3665	
834.30	5342	1+
897.95	2041	
964.31	2489	
976.47	2082	
986.83	325	
END IONS

###FS:    #m/z:    731.4 #charge-128
###MaxRes:#m/z:      0.0 #charge-128
###MS: 2535/
###MSMS: 2540/
BEGIN IONS
TITLE= Cmpd 34, +MSn(731.4), 26.7 min
PEPMASS=731.43	51438

323.30	1520	
340.30	1196	
432.68	1334	
488.43	1550	
533.30	3679	
562.32	15476	
639.68	3906	
643.68	8339	
669.75	5431	1+
678.55	1324	
684.05	1717	
693.55	1187	
695.81	1846	
712.49	4906	2+
744.43	15129	
788.19	1702	
798.44	17982	
856.12	4349	
966.55	1520	
END IONS

###FS:    #m/z:    772.2 #charge-128
###MaxRes:#m/z:      0.0 #charge-128
###MS: 2583/2627/
###MSMS: 2585/2628/
BEGIN IONS
TITLE= Cmpd 35, +MSn(772.2), 27.4 min
PEPMASS=772.21	58842

397.30	1840	
401.55	2424	
604.08	4686	
635.18	1678	
652.80	751	
654.93	1449	
688.55	741	
710.84	2551	1+
716.77	4436	
725.06	1041	
732.68	569	
734.43	1925	
734.79	2064	
751.29	816	
753.05	996	
755.56	1277	
762.30	1791	
791.68	8809	
793.06	1343	
810.68	1786	
858.44	5762	
947.82	4160	
951.68	4141	
END IONS

###FS:    #m/z:    707.3 #charge   1
###MaxRes:#m/z:      0.0 #charge-128
###MS: 2891/
###MSMS: 2888/
BEGIN IONS
TITLE= Cmpd 36, +MSn(707.3), 30.3 min
PEPMASS=707.31	88176
CHARGE=1+
365.22	295967	1+
392.93	1177	
406.68	1638	
563.81	1138	
599.56	2124	
670.93	1741	
683.80	3212	
688.93	1692	
1225.94	1630	
END IONS

###FS:    #m/z:    343.1 #charge-128
###MaxRes:#m/z:      0.0 #charge-128
###MS: 2903/
###MSMS: 2910/
BEGIN IONS
TITLE= Cmpd 37, +MSn(343.1), 30.6 min
PEPMASS=343.09	29405

148.80	1147	
162.89	63714	1+
283.80	1363	
441.43	1874	
453.30	1020	
END IONS

###CHECKSUM: 42435a63cb3f54e7b828816f1cc8efb1
