# Supplementary material for: Metal complexation by histidine-rich peptides confers protective roles against cadmium stress in Escherichia coli as revealed by proteomics analysis
Source: PeerJ. 2018 Jul 26;6:e5245. doi: 10.7717/peerj.5245 (PMC6064632; doi:10.7717/peerj.5245)
Supplement: Supplemental Information 1 — All raw data and raw images of Figures presented in this study are provided herein this Supplementary ZIP file. [file peerj-06-5245-s001.zip › Supplementary/mgf_DIGE files/14.mgf]

###	
###	D:\Data\supitcha\24-04-2015\14-4_RE5_01_23262.d\Analysis.yep(14-4_RE5_01_23262.d)
###	Instrument: amaZon SL
###	Manufacturer: Bruker
###    14-4
###    PeakWidth 0.10, MiniumIntensity 100, S/N 1
###    Retain Residuals no, Create neutrally no,
###    FullScan Parameters: AdductIon (+)+H (-)-H, LowMass 250, HighMass 4000, MaxCharge charge decon 4, MinPeaks 3
###    Perf. isotope decon yes, Max Charge Istopic decon 0, MW agreement 0.00, Abund. cutoff 10.00, Envelope cutoff 75.00
###    MaxRes   Parameters: AdductIon (+)+H (-)-H, LowMass 100, HighMass 3000 
###    Perf. isotope decon yes, Max Charge Istopic decon 0, Abund. cutoff 2.00
###    MSn      Parameters: AdductIon (+)+H (-)-H, LowMass 50, HighMass 2000 
###    Perf. isotope decon yes, Max Charge Istopic decon 0, Abund. cutoff 2.00
###    Global Charge Limit: no 3, Prefer FullScan Result: yes, Export what: 2 (0=non deconv/1=deconv only/2=mixed), NoMSMSSignals: 50, Intensity threshold: 100, NoMSSignals (deconv): 2, NoMSSignals (non-deconv): 0, NormalizeData: no, SingleCharged: no
###FS:    #m/z:    413.1 #charge   1
###MaxRes:#m/z:      0.0 #charge-128
###MS: 28/
###MSMS: 27/
BEGIN IONS
TITLE= Cmpd 1, +MSn(413.1), 0.4 min
PEPMASS=413.07	114628
CHARGE=1+
333.05	2276	
349.30	1648	
371.03	5178	1+
372.93	4798	
382.05	1893	
389.05	1000	
391.15	2101	
394.43	1893	
395.00	5490	2+
398.55	3404	
409.05	4297	
415.43	5955	
423.55	1569	
429.91	1872	
431.92	6826	1+
438.05	1775	
453.43	2982	
459.05	1471	
461.05	3179	
462.31	2964	
472.05	1501	
474.96	4663	
478.93	1334	
488.72	2519	
489.99	3220	1+
498.69	1050	
500.68	1079	
510.80	1354	
523.43	1040	
546.19	1229	
671.93	1196	
END IONS

###FS:    #m/z:    663.0 #charge   6
###MaxRes:#m/z:      0.0 #charge-128
###MS: 28/
###MSMS: 29/
BEGIN IONS
TITLE= Cmpd 2, +MSn(663.0), 0.4 min
PEPMASS=663.03	37219
CHARGE=6+
287.93	1472	
335.93	1990	
427.43	1162	
460.05	1903	
464.93	2156	
509.07	1361	
527.08	6886	1+
532.94	2209	
547.24	3549	1+
558.06	1743	
560.68	1080	
564.93	1769	
567.55	1534	
569.01	6260	
570.32	1773	
574.93	1866	
587.40	1468	
593.68	1182	
594.94	6188	
596.18	1121	
599.58	3838	
607.55	1255	
616.11	13454	1+
618.49	3465	1+
621.25	3130	1+
625.18	1991	
634.04	2981	1+
636.68	2716	
639.05	2247	
639.56	2510	
641.93	1101	
644.93	2980	
647.95	2540	
652.55	2963	
653.80	1317	
655.06	3484	
667.54	3370	
670.61	1097	
680.30	3849	
681.58	1465	
685.30	5673	
688.80	4594	
691.55	1450	
691.93	4102	
693.43	1234	
698.31	1276	
699.83	4153	1+
703.63	5376	1+
706.05	1995	
708.55	2506	
714.69	2688	
716.80	1430	
1164.18	1576	
1239.18	2696	
END IONS

###FS:    #m/z:    479.2 #charge-128
###MaxRes:#m/z:      0.0 #charge-128
###MS: 32/
###MSMS: 30/
BEGIN IONS
TITLE= Cmpd 3, +MSn(479.2), 0.4 min
PEPMASS=479.18	75984

214.68	1177	
220.68	1746	
232.68	1226	
282.90	2265	
335.05	1187	
344.96	5547	
350.94	5953	
361.05	2658	
362.93	19574	
369.10	3289	
372.18	4278	
373.43	2403	
380.93	2198	
387.06	10891	
404.93	1736	
409.06	1266	
412.00	2497	1+
412.86	2376	2+
420.17	1367	
428.05	2060	
431.06	4372	
433.13	3139	1+
435.08	13329	
452.08	1369	
453.03	6008	
457.06	6303	1+
460.18	2217	
461.54	6075	2+
463.64	2719	2+
465.57	1339	
467.18	5447	
469.85	2719	2+
475.00	2053	
478.07	3317	
479.48	4963	1+
480.56	9574	2+
495.04	1716	
496.22	5114	1+
498.10	2179	
498.95	17488	
500.50	1175	
500.78	2861	1+
502.20	2851	1+
503.10	7796	2+
505.78	3880	
506.10	6707	1+
509.63	1687	
511.66	2175	
511.95	1344	
513.80	1845	
516.61	3202	
517.02	12828	1+
519.34	2490	
520.60	1403	
521.43	1689	
521.79	3366	1+
524.95	2956	1+
526.73	2631	
529.79	1336	
530.17	2888	
534.89	11388	1+
536.63	2444	
540.68	1187	
542.29	2204	
546.18	1187	
553.96	1496	
560.44	1709	
611.18	2639	
END IONS

###FS:    #m/z:    410.1 #charge-128
###MaxRes:#m/z:      0.0 #charge-128
###MS: 36/
###MSMS: 33/
BEGIN IONS
TITLE= Cmpd 4, +MSn(410.1), 0.5 min
PEPMASS=410.13	131606

143.84	3711	
294.94	7982	1+
310.82	2685	
313.05	1388	
317.05	2177	
332.93	1686	
366.93	4127	
368.16	1788	
386.04	11922	
392.03	6339	
394.05	1773	
400.05	2049	
409.55	10611	2+
422.93	1570	
426.68	1482	
428.96	6162	1+
433.05	3281	
434.43	2391	
438.43	3204	
439.68	2140	
445.03	3390	
448.94	3748	
456.55	1594	
END IONS

###FS:    #m/z:    714.7 #charge-128
###MaxRes:#m/z:      0.0 #charge-128
###MS: 32/
###MSMS: 34/
BEGIN IONS
TITLE= Cmpd 5, +MSn(714.7), 0.5 min
PEPMASS=714.69	50384

501.93	1128	
577.05	9609	
580.93	2258	
587.18	1571	
599.24	7396	1+
622.05	2384	
654.18	1069	
675.93	1565	
684.93	1099	
690.06	7132	1+
692.54	2037	
692.91	5040	1+
695.24	3110	
696.51	2091	
699.11	2507	
699.65	1025	
702.00	6163	1+
703.29	4806	
705.94	1938	
706.55	2337	
709.05	1869	
711.93	1520	
716.46	1707	
718.53	4727	1+
721.75	1868	
723.17	2200	
724.08	3665	1+
725.56	1322	
726.56	4191	
726.91	4120	
730.81	6350	2+
733.03	2641	
734.26	1499	
736.30	2226	
739.24	4528	2+
740.91	1071	
744.02	1197	
746.81	1551	
748.84	1953	
750.82	5571	2+
753.68	1677	
755.49	2928	
763.43	1531	
765.20	2843	1+
768.31	2319	
772.43	2052	
778.53	2187	
END IONS

###FS:    #m/z:    561.2 #charge-128
###MaxRes:#m/z:      0.0 #charge-128
###MS: 32/36/
###MSMS: 35/37/
BEGIN IONS
TITLE= Cmpd 6, +MSn(561.2), 0.5 min
PEPMASS=561.15	90478

158.83	16113	
379.18	623	
424.94	6062	1+
427.08	1515	
438.80	1133	
446.17	2429	
446.93	8239	
450.80	579	
463.75	574	
464.93	2377	1+
467.05	1727	
473.04	659	
483.13	3428	1+
495.04	536	
499.64	1875	1+
504.30	742	
508.93	1143	
513.06	893	
515.00	1379	1+
518.98	5661	1+
525.24	3835	
536.00	4855	1+
537.91	11747	1+
540.03	3462	1+
542.06	3792	1+
545.55	957	
554.70	2744	1+
557.06	689	
558.14	2048	1+
560.18	1797	
562.18	1571	
567.84	1330	
568.29	1913	
570.92	2192	1+
573.02	7321	1+
574.93	1744	
576.63	4187	2+
578.82	1378	1+
582.92	598	
584.68	1139	
588.18	1238	
588.65	640	
591.01	2039	1+
593.83	1671	1+
594.96	1114	
595.26	2866	1+
599.92	1402	1+
605.05	525	
609.78	1596	
612.05	1197	
613.30	1854	
615.31	668	
618.14	1976	1+
625.05	912	
626.68	638	
END IONS

###FS:    #m/z:    732.1 #charge   1
###MaxRes:#m/z:      0.0 #charge-128
###MS: 36/
###MSMS: 38/
BEGIN IONS
TITLE= Cmpd 7, +MSn(732.1), 0.5 min
PEPMASS=732.13	89702
CHARGE=1+
593.18	3084	
595.06	5824	
617.20	3809	
629.31	1079	
634.93	4729	1+
669.05	1707	
691.10	6610	
703.06	1481	
707.98	1237	
709.04	28869	1+
713.62	2538	1+
714.71	4622	3+
716.16	9184	
717.59	1924	
717.86	4061	1+
720.13	6430	1+
723.58	3458	1+
727.21	5007	1+
728.59	3660	1+
730.38	6303	2+
732.91	3015	
734.15	4488	
734.64	2038	
735.82	5356	1+
736.03	8451	1+
739.81	1893	
740.96	4764	1+
745.04	4123	1+
748.68	1579	
749.92	1631	
751.17	3344	1+
752.04	5363	2+
753.08	3227	1+
756.80	1746	
758.40	2247	
758.92	1563	
762.11	17876	2+
764.16	2066	
765.45	6512	
767.34	3881	
768.75	7378	2+
771.02	2219	
773.65	12914	1+
774.30	4351	
777.39	1163	
777.96	3747	1+
780.55	3581	
781.02	1527	
787.55	1472	
788.95	1153	
792.44	1562	
794.69	3920	
803.69	1111	
819.05	1530	
1854.68	1893	
END IONS

###FS:    #m/z:    748.1 #charge   2
###MaxRes:#m/z:      0.0 #charge-128
###MS: 40/
###MSMS: 39/
BEGIN IONS
TITLE= Cmpd 8, +MSn(748.1), 0.5 min
PEPMASS=748.14	90850
CHARGE=2+
519.20	1406	
595.18	2895	
612.11	3381	1+
618.05	1213	
624.05	1075	
635.09	3587	
652.18	1197	
653.05	4857	1+
659.44	2302	
662.88	4135	1+
668.93	3376	
670.30	1491	
672.68	2060	
691.07	1124	
707.06	15255	1+
720.95	2513	
724.05	1548	
725.04	41090	
726.80	3021	1+
727.81	8901	2+
728.76	6756	3+
730.04	11898	1+
732.55	4884	3+
733.68	5469	
735.05	1765	
735.57	1572	
738.80	1187	
744.01	13266	1+
748.02	10217	1+
750.32	3249	1+
753.07	3039	
754.23	7561	2+
755.22	6021	2+
758.81	3967	
760.26	1768	
762.07	19781	2+
765.48	2745	
766.17	7468	1+
767.58	10955	3+
768.92	7230	1+
771.50	10273	1+
773.14	4462	
774.80	5045	
775.25	6369	1+
776.48	4639	1+
777.71	6613	1+
779.02	3420	
781.11	3230	1+
783.42	1301	
784.93	1894	
785.42	4920	
787.46	4134	1+
792.06	3810	
793.77	6046	1+
797.93	2560	
803.74	1716	
808.59	2617	
832.65	1573	
856.18	2160	
END IONS

###FS:    #m/z:    334.1 #charge-128
###MaxRes:#m/z:      0.0 #charge-128
###MS: 28/48/
###MSMS: 31/50/
BEGIN IONS
TITLE= Cmpd 9, +MSn(334.1), 0.5 min
PEPMASS=334.12	182946

101.05	711	
215.80	864	
220.84	2167	
238.98	2039	
240.96	3383	
257.94	1742	
261.05	883	
293.93	731	
311.98	9293	1+
314.07	1886	2+
315.93	1831	
318.93	1241	
323.95	1182	
324.20	961	
332.18	868	
334.06	3271	1+
336.68	1285	
341.49	1257	
342.01	20844	1+
344.79	659	
345.98	2807	2+
348.05	1295	
350.27	2171	2+
352.07	616	
352.53	5422	2+
359.05	1143	
363.05	962	
364.93	886	
368.43	1182	
370.99	1951	
416.93	780	
431.16	1565	
437.05	922	
440.68	1742	
445.07	3881	1+
448.81	614	
455.05	613	
471.18	652	
473.04	526	
514.31	506	
END IONS

###FS:    #m/z:    764.3 #charge-128
###MaxRes:#m/z:      0.0 #charge-128
###MS: 40/
###MSMS: 42/
BEGIN IONS
TITLE= Cmpd 10, +MSn(764.3), 0.5 min
PEPMASS=764.34	106683

652.18	4672	
669.28	1926	
723.06	2407	
723.55	3242	
740.94	5171	1+
746.02	1782	
748.38	7310	1+
748.90	2063	
762.11	2451	
764.36	7700	1+
768.31	6545	1+
769.62	5201	1+
772.09	1712	
773.80	3687	
776.79	3400	
777.35	2685	
778.91	7329	1+
781.56	2124	
784.55	1863	
786.82	7667	2+
790.93	5808	1+
797.80	3677	
805.72	2477	
807.05	3763	
809.81	3512	
812.06	7125	
876.68	5077	
END IONS

###FS:    #m/z:    520.1 #charge   1
###MaxRes:#m/z:      0.0 #charge-128
###MS: 44/
###MSMS: 43/
BEGIN IONS
TITLE= Cmpd 11, +MSn(520.1), 0.5 min
PEPMASS=520.07	94786
CHARGE=1+
291.93	2349	
317.05	1881	
385.05	5674	
406.19	1391	
493.93	1572	
495.96	2398	
496.99	48388	1+
501.02	19419	1+
504.24	2064	
504.54	2107	
505.14	6504	
508.31	2036	
510.97	4631	
515.08	9881	1+
519.55	1407	
520.07	3066	
521.75	3171	
528.50	3939	1+
533.94	2429	
538.11	5153	1+
540.30	3829	
542.20	1380	
542.85	4518	
546.32	2028	
547.93	1257	
556.05	1326	
560.93	3317	
570.44	2133	
END IONS

###FS:    #m/z:    699.2 #charge-128
###MaxRes:#m/z:      0.0 #charge-128
###MS: 44/
###MSMS: 46/
BEGIN IONS
TITLE= Cmpd 12, +MSn(699.2), 0.6 min
PEPMASS=699.17	106996

561.07	1347	
583.30	1334	
585.30	1501	
616.80	3572	
652.99	2047	
653.38	1086	
657.93	1501	
666.61	1770	
675.98	11120	1+
679.16	2556	
681.44	6777	1+
687.80	2769	
689.51	3307	
693.81	3045	
698.09	1051	
698.95	7720	1+
700.56	1869	
701.98	1525	
702.58	3039	
705.31	7827	1+
714.43	4536	3+
717.23	4752	1+
719.66	4643	
721.77	5697	1+
722.47	1799	
726.93	1128	
731.93	2423	
739.69	2891	
748.20	3622	
756.81	1363	
763.30	1510	
779.81	2129	
END IONS

###FS:    #m/z:    437.1 #charge-128
###MaxRes:#m/z:      0.0 #charge-128
###MS: 40/
###MSMS: 47/
BEGIN IONS
TITLE= Cmpd 13, +MSn(437.1), 0.6 min
PEPMASS=437.11	136216

276.18	1501	
321.93	4306	
323.18	1520	
379.05	1373	
391.18	4173	
393.93	2639	
412.06	4062	1+
413.97	3719	
415.54	1416	
418.00	4046	1+
418.86	3424	2+
431.80	1295	
447.05	1206	
454.06	1521	
455.01	9441	
457.43	2423	
459.53	1211	
472.06	1767	
472.93	8758	
476.32	4090	2+
477.10	7888	1+
477.97	10282	2+
480.44	3207	2+
481.55	3891	1+
488.57	1475	
491.05	2718	
493.42	1278	
495.94	2793	
498.06	2110	
499.80	1726	
513.29	2400	
END IONS

###FS:    #m/z:    330.1 #charge   1
###MaxRes:#m/z:      0.0 #charge-128
###MS: 44/48/
###MSMS: 45/49/
BEGIN IONS
TITLE= Cmpd 14, +MSn(330.1), 0.6 min
PEPMASS=330.06	313448
CHARGE=1+
128.93	888	
214.80	536	
287.93	3723	1+
306.95	4551	
310.93	1011	
311.91	2531	1+
323.93	971	
330.01	1840	
348.02	17144	1+
350.33	1020	
351.18	2167	1+
353.18	1242	
363.05	623	
368.05	1153	
370.11	1394	1+
370.98	1588	2+
375.30	1721	
448.30	898	
452.68	625	
473.03	1704	
474.55	780	
477.58	1676	
480.93	1170	
486.48	1559	2+
498.05	784	
500.06	677	
END IONS

###FS:    #m/z:    419.0 #charge   2
###MaxRes:#m/z:      0.0 #charge-128
###MS: 40/60/
###MSMS: 41/61/
BEGIN IONS
TITLE= Cmpd 15, +MSn(419.0), 0.6 min
PEPMASS=419.04	123622
CHARGE=2+
127.10	2203	2+
148.87	1946	
166.80	1212	
206.05	726	
254.93	741	
266.55	1035	
275.05	4430	
293.15	1750	
303.43	810	
322.00	1703	1+
326.18	790	
333.93	520	
363.19	938	
384.30	913	
394.30	1183	
395.04	3124	
397.55	1546	
399.45	2781	2+
401.11	1468	1+
417.93	706	
427.00	1342	
429.05	1249	
433.05	1045	
436.68	1148	
439.18	1088	
444.83	552	
451.77	1777	1+
454.06	1290	
454.97	7976	1+
472.48	1001	
473.01	16181	1+
476.53	3992	1+
477.58	5200	2+
478.93	795	
480.17	1400	
481.53	3143	1+
485.18	1820	
490.25	629	
490.93	1935	
496.04	2670	2+
497.27	651	
501.23	1256	
END IONS

###FS:    #m/z:    519.1 #charge-128
###MaxRes:#m/z:      0.0 #charge-128
###MS: 52/
###MSMS: 55/
BEGIN IONS
TITLE= Cmpd 16, +MSn(519.1), 0.7 min
PEPMASS=519.12	80759

262.05	2354	
289.05	2070	
393.09	5109	
404.18	2796	
424.80	1412	
439.30	2315	
445.30	1717	
455.31	1560	
494.01	3994	1+
496.05	6171	1+
501.07	4009	
501.39	3632	
521.68	1510	
544.05	1314	
546.30	2109	
559.06	1858	
END IONS

###FS:    #m/z:    617.1 #charge   2
###MaxRes:#m/z:      0.0 #charge-128
###MS: 96/100/
###MSMS: 98/101/
BEGIN IONS
TITLE= Cmpd 17, +MSn(617.1), 1.1 min
PEPMASS=617.05	52448
CHARGE=2+
156.95	1406	1+
174.93	1858	
202.93	1133	
213.94	1121	
223.93	1408	
228.93	810	
288.23	1359	
321.06	898	
327.18	584	
355.13	3004	1+
375.30	3142	
394.17	1160	
412.30	559	
413.31	2136	
430.05	579	
432.41	2157	
434.19	565	
439.43	917	
451.20	2279	
464.73	1763	2+
469.30	3391	
488.36	3783	1+
490.68	604	
498.80	1319	
535.80	1908	
537.34	765	
539.30	667	
552.55	1502	
561.94	821	
564.44	1416	1+
582.48	10688	1+
589.80	1688	
594.29	600	
598.95	3197	
599.41	2306	
601.45	877	
608.04	2423	
633.61	4218	
639.65	641	
746.79	1014	
800.74	1722	1+
917.81	850	
END IONS

###FS:    #m/z:    523.5 #charge   2
###MaxRes:#m/z:      0.0 #charge-128
###MS: 215/219/224/244/246/252/
###MSMS: 216/220/225/245/247/253/
BEGIN IONS
TITLE= Cmpd 18, +MSn(523.5), 2.7 min
PEPMASS=523.53	39574
CHARGE=2+
165.93	371	
168.80	177	
172.86	208	
185.05	217	
200.93	490	
224.94	760	
237.98	572	
270.09	865	
272.18	262	
283.05	352	
286.63	735	
307.30	207	
370.81	374	
371.27	171	
376.43	491	
379.83	2942	2+
403.18	194	
405.30	203	
405.83	1962	2+
407.17	182	
408.95	218	
409.28	368	
410.43	381	
414.35	20810	1+
420.27	369	
423.29	7448	2+
427.05	298	
443.30	186	
452.43	270	
486.26	691	1+
487.28	761	2+
489.56	179	
499.92	215	
500.81	584	
502.05	247	
504.24	312	
505.40	1989	
505.91	3030	
523.80	415	
538.68	227	
550.18	393	
566.56	216	
590.57	1780	1+
635.56	268	
643.56	182	
652.44	182	
758.67	460	
773.55	303	
845.84	454	
END IONS

###FS:    #m/z:    386.1 #charge   3
###MaxRes:#m/z:      0.0 #charge-128
###MS: 283/
###MSMS: 288/
BEGIN IONS
TITLE= Cmpd 19, +MSn(386.1), 3.3 min
PEPMASS=386.08	37650
CHARGE=3+
141.05	3247	
145.80	1746	
158.93	1314	
186.80	4724	
322.30	1832	
339.18	2701	
362.80	3443	
364.05	4027	
371.87	3979	1+
405.18	1864	
447.43	3365	
476.93	3290	
485.50	8871	
486.86	8705	2+
496.30	1605	
END IONS

###FS:    #m/z:    619.2 #charge   3
###MaxRes:#m/z:      0.0 #charge-128
###MS: 495/497/
###MSMS: 496/498/
BEGIN IONS
TITLE= Cmpd 20, +MSn(619.2), 6.1 min
PEPMASS=619.20	8814
CHARGE=3+
321.19	33490	
398.80	677	
432.80	780	
523.80	510	
550.06	712	
609.18	540	
END IONS

###FS:    #m/z:    438.0 #charge   2
###MaxRes:#m/z:      0.0 #charge-128
###MS: 555/565/
###MSMS: 556/566/
BEGIN IONS
TITLE= Cmpd 21, +MSn(438.0), 6.9 min
PEPMASS=437.96	46560
CHARGE=2+
172.92	7100	
200.97	2212	
217.80	620	
226.93	751	
255.07	2451	1+
291.29	2557	
300.29	2177	
310.93	1025	
324.93	1349	
329.32	3664	1+
348.62	1618	2+
394.80	738	
397.31	1051	
399.80	638	
402.05	937	
461.43	1344	
527.30	1781	
559.18	1261	
567.68	746	
575.47	5421	1+
674.75	6341	1+
END IONS

###FS:    #m/z:    476.6 #charge   2
###MaxRes:#m/z:      0.0 #charge-128
###MS: 578/
###MSMS: 577/
BEGIN IONS
TITLE= Cmpd 22, +MSn(476.6), 7.1 min
PEPMASS=476.56	46077
CHARGE=2+
130.93	1383	
396.05	1098	
459.39	48085	1+
END IONS

###FS:    #m/z:    422.0 #charge   2
###MaxRes:#m/z:      0.0 #charge-128
###MS: 658/662/
###MSMS: 659/663/
BEGIN IONS
TITLE= Cmpd 23, +MSn(422.0), 8.0 min
PEPMASS=421.96	904007
CHARGE=2+
170.86	1087	
239.01	2038	
271.95	4157	1+
272.85	3799	3+
275.06	4566	1+
293.18	2931	1+
303.05	1036	
327.75	13219	2+
336.68	726	
343.43	687	
353.37	4052	
371.22	2398	1+
381.30	934	
385.31	2215	
398.68	2451	1+
403.47	2298	1+
403.92	2233	2+
440.50	1238	
457.35	1761	1+
472.48	3909	1+
535.68	682	
571.51	2501	
672.56	2150	1+
END IONS

###FS:    #m/z:    447.4 #charge   4
###MaxRes:#m/z:      0.0 #charge-128
###MS: 693/697/
###MSMS: 694/698/
BEGIN IONS
TITLE= Cmpd 24, +MSn(447.4), 8.4 min
PEPMASS=447.40	55733
CHARGE=4+
140.82	915	
148.80	662	
158.81	893	
186.80	2499	
223.80	1185	
228.05	2123	
245.95	1227	
247.18	1138	
279.18	876	
310.93	1036	
319.30	1788	
383.18	1850	
400.55	2286	
410.93	971	
417.19	1091	
420.32	2585	
425.49	2566	
429.48	3563	
458.05	3570	
464.83	794	
495.25	4800	1+
496.18	5627	2+
533.70	13915	1+
572.81	3205	
626.55	795	
677.68	1330	
END IONS

###FS:    #m/z:    520.6 #charge   1
###MaxRes:#m/z:      0.0 #charge-128
###MS: 748/752/
###MSMS: 750/754/
BEGIN IONS
TITLE= Cmpd 25, +MSn(520.6), 9.0 min
PEPMASS=520.62	61451
CHARGE=1+
132.93	2802	
221.04	2669	
265.05	731	
268.05	1015	
309.21	1332	
397.30	623	
402.80	755	
415.43	1413	
438.18	613	
479.31	761	
485.45	2018	
491.93	736	
503.45	42607	1+
END IONS

###FS:    #m/z:    580.9 #charge   3
###MaxRes:#m/z:      0.0 #charge-128
###MS: 813/817/
###MSMS: 816/819/
BEGIN IONS
TITLE= Cmpd 26, +MSn(580.9), 9.7 min
PEPMASS=580.92	9909
CHARGE=3+
156.96	849	
174.92	531	
204.80	559	
239.84	680	
285.05	1173	
306.18	1222	
314.18	1364	1+
419.10	1338	
435.43	1605	
442.41	1720	1+
445.18	2630	
499.30	2154	
515.06	516	
519.95	839	
538.80	697	
540.93	658	
543.36	2154	1+
544.81	1455	
550.80	1305	
559.80	2134	
560.30	1252	
587.56	565	
618.06	962	
650.03	10414	2+
682.80	657	
706.18	711	
715.23	698	
715.71	1380	
778.81	1394	
END IONS

###FS:    #m/z:    733.2 #charge   2
###MaxRes:#m/z:      0.0 #charge-128
###MS: 952/956/
###MSMS: 953/957/
BEGIN IONS
TITLE= Cmpd 27, +MSn(733.2), 11.3 min
PEPMASS=733.18	107320
CHARGE=2+
170.80	585	
235.05	692	
254.18	1455	1+
260.18	1486	1+
272.93	525	
308.18	1069	
317.43	839	
326.80	657	
337.43	795	
355.28	1450	
360.18	530	
367.18	780	
384.27	1499	1+
401.26	2042	1+
405.18	615	
449.30	1182	
452.80	510	
503.37	1843	
511.67	1136	
529.53	27081	1+
548.54	1864	
573.43	1050	
581.43	814	
600.60	4309	1+
617.65	2845	
635.43	510	
639.14	1243	
648.06	5267	
668.68	946	
677.65	732	
695.91	1684	
701.66	1250	
702.68	3293	1+
715.02	2673	
715.54	1792	
753.66	637	
829.68	729	
849.91	763	
901.58	616	
917.72	2299	1+
918.77	2445	1+
936.80	4175	1+
1064.94	1124	
1065.96	1390	
1105.05	569	
1194.68	511	
1206.28	1588	
END IONS

###FS:    #m/z:    477.5 #charge   3
###MaxRes:#m/z:      0.0 #charge-128
###MS: 992/
###MSMS: 995/
BEGIN IONS
TITLE= Cmpd 28, +MSn(477.5), 11.7 min
PEPMASS=477.51	16046
CHARGE=3+
190.78	2717	1+
232.83	3084	
235.03	5141	1+
278.19	3240	1+
280.05	3620	
324.07	2134	
329.69	1435	
370.82	2272	2+
376.18	1520	
379.80	2817	2+
384.80	2403	
400.31	2405	
406.43	4238	
430.93	1246	
440.83	6084	1+
442.37	31618	1+
452.43	1226	
458.69	8592	2+
460.35	3111	1+
461.31	4394	2+
465.05	3120	
END IONS

###FS:    #m/z:    652.7 #charge   1
###MaxRes:#m/z:      0.0 #charge-128
###MS: 1034/
###MSMS: 1031/
BEGIN IONS
TITLE= Cmpd 29, +MSn(652.7), 12.1 min
PEPMASS=652.72	31767
CHARGE=1+
220.99	3511	1+
238.93	1022	
265.18	1609	
309.30	1039	
327.30	1315	
459.30	2560	
468.80	1888	
503.41	2349	
547.43	3149	
633.69	2983	
635.57	24921	1+
636.92	3387	
721.80	2252	
812.58	2273	
1220.80	1632	
END IONS

###FS:    #m/z:    488.5 #charge   2
###MaxRes:#m/z:      0.0 #charge-128
###MS: 1084/1088/
###MSMS: 1085/1089/
BEGIN IONS
TITLE= Cmpd 30, +MSn(488.5), 12.7 min
PEPMASS=488.51	44769
CHARGE=2+
141.94	1660	
146.57	1277	
168.93	603	
185.05	1669	
186.94	1979	
197.11	562	
214.94	5034	
233.98	1837	1+
242.94	605	
250.98	2024	1+
279.18	559	
286.18	1506	
296.21	4332	1+
381.30	1251	
400.43	638	
409.35	1529	
427.43	648	
428.30	1526	
443.93	1232	
448.98	1330	1+
463.93	1642	1+
469.44	689	
471.05	1001	
549.61	2003	1+
629.69	877	
662.71	1912	1+
761.69	8562	1+
END IONS

###FS:    #m/z:    351.4 #charge   2
###MaxRes:#m/z:      0.0 #charge-128
###MS: 1108/
###MSMS: 1106/
BEGIN IONS
TITLE= Cmpd 31, +MSn(351.4), 12.9 min
PEPMASS=351.39	25225
CHARGE=2+
132.93	3267	
173.05	1462	
187.92	13164	
209.96	4940	
231.93	2609	
254.55	3012	
329.33	11322	
333.30	1481	
374.80	1187	
393.18	1147	
525.43	2531	
END IONS

###FS:    #m/z:    564.6 #charge   3
###MaxRes:#m/z:      0.0 #charge-128
###MS: 1150/
###MSMS: 1149/
BEGIN IONS
TITLE= Cmpd 32, +MSn(564.6), 13.4 min
PEPMASS=564.62	39056
CHARGE=3+
190.90	1881	
234.93	1942	
267.05	1638	
297.18	1795	
323.19	4296	
341.18	1442	
355.31	1001	
356.18	2913	
365.43	1373	
408.68	1363	
411.47	1111	
507.93	1775	
521.30	3650	
526.75	3305	1+
529.49	14632	1+
564.92	1243	
582.56	1227	
608.18	1443	
END IONS

###FS:    #m/z:    622.6 #charge   2
###MaxRes:#m/z:      0.0 #charge-128
###MS: 1165/
###MSMS: 1162/
BEGIN IONS
TITLE= Cmpd 33, +MSn(622.6), 13.5 min
PEPMASS=622.59	44008
CHARGE=2+
213.18	1648	
433.18	4146	
480.39	5151	1+
507.93	3073	
516.47	15680	
516.94	7926	
591.06	6795	
635.18	2157	
764.80	3107	
812.69	2894	
1031.83	2554	
END IONS

###FS:    #m/z:    395.4 #charge   2
###MaxRes:#m/z:      0.0 #charge-128
###MS: 1213/1217/
###MSMS: 1216/1218/
BEGIN IONS
TITLE= Cmpd 34, +MSn(395.4), 14.1 min
PEPMASS=395.43	19973
CHARGE=2+
133.04	1017	
134.93	736	
143.94	4164	
165.90	4218	1+
177.16	965	
187.87	2208	
198.68	564	
209.96	2879	
216.93	1138	
220.80	1025	
230.93	3519	1+
254.05	4216	2+
302.05	717	
309.30	779	
324.18	908	
336.18	618	
349.23	827	
351.43	1165	
353.35	1585	2+
359.31	1021	
371.81	744	
373.80	976	
375.43	770	
377.43	569	
430.43	927	
481.18	1046	
525.50	3043	1+
569.55	505	
614.68	2110	
END IONS

###FS:    #m/z:    439.5 #charge   2
###MaxRes:#m/z:      0.0 #charge-128
###MS: 1309/
###MSMS: 1310/
BEGIN IONS
TITLE= Cmpd 35, +MSn(439.5), 15.1 min
PEPMASS=439.45	16723
CHARGE=2+
132.81	1020	
134.05	3541	
165.93	5072	
176.93	2829	
187.93	7215	
210.05	6448	
216.93	1801	
254.68	3247	
298.18	2531	
343.18	2119	
401.43	1138	
417.36	5319	2+
420.30	3841	
456.43	1276	
611.57	1686	
613.55	1050	
657.64	9041	1+
END IONS

###FS:    #m/z:    773.8 #charge   1
###MaxRes:#m/z:      0.0 #charge-128
###MS: 1934/
###MSMS: 1933/
BEGIN IONS
TITLE= Cmpd 36, +MSn(773.8), 21.8 min
PEPMASS=773.82	115469
CHARGE=1+
398.37	200269	1+
END IONS

###FS:    #m/z:    795.4 #charge   3
###MaxRes:#m/z:      0.0 #charge-128
###MS: 2010/
###MSMS: 2009/
BEGIN IONS
TITLE= Cmpd 37, +MSn(795.4), 22.6 min
PEPMASS=795.42	14051
CHARGE=3+
409.30	36623	
516.81	1187	
736.61	2947	
END IONS

###FS:    #m/z:    811.3 #charge   1
###MaxRes:#m/z:      0.0 #charge-128
###MS: 2014/
###MSMS: 2012/
BEGIN IONS
TITLE= Cmpd 38, +MSn(811.3), 22.6 min
PEPMASS=811.26	8601
CHARGE=1+
425.26	58324	1+
709.05	1128	
763.27	2208	
774.18	5491	1+
782.18	2611	
END IONS

###FS:    #m/z:    343.5 #charge   1
###MaxRes:#m/z:      0.0 #charge-128
###MS: 2178/
###MSMS: 2175/
BEGIN IONS
TITLE= Cmpd 39, +MSn(343.5), 24.3 min
PEPMASS=343.49	281313
CHARGE=1+
240.14	46017	1+
307.43	1775	
459.81	3279	
END IONS

###FS:    #m/z:    651.3 #charge-128
###MaxRes:#m/z:      0.0 #charge-128
###MS: 2290/
###MSMS: 2297/
BEGIN IONS
TITLE= Cmpd 40, +MSn(651.3), 25.6 min
PEPMASS=651.33	60745

337.18	10280	
338.27	21664	1+
419.05	1108	
471.18	4071	
592.77	3061	1+
607.68	1147	
616.89	8043	1+
635.47	1439	
END IONS

###FS:    #m/z:    750.7 #charge   1
###MaxRes:#m/z:      0.0 #charge-128
###MS: 2350/
###MSMS: 2351/
BEGIN IONS
TITLE= Cmpd 41, +MSn(750.7), 26.2 min
PEPMASS=750.72	9685
CHARGE=1+
437.36	37818	1+
565.93	2747	
655.93	2087	
683.19	1338	
693.30	1038	
715.81	1158	
END IONS

###FS:    #m/z:    387.4 #charge   1
###MaxRes:#m/z:      0.0 #charge-128
###MS: 2366/
###MSMS: 2363/
BEGIN IONS
TITLE= Cmpd 42, +MSn(387.4), 26.3 min
PEPMASS=387.37	140741
CHARGE=1+
331.25	37921	
452.55	1805	
END IONS

###FS:    #m/z:    868.5 #charge-128
###MaxRes:#m/z:      0.0 #charge-128
###MS: 2366/
###MSMS: 2367/
BEGIN IONS
TITLE= Cmpd 43, +MSn(868.5), 26.4 min
PEPMASS=868.46	18869

374.31	3503	1+
437.30	1128	
453.40	23476	1+
526.93	5789	
651.06	1011	
752.68	1030	
849.68	1346	
END IONS

###FS:    #m/z:    707.5 #charge   1
###MaxRes:#m/z:      0.0 #charge-128
###MS: 2722/2754/
###MSMS: 2723/2755/
BEGIN IONS
TITLE= Cmpd 44, +MSn(707.5), 30.3 min
PEPMASS=707.47	59087
CHARGE=1+
365.24	128128	1+
477.05	716	
554.80	1088	
580.18	1235	
590.94	2080	
604.55	540	
671.81	937	
688.07	611	
702.93	650	
END IONS

###FS:    #m/z:    343.3 #charge-128
###MaxRes:#m/z:      0.0 #charge-128
###MS: 2778/
###MSMS: 2775/
BEGIN IONS
TITLE= Cmpd 45, +MSn(343.3), 30.7 min
PEPMASS=343.35	26214

162.91	52352	1+
206.93	2123	
241.29	2314	
270.93	1216	
281.68	2356	
320.68	1147	
326.30	2011	
END IONS

###FS:    #m/z:    706.9 #charge   3
###MaxRes:#m/z:      0.0 #charge-128
###MS: 2782/2798/2802/
###MSMS: 2785/2799/2803/
BEGIN IONS
TITLE= Cmpd 46, +MSn(706.9), 30.9 min
PEPMASS=706.89	59087
CHARGE=3+
365.28	63307	
441.31	389	
510.80	392	
511.93	540	
570.80	592	
587.43	811	
590.30	546	
591.18	1034	
592.93	815	
617.18	805	
619.06	1356	
621.93	386	
644.06	1031	
646.88	570	
669.93	521	
688.87	749	
706.06	419	
706.80	393	
1329.68	646	
END IONS

###FS:    #m/z:    579.5 #charge   1
###MaxRes:#m/z:      0.0 #charge-128
###MS: 2866/
###MSMS: 2863/
BEGIN IONS
TITLE= Cmpd 47, +MSn(579.5), 31.6 min
PEPMASS=579.54	123265
CHARGE=1+
301.16	140511	1+
341.18	2865	
355.18	1437	
459.93	1151	
559.93	3323	
560.38	1035	
END IONS

###CHECKSUM: 6b1e8bbddda6ea65b96bae203887c080
