# Supplementary material for: Metal complexation by histidine-rich peptides confers protective roles against cadmium stress in Escherichia coli as revealed by proteomics analysis
Source: PeerJ. 2018 Jul 26;6:e5245. doi: 10.7717/peerj.5245 (PMC6064632; doi:10.7717/peerj.5245)
Supplement: Supplemental Information 1 — All raw data and raw images of Figures presented in this study are provided herein this Supplementary ZIP file. [file peerj-06-5245-s001.zip › Supplementary/mgf_DIGE files/9.mgf]

###	
###	D:\Data\supitcha\24-04-2015\9-1_RC7_01_23246.d\Analysis.yep(9-1_RC7_01_23246.d)
###	Instrument: amaZon SL
###	Manufacturer: Bruker
###    9-1
###    PeakWidth 0.10, MiniumIntensity 100, S/N 1
###    Retain Residuals no, Create neutrally no,
###    FullScan Parameters: AdductIon (+)+H (-)-H, LowMass 250, HighMass 4000, MaxCharge charge decon 4, MinPeaks 3
###    Perf. isotope decon yes, Max Charge Istopic decon 0, MW agreement 0.00, Abund. cutoff 10.00, Envelope cutoff 75.00
###    MaxRes   Parameters: AdductIon (+)+H (-)-H, LowMass 100, HighMass 3000 
###    Perf. isotope decon yes, Max Charge Istopic decon 0, Abund. cutoff 2.00
###    MSn      Parameters: AdductIon (+)+H (-)-H, LowMass 50, HighMass 2000 
###    Perf. isotope decon yes, Max Charge Istopic decon 0, Abund. cutoff 2.00
###    Global Charge Limit: no 3, Prefer FullScan Result: yes, Export what: 2 (0=non deconv/1=deconv only/2=mixed), NoMSMSSignals: 50, Intensity threshold: 100, NoMSSignals (deconv): 2, NoMSSignals (non-deconv): 0, NormalizeData: no, SingleCharged: no
###FS:    #m/z:    499.1 #charge-128
###MaxRes:#m/z:      0.0 #charge-128
###MS: 30/
###MSMS: 28/
BEGIN IONS
TITLE= Cmpd 1, +MSn(499.1), 0.4 min
PEPMASS=499.08	78270

214.80	1658	
232.68	3022	
306.93	2080	
342.43	3289	
344.97	22828	1+
362.58	1635	
362.95	11717	
380.92	10325	
383.05	3159	
431.05	2718	
452.17	2741	1+
470.96	5611	1+
476.68	2728	
478.95	9115	1+
480.66	4051	
483.93	3149	
486.54	1001	
488.31	2179	
490.05	6299	
492.93	3570	
494.42	6222	1+
498.41	5816	2+
504.31	2758	
507.55	2757	
515.93	1266	
516.85	9819	1+
519.41	1114	
521.18	3139	
522.83	3807	
525.05	1501	
526.80	7154	
528.43	3141	1+
533.70	3595	
539.06	1375	
545.05	1236	
548.94	1281	
556.15	2228	
568.56	1208	
617.19	1042	
630.55	1000	
639.30	1108	
END IONS

###FS:    #m/z:    734.1 #charge   1
###MaxRes:#m/z:      0.0 #charge-128
###MS: 30/
###MSMS: 29/
BEGIN IONS
TITLE= Cmpd 2, +MSn(734.1), 0.4 min
PEPMASS=734.10	62534
CHARGE=1+
460.81	1061	
474.96	18051	1+
493.04	1170	
501.01	3565	
502.55	1157	
560.93	2070	
589.43	2561	
602.36	1543	
604.98	82552	1+
622.83	2595	
627.05	1373	
630.96	2408	
632.55	1847	
633.95	3645	
635.50	4368	1+
636.33	10748	3+
639.15	3057	
639.54	3632	1+
645.93	2717	
649.08	1848	
651.93	2405	
652.25	1402	
653.30	2845	
655.97	1318	
658.37	2292	
667.18	1030	
668.18	2609	
676.06	1433	
688.07	9557	1+
702.93	1422	
703.68	1128	
703.97	6402	1+
706.88	4890	1+
710.55	1982	
711.07	2741	
714.10	1898	
716.46	3355	1+
719.23	8191	1+
722.66	3652	
725.08	1211	
725.39	1351	
727.18	2611	
729.81	2092	
734.98	7846	
741.05	1451	
747.07	2953	
760.19	1582	
765.99	3528	1+
766.94	5231	2+
767.99	3312	1+
780.93	1667	
784.05	1157	
1062.05	1413	
1255.31	1374	
1354.05	2659	
END IONS

###FS:    #m/z:    652.1 #charge   1
###MaxRes:#m/z:      0.0 #charge-128
###MS: 34/
###MSMS: 31/
BEGIN IONS
TITLE= Cmpd 3, +MSn(652.1), 0.4 min
PEPMASS=652.08	37766
CHARGE=1+
453.56	2307	
462.80	1777	
481.05	1828	
516.94	4163	
537.93	3019	
553.94	1690	
557.18	1434	
567.18	1927	
576.81	2495	
606.06	2839	
609.05	1771	
611.02	21783	1+
623.98	4764	1+
628.96	7583	
631.55	2502	
633.52	2333	
634.78	3713	
635.25	14405	2+
636.42	8643	2+
637.93	2879	
640.21	11281	2+
642.87	1529	
645.63	2352	
648.00	3043	
650.67	1919	
651.90	5742	1+
654.72	6735	
656.67	3075	
658.27	1711	
661.80	3516	
663.62	9113	1+
665.04	2151	
667.21	4255	1+
669.35	4952	
669.88	1511	
671.07	10275	1+
673.97	5591	1+
676.80	1433	
678.98	3979	1+
685.57	3617	
691.05	2600	
694.42	2834	
698.63	4962	1+
700.03	2544	
701.55	1799	
708.94	4448	
710.68	3148	
END IONS

###FS:    #m/z:    714.7 #charge-128
###MaxRes:#m/z:      0.0 #charge-128
###MS: 34/
###MSMS: 32/
BEGIN IONS
TITLE= Cmpd 4, +MSn(714.7), 0.4 min
PEPMASS=714.69	45073

174.80	1344	
577.06	3982	
592.06	2237	
596.18	1629	
598.93	2071	
599.28	3112	1+
600.93	3119	
612.05	2418	
619.31	1540	
631.81	2101	
637.03	2089	
653.68	1746	
655.29	2953	
663.30	5553	
668.18	2808	
673.06	2680	
684.71	1334	
687.06	2053	
689.80	3664	
691.05	11779	1+
692.79	1905	
695.05	1324	
695.51	1768	
696.02	6122	1+
698.39	3824	
698.95	2359	
701.14	6170	1+
703.93	2809	
707.30	2148	
711.56	3918	
712.83	1918	
714.02	4877	1+
716.68	1615	
717.86	3720	1+
718.43	1773	
721.15	3211	1+
722.42	2596	
724.01	1430	
725.52	1734	
728.05	3395	
730.43	4005	
731.05	2894	
731.57	8798	2+
733.08	5243	1+
734.72	9932	1+
738.48	2397	
738.88	1180	
743.46	7388	1+
746.03	2469	
747.69	5080	
748.29	1558	
749.92	1680	
751.18	6860	1+
753.31	3092	
754.07	5749	1+
755.62	3664	1+
758.43	4619	
762.56	2532	1+
768.30	1736	
772.31	2704	
END IONS

###FS:    #m/z:    369.1 #charge-128
###MaxRes:#m/z:      0.0 #charge-128
###MS: 26/38/
###MSMS: 27/41/
BEGIN IONS
TITLE= Cmpd 5, +MSn(369.1), 0.4 min
PEPMASS=369.06	93201

101.04	777	
214.86	1333	
232.80	1568	
258.05	692	
285.30	986	
289.93	662	
311.18	553	
327.05	868	
343.93	800	
344.97	1669	
348.99	2906	1+
351.09	2339	
355.97	6013	2+
360.18	559	
364.00	894	
364.85	1537	1+
369.04	2996	1+
375.30	814	
376.97	2201	
382.94	2032	1+
386.04	4603	2+
387.03	3004	
387.90	2894	
391.00	1409	1+
394.05	907	
403.90	784	
404.91	7749	1+
406.93	1806	
408.19	1629	1+
409.10	2075	2+
413.10	1595	2+
419.30	521	
421.93	932	
432.93	1747	1+
444.96	1007	
449.05	1016	
453.55	1305	
457.55	697	
458.98	1392	1+
469.11	2603	1+
471.38	2308	2+
474.49	7368	2+
474.93	8531	1+
478.68	1492	
481.15	1439	
488.01	1080	
490.68	913	
492.62	982	
492.90	5810	1+
496.69	624	
500.30	1487	
500.80	2780	1+
503.64	1037	
507.80	1126	
509.33	1516	
517.00	1517	1+
542.53	970	
545.93	987	
546.51	2078	
END IONS

###FS:    #m/z:    412.1 #charge-128
###MaxRes:#m/z:      0.0 #charge-128
###MS: 30/
###MSMS: 35/
BEGIN IONS
TITLE= Cmpd 6, +MSn(412.1), 0.5 min
PEPMASS=412.06	119662

315.30	1236	
333.18	1917	
335.06	2561	
363.05	1888	
386.05	1383	
389.92	1562	
392.01	4223	1+
400.05	2871	
410.00	5128	1+
411.93	2494	
413.55	2040	
418.30	1239	
421.05	1375	
424.93	4229	
427.17	1911	
428.83	3244	
433.05	3312	
439.05	4367	
445.07	4713	1+
447.17	3607	
456.94	3669	
476.06	1787	
END IONS

###FS:    #m/z:    614.1 #charge   1
###MaxRes:#m/z:      0.0 #charge-128
###MS: 34/
###MSMS: 36/
BEGIN IONS
TITLE= Cmpd 7, +MSn(614.1), 0.5 min
PEPMASS=614.11	87644
CHARGE=1+
355.18	1525	
465.18	2531	
477.26	1355	
488.05	1820	
499.08	1714	
500.10	8500	1+
521.07	4376	1+
528.55	1667	
556.68	4131	
571.10	3826	
573.06	8835	1+
578.10	4234	
583.01	3152	1+
588.97	7378	
590.00	46074	1+
594.93	1434	
595.99	7075	1+
598.03	4759	1+
601.23	3948	
605.05	4731	1+
608.06	1135	
608.49	2143	
609.80	3228	
613.11	4468	1+
615.00	9359	1+
624.69	1827	
628.16	1214	
631.20	9015	3+
633.07	2116	
633.99	5777	1+
637.12	3934	
638.95	5651	1+
642.82	2295	
643.18	5879	
645.84	3919	
650.55	2166	
650.88	1215	
652.30	1648	
657.03	2882	
660.54	1443	
662.82	2469	
684.55	1579	
END IONS

###FS:    #m/z:    698.1 #charge   2
###MaxRes:#m/z:      0.0 #charge-128
###MS: 38/
###MSMS: 37/
BEGIN IONS
TITLE= Cmpd 8, +MSn(698.1), 0.5 min
PEPMASS=698.12	94449
CHARGE=2+
443.43	1118	
517.06	1826	
558.18	2650	
577.15	1936	
584.13	3493	1+
598.06	1915	
627.31	6394	
639.08	2042	
651.18	1599	
658.20	1311	
663.20	1063	
665.18	1246	
668.93	1295	
675.88	9878	2+
678.05	1177	
678.96	4419	1+
681.83	9663	3+
682.10	9388	2+
684.20	8313	3+
685.62	1323	
686.07	2200	
688.55	1226	
689.70	6875	1+
691.31	2047	
693.97	12192	2+
695.90	10968	2+
697.52	2327	
698.32	2208	
698.83	10105	1+
699.68	10075	3+
700.69	2787	1+
704.15	3744	
705.89	8494	1+
708.61	10969	3+
709.19	8900	1+
715.29	1135	
716.87	12059	1+
718.30	3477	
719.67	2046	
721.05	2119	
722.42	1372	
724.43	3149	
724.64	2218	
725.01	7460	1+
728.98	3284	2+
731.57	2753	
734.68	1186	
736.35	1913	
740.03	5394	1+
742.95	4461	1+
744.50	3458	1+
746.70	2502	
752.45	1506	
752.82	1960	
760.05	1834	
762.32	1662	
767.43	2295	
773.30	1354	
779.67	1385	
785.32	1199	
788.55	1393	
END IONS

###FS:    #m/z:    806.4 #charge-128
###MaxRes:#m/z:      0.0 #charge-128
###MS: 38/
###MSMS: 39/
BEGIN IONS
TITLE= Cmpd 9, +MSn(806.4), 0.5 min
PEPMASS=806.38	84592

673.06	1168	
687.93	1208	
691.11	7399	1+
718.30	1661	
732.62	2955	1+
736.68	3709	
739.93	1711	
744.56	1249	
759.11	1288	
764.93	2278	
778.06	1960	
780.10	7937	2+
782.05	4014	
782.94	5778	1+
784.61	4375	1+
787.32	3301	1+
788.96	1070	
790.56	1198	
792.04	4056	1+
793.93	2231	
795.46	1434	
804.95	2246	
806.09	5073	1+
807.79	1580	
809.30	6950	1+
810.93	2828	
816.33	1878	
816.93	2105	
818.68	1442	
819.19	1538	
821.93	2014	
824.11	2862	
826.25	3020	1+
827.85	2850	1+
830.22	6227	1+
832.99	3049	1+
834.27	2309	
835.74	1315	
837.43	2148	
839.43	1218	
847.18	1550	
852.63	5333	2+
860.55	3914	
861.16	1391	
863.68	1016	
865.93	4048	1+
869.43	2114	
874.81	1336	
888.47	1893	
894.81	2022	
915.21	1366	
END IONS

###FS:    #m/z:    750.6 #charge   2
###MaxRes:#m/z:      0.0 #charge-128
###MS: 30/38/50/
###MSMS: 33/40/52/
BEGIN IONS
TITLE= Cmpd 10, +MSn(750.6), 0.5 min
PEPMASS=750.62	67625
CHARGE=2+
515.05	1431	
568.18	558	
598.43	513	
601.30	720	
605.56	1259	
617.05	604	
633.55	669	
635.13	4031	1+
637.78	997	
638.30	1186	
651.93	572	
657.05	543	
660.43	847	
665.93	497	
673.09	897	
682.13	761	1+
684.55	664	
691.13	779	
704.08	627	
708.06	919	
709.05	6710	1+
715.06	522	
718.07	493	
720.80	487	
724.43	500	
726.08	3235	1+
727.53	959	
728.10	4501	1+
730.36	3735	2+
732.10	6239	1+
735.70	1821	1+
736.63	4988	2+
738.81	899	
740.43	526	
742.49	656	
744.08	2390	
745.96	1561	1+
747.50	6075	2+
749.46	1005	
750.18	5531	3+
752.25	1876	
752.72	3707	2+
753.75	1849	1+
755.89	3633	1+
758.86	2009	1+
760.56	956	
761.08	9231	1+
763.68	1946	
764.84	2187	
765.02	2040	
765.59	1754	
766.25	6219	1+
768.10	12612	1+
770.54	12784	3+
772.09	4855	2+
775.49	6261	3+
776.88	646	
777.57	1416	
778.19	3242	1+
780.90	2281	1+
782.06	3934	2+
783.91	2953	1+
786.19	1331	1+
787.63	7182	2+
790.41	3227	2+
791.92	2132	1+
794.69	1139	1+
796.61	669	
798.56	2162	1+
801.17	706	
802.80	774	
805.57	680	
808.59	1460	1+
811.37	813	
811.61	1018	
814.91	947	
815.41	668	
816.80	948	
833.57	982	
839.68	778	
856.81	1317	
880.31	881	
912.93	939	
END IONS

###FS:    #m/z:    718.0 #charge   1
###MaxRes:#m/z:      0.0 #charge-128
###MS: 46/
###MSMS: 45/
BEGIN IONS
TITLE= Cmpd 11, +MSn(718.0), 0.6 min
PEPMASS=717.97	82100
CHARGE=1+
603.21	1527	
604.16	7498	1+
650.43	1207	
677.82	3648	
685.18	1393	
694.06	6897	1+
695.93	6116	1+
699.12	1372	
700.98	6485	1+
710.43	1589	
712.94	3560	
715.28	2118	
716.94	3966	1+
718.53	1270	
719.10	2048	
724.00	5748	2+
724.13	2172	
726.56	1308	
727.95	6945	2+
728.87	5809	1+
730.41	4084	
733.17	2514	1+
734.24	5346	3+
736.30	4808	1+
738.90	2487	
740.59	1818	
741.08	1751	
743.67	4030	1+
745.94	6596	1+
747.58	1184	
748.95	1017	
750.02	6150	1+
751.68	2668	
754.06	1168	
754.62	1492	
760.55	1040	
761.18	5106	1+
762.78	1101	
764.06	1336	
766.43	1098	
773.03	4765	
775.06	3860	
784.82	1495	
802.55	2130	
808.06	1433	
815.30	2609	
END IONS

###FS:    #m/z:    773.9 #charge   3
###MaxRes:#m/z:      0.0 #charge-128
###MS: 42/46/
###MSMS: 44/48/
BEGIN IONS
TITLE= Cmpd 12, +MSn(773.9), 0.6 min
PEPMASS=773.91	140666
CHARGE=3+
359.05	1307	
513.43	819	
550.32	792	
607.43	2382	
658.89	2060	
669.68	848	
708.25	973	
715.91	1816	
733.18	835	
744.30	1887	
745.99	1645	
746.20	1871	
748.07	825	
750.05	3381	
751.02	5013	1+
754.17	3160	
754.59	2894	1+
759.16	4499	1+
764.20	2086	
767.11	8967	1+
768.38	805	
770.13	3946	1+
773.80	1583	
774.05	3906	1+
776.42	1000	
779.09	4163	1+
781.11	1573	
782.08	951	
785.01	7521	1+
786.53	772	
787.75	4227	1+
788.88	5555	1+
789.74	13111	2+
791.15	3058	1+
792.99	3945	1+
794.55	1387	
795.22	5927	
797.59	1597	
798.06	2777	
799.30	1238	
801.38	2291	
805.09	3783	1+
808.95	3480	1+
811.67	1856	
813.78	2704	
815.06	2489	
816.56	1071	
819.06	1452	
819.57	1338	
825.56	1064	
833.59	1230	
838.30	1325	
847.00	1925	1+
END IONS

###FS:    #m/z:    770.6 #charge   3
###MaxRes:#m/z:      0.0 #charge-128
###MS: 50/
###MSMS: 47/
BEGIN IONS
TITLE= Cmpd 13, +MSn(770.6), 0.6 min
PEPMASS=770.57	102810
CHARGE=3+
543.43	4549	
655.35	8341	2+
677.06	1769	
700.18	2368	
733.59	3881	
744.04	9563	1+
746.93	7941	
749.29	7350	1+
751.17	4945	
753.18	2169	
754.12	5560	1+
755.43	7027	
756.93	1738	
757.22	5228	1+
761.82	5141	1+
766.55	4719	
767.08	12224	1+
769.07	18946	1+
770.12	18361	2+
772.00	16859	1+
772.81	7458	1+
775.11	4923	1+
779.73	1970	
783.06	6154	1+
783.84	13869	2+
785.18	7818	1+
786.48	9510	1+
789.15	6700	
789.48	20640	1+
793.22	11953	1+
794.43	9882	1+
795.65	2728	
797.43	4045	
798.03	6676	1+
799.41	5600	1+
801.59	7541	1+
806.53	6743	
807.83	2340	
809.55	2691	
810.80	1960	
812.17	11156	1+
814.30	8348	
816.76	3839	1+
818.01	1750	
824.44	2019	
841.42	5684	1+
856.20	5609	
END IONS

###FS:    #m/z:    787.0 #charge   1
###MaxRes:#m/z:      0.0 #charge-128
###MS: 42/46/50/
###MSMS: 43/49/53/
BEGIN IONS
TITLE= Cmpd 14, +MSn(787.0), 0.6 min
PEPMASS=786.97	99883
CHARGE=1+
303.30	883	
672.29	3803	1+
723.68	759	
742.93	690	
753.55	1957	
760.05	736	
762.05	4760	1+
765.80	651	
767.07	3469	1+
768.73	648	
769.68	1557	
771.11	4407	1+
772.64	2933	1+
775.53	643	
779.05	1308	
779.54	1638	
782.17	746	
785.39	2827	1+
785.92	1279	
787.71	831	
787.93	4603	1+
790.81	2697	1+
792.67	2360	
794.86	570	
799.80	1152	
801.78	963	
805.09	4341	1+
806.79	689	
808.40	665	
810.94	1683	
811.29	2327	
815.18	559	
818.50	829	
822.05	1437	
822.56	1682	
824.05	633	
826.68	1227	
830.42	550	
838.07	2273	
846.55	615	
907.55	1787	
END IONS

###FS:    #m/z:    765.4 #charge   3
###MaxRes:#m/z:      0.0 #charge-128
###MS: 46/
###MSMS: 51/
BEGIN IONS
TITLE= Cmpd 15, +MSn(765.4), 0.6 min
PEPMASS=765.45	137526
CHARGE=3+
425.18	1530	
568.05	1737	
687.18	2079	
721.06	4036	
726.08	4260	
728.07	2166	
738.93	2620	
744.04	15838	1+
745.08	8594	3+
746.67	2150	
748.61	13868	3+
750.53	2453	
751.64	3756	1+
753.30	1798	
755.18	1373	
761.02	10608	1+
763.81	3908	1+
765.48	2455	
766.07	2417	
766.48	6698	2+
767.99	9957	1+
771.15	3736	1+
773.69	7043	1+
774.63	9263	2+
776.77	2867	
779.42	4826	1+
783.55	1540	
783.94	5351	1+
786.43	10950	1+
786.59	7963	3+
787.23	4468	1+
792.40	2294	
794.00	2039	
794.61	3822	1+
800.55	3640	1+
806.88	3467	1+
811.61	4132	1+
817.06	1051	
821.35	4392	1+
880.81	2023	
END IONS

###FS:    #m/z:    483.4 #charge-128
###MaxRes:#m/z:      0.0 #charge-128
###MS: 50/
###MSMS: 55/
BEGIN IONS
TITLE= Cmpd 16, +MSn(483.4), 0.7 min
PEPMASS=483.39	164495

371.18	2178	
389.05	1236	
444.17	2202	
449.30	3709	
461.17	1093	
462.07	35408	1+
467.06	1314	
467.50	7307	2+
468.90	3172	2+
483.94	1070	
485.21	11949	2+
486.56	2988	
489.00	1165	
493.93	1226	
496.12	3596	
501.96	5989	1+
505.05	1412	
509.59	1868	
519.92	5050	
522.06	1266	
527.05	1530	
549.43	1609	
555.81	1866	
END IONS

###FS:    #m/z:    433.2 #charge-128
###MaxRes:#m/z:      0.0 #charge-128
###MS: 50/
###MSMS: 56/
BEGIN IONS
TITLE= Cmpd 17, +MSn(433.2), 0.7 min
PEPMASS=433.20	160592

127.05	1236	
167.05	1000	
272.55	3797	
327.18	4259	
376.05	1824	
391.94	3477	2+
403.43	1393	
410.06	20884	
411.30	2357	
413.34	3621	1+
414.45	1198	
415.30	4505	
430.80	1471	
431.94	2999	
442.09	2803	2+
449.54	1220	
451.00	4777	1+
475.80	1432	
END IONS

###FS:    #m/z:    515.6 #charge   1
###MaxRes:#m/z:      0.0 #charge-128
###MS: 62/
###MSMS: 59/
BEGIN IONS
TITLE= Cmpd 18, +MSn(515.6), 0.7 min
PEPMASS=515.56	120737
CHARGE=1+
142.05	2347	
147.05	1638	
157.80	1255	
174.95	7241	
206.93	2158	
213.93	1471	
242.09	2889	
257.05	4826	
274.05	3954	
341.31	2911	
351.30	2394	
369.56	1305	
382.06	2345	
384.68	2001	
388.18	1266	
477.93	1079	
480.45	5908	1+
491.93	1668	
497.44	16062	1+
499.93	1011	
515.89	1580	
517.30	3208	
522.05	1040	
557.93	1188	
END IONS

###FS:    #m/z:    474.5 #charge   2
###MaxRes:#m/z:      0.0 #charge-128
###MS: 70/74/
###MSMS: 71/76/
BEGIN IONS
TITLE= Cmpd 19, +MSn(474.5), 0.9 min
PEPMASS=474.46	143890
CHARGE=2+
165.05	1187	
184.93	2168	
186.90	1795	
256.03	1640	1+
268.75	761	
274.11	5095	
278.18	1074	
286.96	1897	1+
347.12	1980	1+
358.06	697	
412.43	1315	
412.99	2598	2+
414.80	854	
423.80	1251	
434.80	780	
437.86	5147	2+
438.34	5731	1+
445.80	1692	1+
449.97	2050	1+
451.97	821	
453.93	1031	
456.24	3022	1+
472.06	673	
486.31	2428	
END IONS

###FS:    #m/z:    640.6 #charge   2
###MaxRes:#m/z:      0.0 #charge-128
###MS: 74/78/
###MSMS: 75/79/
BEGIN IONS
TITLE= Cmpd 20, +MSn(640.6), 0.9 min
PEPMASS=640.59	89960
CHARGE=2+
174.86	2595	1+
297.05	962	
389.30	809	
424.43	1211	
437.18	840	
477.06	806	
501.45	3476	
512.94	693	
514.93	578	
524.01	2381	1+
541.31	883	
561.27	847	
566.30	761	
569.80	785	
575.55	736	
586.54	6392	2+
594.93	1294	
608.58	19358	
608.93	15752	
614.43	588	
618.55	1508	
619.12	572	
621.33	4521	1+
629.30	1843	
642.32	1810	
655.68	619	
715.43	1127	
END IONS

###FS:    #m/z:    523.5 #charge   2
###MaxRes:#m/z:      0.0 #charge-128
###MS: 241/246/248/253/
###MSMS: 242/247/249/254/
BEGIN IONS
TITLE= Cmpd 21, +MSn(523.5), 2.8 min
PEPMASS=523.52	50971
CHARGE=2+
125.05	444	
140.93	307	
156.93	787	
168.93	375	
172.93	334	
182.93	522	
200.92	1136	
224.95	600	
238.01	3759	1+
262.05	677	
270.10	3658	
288.18	728	
322.80	704	
343.19	406	
348.80	363	
369.80	1073	
376.31	1167	
378.80	343	
379.80	6799	2+
405.34	3863	2+
414.34	46142	2+
423.30	9618	2+
425.45	1471	2+
477.55	1173	
486.96	343	
487.41	351	
489.43	377	
490.55	595	
494.81	447	
496.43	708	
499.68	329	
501.18	404	
504.42	427	
504.81	424	
505.45	6568	
505.92	1931	
590.50	3927	1+
652.73	905	1+
661.80	267	
749.68	396	
758.60	1372	1+
845.74	1179	
942.82	349	
END IONS

###FS:    #m/z:    523.5 #charge   2
###MaxRes:#m/z:      0.0 #charge-128
###MS: 262/268/
###MSMS: 263/269/
BEGIN IONS
TITLE= Cmpd 22, +MSn(523.5), 3.0 min
PEPMASS=523.53	50971
CHARGE=2+
173.16	999	
255.93	522	
268.56	895	
294.05	796	
328.05	728	
338.93	1617	
376.29	2573	2+
379.80	4741	2+
392.93	703	
395.17	658	
405.80	1757	
414.33	28951	2+
423.30	4884	2+
441.18	4600	
473.18	741	
486.18	845	
496.55	3949	
504.95	741	
505.44	2763	
505.92	5135	
510.80	535	
522.93	615	
565.93	1035	
590.68	976	
634.58	2047	
END IONS

###FS:    #m/z:    570.0 #charge   2
###MaxRes:#m/z:      0.0 #charge-128
###MS: 441/453/455/468/
###MSMS: 442/454/456/470/
BEGIN IONS
TITLE= Cmpd 23, +MSn(570.0), 5.4 min
PEPMASS=570.03	19308
CHARGE=2+
129.18	594	
173.00	1358	
174.94	1405	
209.05	615	
261.95	350	
288.19	1236	1+
372.80	481	
388.80	549	
401.41	394	
416.93	530	
442.68	278	
444.87	430	
453.30	538	
462.37	964	2+
469.86	18978	2+
489.80	314	
498.05	643	
512.89	525	
532.97	420	
537.93	1907	
542.93	474	
547.55	1116	
550.92	2095	1+
553.44	836	
589.94	269	
614.43	314	
678.71	312	
729.55	268	
765.68	604	
852.57	305	
930.69	381	
938.80	560	
946.76	434	
1049.86	333	
END IONS

###FS:    #m/z:    421.9 #charge   2
###MaxRes:#m/z:      0.0 #charge-128
###MS: 675/679/
###MSMS: 676/680/
BEGIN IONS
TITLE= Cmpd 24, +MSn(421.9), 8.1 min
PEPMASS=421.94	1063308
CHARGE=2+
148.80	714	
170.93	3133	
174.93	3769	
201.05	1175	
272.16	6843	1+
327.85	5932	
328.08	5102	
337.27	2693	
343.43	804	
353.29	4983	
371.18	599	
375.18	1565	
378.06	1884	
385.37	4358	
391.43	1882	
393.80	967	
402.85	1845	2+
458.43	2494	
472.43	3728	
672.35	743	
672.66	1920	
674.56	1063	
END IONS

###FS:    #m/z:    412.9 #charge   2
###MaxRes:#m/z:      0.0 #charge-128
###MS: 703/
###MSMS: 700/
BEGIN IONS
TITLE= Cmpd 25, +MSn(412.9), 8.4 min
PEPMASS=412.95	99938
CHARGE=2+
221.18	1599	
299.30	1147	
306.14	6009	
325.54	1898	
327.77	15965	2+
363.30	1697	
391.41	8514	2+
434.18	1020	
591.52	2030	
611.57	1260	
END IONS

###FS:    #m/z:    451.0 #charge   2
###MaxRes:#m/z:      0.0 #charge-128
###MS: 703/707/715/
###MSMS: 705/708/716/
BEGIN IONS
TITLE= Cmpd 26, +MSn(451.0), 8.5 min
PEPMASS=450.97	30089
CHARGE=2+
129.05	703	
166.80	641	
171.18	598	
174.95	2227	
237.30	513	
273.18	629	
285.16	708	
292.80	422	
294.18	673	
303.21	2449	
340.18	742	
364.24	2063	
372.79	11120	2+
416.35	7481	
432.05	978	1+
433.31	2535	
457.43	445	
467.32	1657	1+
485.40	3461	1+
529.56	884	
598.51	2405	1+
616.61	1119	
739.69	383	
END IONS

###FS:    #m/z:    419.5 #charge   2
###MaxRes:#m/z:      0.0 #charge-128
###MS: 769/
###MSMS: 772/
BEGIN IONS
TITLE= Cmpd 27, +MSn(419.5), 9.1 min
PEPMASS=419.50	26193
CHARGE=2+
127.06	4042	
148.84	11207	1+
275.05	10187	1+
293.28	3277	
358.06	1187	
420.06	1660	
483.30	3199	
END IONS

###FS:    #m/z:    351.4 #charge   2
###MaxRes:#m/z:      0.0 #charge-128
###MS: 1127/
###MSMS: 1128/
BEGIN IONS
TITLE= Cmpd 28, +MSn(351.4), 13.1 min
PEPMASS=351.36	13599
CHARGE=2+
133.18	1311	
166.02	2880	
185.99	3838	1+
188.81	4342	
210.50	2741	
221.05	1606	
253.93	2894	
265.05	2040	
301.05	1167	
311.18	1226	
329.47	9047	
437.18	3589	
481.43	1794	
END IONS

###FS:    #m/z:    499.4 #charge   2
###MaxRes:#m/z:      0.0 #charge-128
###MS: 1302/1306/
###MSMS: 1304/1308/
BEGIN IONS
TITLE= Cmpd 29, +MSn(499.4), 14.9 min
PEPMASS=499.44	7357
CHARGE=2+
261.07	45695	1+
420.05	579	
438.68	706	
441.48	2213	1+
470.30	1374	
END IONS

###FS:    #m/z:    768.4 #charge-128
###MaxRes:#m/z:      0.0 #charge-128
###MS: 1962/
###MSMS: 1965/
BEGIN IONS
TITLE= Cmpd 30, +MSn(768.4), 22.0 min
PEPMASS=768.43	18598

376.32	11348	
393.42	17390	
398.18	3905	
580.81	1315	
582.84	1668	
677.43	1863	
722.43	3904	
750.79	6835	1+
1334.18	1314	
END IONS

###FS:    #m/z:    768.4 #charge-128
###MaxRes:#m/z:      0.0 #charge-128
###MS: 1962/
###MSMS: 1968/
BEGIN IONS
TITLE= Cmpd 31, +MSn(768.4), 22.0 min
PEPMASS=768.43	18598

376.36	10076	
393.41	8998	
409.65	1882	
574.68	2738	
642.93	2266	
714.79	1061	
748.82	1790	
749.55	3987	1+
751.32	14595	3+
844.68	1206	
END IONS

###FS:    #m/z:    451.4 #charge   1
###MaxRes:#m/z:      0.0 #charge-128
###MS: 2240/
###MSMS: 2237/
BEGIN IONS
TITLE= Cmpd 32, +MSn(451.4), 24.9 min
PEPMASS=451.37	66367
CHARGE=1+
145.68	1344	
198.93	2138	
331.18	1385	
377.41	3937	
384.80	1609	
387.29	6120	
390.93	1334	
393.05	1187	
395.21	12062	
414.93	2099	
418.34	1210	
433.27	13053	
451.80	1040	
END IONS

###FS:    #m/z:    651.3 #charge   1
###MaxRes:#m/z:      0.0 #charge-128
###MS: 2300/2320/
###MSMS: 2301/2322/
BEGIN IONS
TITLE= Cmpd 33, +MSn(651.3), 25.7 min
PEPMASS=651.30	74536
CHARGE=1+
337.22	88147	
372.18	1114	
430.70	1974	
435.80	934	
461.68	800	
495.80	991	
564.82	818	
592.93	785	
613.93	1366	
615.31	1399	
623.06	1416	
632.30	1805	
END IONS

###FS:    #m/z:    419.5 #charge   1
###MaxRes:#m/z:      0.0 #charge-128
###MS: 2532/
###MSMS: 2529/
BEGIN IONS
TITLE= Cmpd 34, +MSn(419.5), 28.0 min
PEPMASS=419.52	22313
CHARGE=1+
126.32	2204	
126.97	6303	1+
143.93	2609	
148.80	2440	
220.93	1190	
223.93	1081	
275.08	11035	1+
293.21	2828	
381.73	2762	2+
383.92	1075	
395.19	1258	
396.93	1588	
400.93	1187	
END IONS

###FS:    #m/z:    707.7 #charge   3
###MaxRes:#m/z:      0.0 #charge-128
###MS: 2792/2824/
###MSMS: 2793/2825/
BEGIN IONS
TITLE= Cmpd 35, +MSn(707.7), 30.9 min
PEPMASS=707.66	38878
CHARGE=3+
365.24	96072	1+
452.93	635	
569.06	1050	
590.80	598	
591.20	871	
592.06	1482	
646.72	545	
670.96	1280	
671.94	794	
688.06	648	
END IONS

###FS:    #m/z:    343.3 #charge-128
###MaxRes:#m/z:      0.0 #charge-128
###MS: 2820/
###MSMS: 2826/
BEGIN IONS
TITLE= Cmpd 36, +MSn(343.3), 31.1 min
PEPMASS=343.31	21275

162.33	1541	
162.86	36391	1+
442.80	1265	
END IONS

###CHECKSUM: 0ee2ff8ebf2299d622e89c8bc6e79afd
