# Supplementary material for: Metal complexation by histidine-rich peptides confers protective roles against cadmium stress in Escherichia coli as revealed by proteomics analysis
Source: PeerJ. 2018 Jul 26;6:e5245. doi: 10.7717/peerj.5245 (PMC6064632; doi:10.7717/peerj.5245)
Supplement: Supplemental Information 1 — All raw data and raw images of Figures presented in this study are provided herein this Supplementary ZIP file. [file peerj-06-5245-s001.zip › Supplementary/mgf_DIGE files/8.mgf]

###	
###	D:\Data\supitcha\24-04-2015\8-2_RC5_01_23243.d\Analysis.yep(8-2_RC5_01_23243.d)
###	Instrument: amaZon SL
###	Manufacturer: Bruker
###    8-2
###    PeakWidth 0.10, MiniumIntensity 100, S/N 1
###    Retain Residuals no, Create neutrally no,
###    FullScan Parameters: AdductIon (+)+H (-)-H, LowMass 250, HighMass 4000, MaxCharge charge decon 4, MinPeaks 3
###    Perf. isotope decon yes, Max Charge Istopic decon 0, MW agreement 0.00, Abund. cutoff 10.00, Envelope cutoff 75.00
###    MaxRes   Parameters: AdductIon (+)+H (-)-H, LowMass 100, HighMass 3000 
###    Perf. isotope decon yes, Max Charge Istopic decon 0, Abund. cutoff 2.00
###    MSn      Parameters: AdductIon (+)+H (-)-H, LowMass 50, HighMass 2000 
###    Perf. isotope decon yes, Max Charge Istopic decon 0, Abund. cutoff 2.00
###    Global Charge Limit: no 3, Prefer FullScan Result: yes, Export what: 2 (0=non deconv/1=deconv only/2=mixed), NoMSMSSignals: 50, Intensity threshold: 100, NoMSSignals (deconv): 2, NoMSSignals (non-deconv): 0, NormalizeData: no, SingleCharged: no
###FS:    #m/z:    369.1 #charge-128
###MaxRes:#m/z:      0.0 #charge-128
###MS: 28/
###MSMS: 26/
BEGIN IONS
TITLE= Cmpd 1, +MSn(369.1), 0.4 min
PEPMASS=369.05	133025

214.70	1417	
321.93	4051	1+
327.04	8441	1+
339.30	1570	
341.23	2412	
345.00	4621	
347.01	3708	1+
349.16	4102	1+
350.93	3142	
352.95	3283	1+
356.18	2295	
357.43	6814	2+
360.05	1373	
363.97	5146	2+
368.80	1265	
387.01	4213	1+
390.68	1667	
392.05	3110	
404.05	1619	
404.95	5378	
411.95	2520	2+
432.94	6309	
436.93	1777	
442.93	1187	
445.06	1786	
457.01	1551	
458.90	3191	1+
474.96	6795	1+
477.93	2472	
482.64	5985	2+
488.68	2551	
492.90	3539	
506.55	1245	
509.28	2825	
511.18	1158	
521.43	2346	
END IONS

###FS:    #m/z:    413.1 #charge-128
###MaxRes:#m/z:      0.0 #charge-128
###MS: 28/
###MSMS: 27/
BEGIN IONS
TITLE= Cmpd 2, +MSn(413.1), 0.4 min
PEPMASS=413.09	36395

282.89	1679	
300.94	3703	
336.93	3365	
344.93	1805	
359.55	1314	
362.93	3659	
367.05	1452	
369.58	5359	2+
370.01	6826	1+
381.05	1206	
388.93	8743	1+
393.98	6824	1+
396.80	1618	
404.93	1196	
406.93	5003	1+
411.91	5794	1+
412.94	5238	2+
431.04	17818	1+
432.89	5590	
434.10	5714	2+
434.19	8508	3+
446.44	1059	
448.99	15380	
453.84	3694	2+
456.94	1788	
459.05	1630	
465.04	2056	
473.90	4618	1+
488.43	1344	
490.93	1345	
495.27	1478	
507.43	1196	
534.31	1278	
536.90	1537	
END IONS

###FS:    #m/z:    609.1 #charge   1
###MaxRes:#m/z:      0.0 #charge-128
###MS: 32/
###MSMS: 29/
BEGIN IONS
TITLE= Cmpd 3, +MSn(609.1), 0.4 min
PEPMASS=609.06	47865
CHARGE=1+
338.05	1255	
434.05	1065	
473.93	2833	
493.05	1922	
494.13	14350	1+
505.06	1881	
512.06	1434	
513.16	7599	
515.05	3093	
533.29	2578	
558.32	1361	
562.20	7982	1+
566.96	3803	
584.95	3881	1+
589.34	1098	
590.05	14456	2+
597.06	1678	
604.54	2925	1+
607.96	4203	
609.80	2175	
618.43	1452	
619.81	1728	
626.00	2715	1+
629.97	6346	1+
639.05	2152	
643.05	2109	
644.33	3609	1+
648.32	2087	
652.05	1579	
668.18	3689	
695.43	1059	
END IONS

###FS:    #m/z:    573.1 #charge-128
###MaxRes:#m/z:      0.0 #charge-128
###MS: 32/
###MSMS: 31/
BEGIN IONS
TITLE= Cmpd 4, +MSn(573.1), 0.4 min
PEPMASS=573.14	72961

437.93	1775	
451.05	1206	
456.06	2277	
457.63	7105	2+
458.13	12023	1+
476.93	2875	
487.29	1220	
495.18	3169	
509.06	3396	
512.80	1206	
524.93	1275	
527.55	1580	
549.02	6074	2+
554.24	2948	
555.05	17648	
559.59	3330	
565.30	2452	
572.06	1885	
573.05	28837	1+
584.05	1687	
589.16	1446	
589.95	3404	1+
596.20	4694	
604.93	1412	
607.05	1520	
613.99	2523	
616.43	2936	
624.43	1983	
629.05	1805	
END IONS

###FS:    #m/z:    684.1 #charge   1
###MaxRes:#m/z:      0.0 #charge-128
###MS: 28/32/
###MSMS: 30/35/
BEGIN IONS
TITLE= Cmpd 5, +MSn(684.1), 0.5 min
PEPMASS=684.07	46857
CHARGE=1+
280.93	687	
355.18	1423	
480.18	574	
486.05	1511	
487.31	1179	
489.05	1148	
542.05	1290	
546.15	5583	1+
547.67	1033	
550.96	1595	
565.06	698	
569.11	6005	1+
571.06	4457	
575.30	805	
591.93	903	
599.82	659	
635.19	595	
639.08	1142	
643.01	6901	1+
647.00	3828	1+
649.28	1139	
659.99	2057	2+
660.44	2086	3+
661.99	895	
664.93	1477	
666.18	5802	1+
670.35	1575	1+
672.28	812	
674.69	1204	
675.86	2103	1+
679.06	545	
684.01	3534	1+
685.67	511	
690.19	1976	
692.18	755	
694.92	1027	
696.35	1460	
699.17	1204	
699.69	1571	
701.08	1753	1+
707.11	1143	
707.67	729	
708.99	1770	1+
710.58	744	
713.33	1359	1+
719.45	922	
721.06	510	
732.33	1557	
735.91	1619	1+
737.29	698	
738.69	942	
747.76	1930	
750.18	854	
753.81	649	
767.43	1275	
769.18	510	
784.06	594	
END IONS

###FS:    #m/z:    784.2 #charge-128
###MaxRes:#m/z:      0.0 #charge-128
###MS: 36/
###MSMS: 34/
BEGIN IONS
TITLE= Cmpd 6, +MSn(784.7), 0.5 min
PEPMASS=784.21	67753

559.18	1050	
572.05	1040	
590.55	1157	
628.80	1638	
646.10	2651	1+
648.91	1866	
669.94	1475	
689.93	1010	
697.93	1138	
721.68	2258	
724.93	2806	
730.06	2061	
738.94	1581	
744.06	4261	
751.43	1923	
757.68	3492	
761.06	3563	
766.43	3162	
766.91	1664	
768.45	1155	
770.55	1334	
775.30	1295	
778.68	1069	
779.17	2850	
782.31	1060	
782.94	3701	1+
786.27	5323	1+
790.53	1112	
791.25	2342	1+
793.01	3615	
795.21	1125	
800.02	2032	
802.04	1161	
806.80	1873	
814.07	3039	
817.51	3526	1+
819.55	1981	
820.55	1030	
824.01	5571	2+
END IONS

###FS:    #m/z:    694.1 #charge   2
###MaxRes:#m/z:      0.0 #charge-128
###MS: 32/36/
###MSMS: 33/38/
BEGIN IONS
TITLE= Cmpd 7, +MSn(694.1), 0.5 min
PEPMASS=694.14	52481
CHARGE=2+
159.93	609	
190.88	988	
290.83	2689	1+
450.05	662	
556.98	7741	1+
579.16	6033	1+
592.71	1032	
597.07	1210	
599.06	2509	
608.30	1398	
615.02	1190	
626.85	2463	1+
633.08	1030	
641.68	750	
648.93	1521	1+
652.11	2121	1+
657.11	1350	1+
659.18	991	
665.00	2665	1+
669.92	1094	
670.83	5137	1+
674.12	2991	1+
676.08	4439	1+
677.43	2725	
680.56	870	
683.21	659	
688.03	1374	
690.56	1518	
691.01	943	
692.87	2589	1+
694.40	1702	1+
696.17	1894	1+
698.14	1219	
698.86	4452	2+
699.78	3451	1+
702.84	2678	2+
706.05	672	
706.91	2314	1+
709.03	17642	1+
712.97	3643	2+
714.60	1999	1+
716.09	3853	1+
716.15	5759	2+
719.72	766	
721.61	1740	
722.11	1749	1+
723.47	1947	
726.32	906	
730.05	723	
732.05	1143	
734.20	957	
734.78	757	
738.06	1325	
738.51	3541	1+
739.83	2150	1+
741.51	1681	1+
744.05	786	
744.41	1652	
745.95	1522	
750.79	752	
762.18	1001	
764.18	1074	
775.81	540	
END IONS

###FS:    #m/z:    713.0 #charge-128
###MaxRes:#m/z:      0.0 #charge-128
###MS: 36/
###MSMS: 37/
BEGIN IONS
TITLE= Cmpd 8, +MSn(713.0), 0.5 min
PEPMASS=713.02	46994

174.80	1049	
485.06	2711	
545.05	1776	
561.06	1090	
576.05	4346	
577.02	11361	1+
599.14	4994	
623.18	1109	
690.05	7188	1+
693.06	1600	
693.52	4038	1+
694.45	12825	2+
696.92	1020	
705.55	1452	
707.89	1075	
709.08	4693	1+
711.05	2081	
714.93	1294	
724.97	2085	
729.76	5390	
731.09	3063	
731.33	2614	
732.60	3121	1+
735.61	4960	
743.43	1324	
745.90	3560	
749.16	1427	
750.55	1933	
752.43	1914	
753.85	3032	1+
762.93	1707	
766.29	4772	
771.32	3099	
791.69	1761	
808.43	1196	
END IONS

###FS:    #m/z:    697.1 #charge-128
###MaxRes:#m/z:      0.0 #charge-128
###MS: 36/
###MSMS: 39/
BEGIN IONS
TITLE= Cmpd 9, +MSn(697.1), 0.5 min
PEPMASS=697.14	41812

292.96	1868	
424.93	2522	
559.55	1000	
561.06	20242	
578.12	4101	1+
582.81	2307	
583.28	1783	
600.83	1320	
601.16	2058	
654.94	2619	
660.18	4722	
667.93	2090	
680.42	1501	
689.80	1059	
694.43	2424	
694.90	1113	
696.05	5493	1+
697.51	1391	
703.40	1665	
704.94	2750	
706.94	1385	
708.36	2576	
708.97	9212	1+
710.93	2700	
712.69	5372	1+
715.00	5017	1+
717.68	2698	
719.96	3203	1+
722.17	4578	1+
725.55	1364	
731.86	2762	
733.30	1010	
738.55	1815	
738.90	1615	
740.94	5826	1+
752.80	1157	
END IONS

###FS:    #m/z:    525.1 #charge   1
###MaxRes:#m/z:      0.0 #charge-128
###MS: 44/
###MSMS: 41/
BEGIN IONS
TITLE= Cmpd 10, +MSn(525.1), 0.5 min
PEPMASS=525.14	166595
CHARGE=1+
386.18	1957	
410.05	1800	
411.14	2284	
427.14	5804	1+
437.80	2129	
461.30	5437	
478.93	3188	
484.14	1758	
501.06	4227	
501.98	188840	
503.19	7047	1+
504.59	1863	
505.20	3164	
505.63	1725	
506.05	3841	
507.15	16319	
508.43	3533	
510.66	1976	
512.44	4908	
516.97	13516	1+
519.43	1981	
520.07	24147	
521.88	2559	
522.68	7895	
523.28	17877	1+
525.06	27302	1+
526.60	10292	1+
529.05	2637	
529.68	1739	
530.55	4901	
530.93	2962	
533.08	7576	
540.09	2646	
540.55	1804	
541.30	1650	
543.07	17130	1+
545.45	7627	1+
548.05	3144	
549.33	2468	
549.83	7878	
551.47	2369	
553.05	3011	
561.68	2603	
565.93	2249	
572.30	2372	
574.93	4158	
577.93	2117	
582.80	2146	
585.30	3268	
604.43	2200	
END IONS

###FS:    #m/z:    732.2 #charge-128
###MaxRes:#m/z:      0.0 #charge-128
###MS: 40/
###MSMS: 43/
BEGIN IONS
TITLE= Cmpd 11, +MSn(732.2), 0.6 min
PEPMASS=732.17	73890

211.93	1462	
497.18	1344	
593.06	1031	
596.27	1745	
599.19	2753	
616.93	2629	
618.31	2502	
652.56	2955	
666.43	2236	
674.05	1546	
691.03	11854	1+
708.30	5664	
708.98	15634	1+
711.73	11015	1+
713.99	12247	1+
716.33	6184	1+
717.66	3844	
719.29	4198	
721.40	4796	1+
722.95	1688	
726.22	6482	3+
728.05	1987	
731.27	2736	
731.90	4122	1+
733.44	3527	
735.19	4344	1+
736.28	7506	2+
737.88	5126	1+
741.38	7032	1+
744.11	3203	
744.64	1194	
746.98	1143	
748.81	1128	
749.17	8875	1+
751.39	7798	1+
752.94	1602	
754.14	4173	1+
761.98	9360	1+
765.47	1283	
765.94	10799	2+
766.87	4643	1+
769.30	2482	
770.01	12091	3+
771.90	6587	2+
773.86	11534	2+
777.40	6797	1+
781.30	3203	
781.79	3017	
783.31	2609	
791.84	2560	
795.80	1187	
802.19	2760	
END IONS

###FS:    #m/z:    766.5 #charge   2
###MaxRes:#m/z:      0.0 #charge-128
###MS: 40/44/
###MSMS: 42/45/
BEGIN IONS
TITLE= Cmpd 12, +MSn(766.5), 0.6 min
PEPMASS=766.49	82315
CHARGE=2+
538.26	5636	1+
564.43	1741	
651.20	3182	1+
653.21	1650	
661.18	824	
670.11	1346	
674.69	1627	
696.05	853	
718.55	1070	
721.05	2535	
724.01	1361	
726.05	4603	1+
730.14	3312	1+
739.06	1791	
743.05	1966	
744.07	31326	1+
746.24	2031	1+
747.97	9118	2+
748.99	9848	1+
751.50	11846	1+
753.81	6779	2+
754.69	2512	1+
757.07	2658	
758.45	1238	
759.40	2701	1+
762.08	15536	1+
763.24	5070	2+
763.78	6148	1+
766.06	3697	
766.16	10131	1+
767.30	5851	
767.95	17278	2+
770.38	11062	1+
772.26	14732	1+
773.51	7204	1+
774.99	7225	1+
777.28	1997	
777.67	1465	
778.54	4396	1+
781.05	8121	2+
782.83	2031	1+
785.12	11906	
786.39	7915	1+
787.91	2939	
788.40	19724	1+
790.41	14821	2+
792.39	1573	
792.96	1689	
793.45	6461	1+
794.53	5689	2+
795.71	3565	1+
797.15	4178	
799.13	2907	1+
800.70	1048	
802.12	1064	
802.38	1042	
804.00	2389	1+
805.45	1009	
806.74	7179	1+
808.17	738	
809.63	2919	
811.14	2089	
811.58	6181	1+
815.65	1895	
817.18	974	
817.51	757	
819.61	3885	1+
825.18	2275	
826.55	1828	
834.90	2743	1+
856.55	1590	
863.55	894	
876.05	789	
878.93	965	
END IONS

###FS:    #m/z:    485.1 #charge-128
###MaxRes:#m/z:      0.0 #charge-128
###MS: 40/
###MSMS: 46/
BEGIN IONS
TITLE= Cmpd 13, +MSn(485.1), 0.6 min
PEPMASS=485.13	108754

216.95	5667	1+
288.18	3866	
329.43	1844	
344.43	1746	
357.30	1893	
369.16	7445	1+
387.18	2522	
393.18	1030	
409.05	1491	
410.31	1473	
426.13	1450	
442.73	4767	2+
443.97	2666	
460.05	1550	
461.03	3683	
462.02	102614	1+
464.79	7335	1+
467.44	4396	1+
469.05	1760	
470.30	1687	
477.98	5092	1+
480.08	9415	
481.32	2248	
482.05	4739	
483.04	9261	1+
485.06	11152	1+
486.59	2668	
486.89	3134	
488.89	1251	
490.00	6312	2+
491.93	3479	2+
493.15	4629	1+
495.84	4098	2+
498.99	2807	
500.14	8929	1+
501.05	12636	2+
503.12	11797	1+
504.13	2610	
504.79	3986	1+
505.94	6708	1+
506.85	9576	2+
508.22	1177	
509.34	1599	
511.02	1339	
511.82	1072	
518.51	1420	
519.97	4805	1+
522.16	3786	
524.68	1570	
526.31	1498	
530.06	1158	
547.58	2582	
551.55	1265	
END IONS

###FS:    #m/z:    770.2 #charge-128
###MaxRes:#m/z:      0.0 #charge-128
###MS: 44/
###MSMS: 47/
BEGIN IONS
TITLE= Cmpd 14, +MSn(770.2), 0.6 min
PEPMASS=770.17	73611

652.31	1128	
657.17	5836	
675.06	1705	
731.05	2192	
735.18	1630	
739.05	1143	
745.68	1249	
747.19	1828	
747.87	5304	
748.13	21144	1+
753.18	1482	
754.11	5555	2+
755.12	5715	3+
755.77	5617	1+
759.60	3506	
761.33	3893	1+
763.07	4788	1+
768.05	7687	
770.17	2679	
771.14	13823	1+
772.55	5365	1+
775.11	4864	1+
776.38	4866	1+
779.69	4856	1+
782.81	3274	
786.19	4757	1+
788.50	1527	
789.86	1853	
790.11	2304	
791.52	8839	2+
792.61	8812	3+
795.62	1131	
796.17	1668	
799.37	1459	
800.75	2909	
806.08	3403	1+
808.18	2094	
808.68	1706	
817.82	3446	
826.18	1713	
844.55	1683	
867.80	1381	
END IONS

###FS:    #m/z:    437.1 #charge-128
###MaxRes:#m/z:      0.0 #charge-128
###MS: 48/
###MSMS: 49/
BEGIN IONS
TITLE= Cmpd 15, +MSn(437.1), 0.6 min
PEPMASS=437.08	82161

224.93	1481	
261.93	1687	
295.05	1913	
322.18	1579	
325.93	1129	
342.80	3179	
379.31	1453	
394.93	1373	
398.30	3247	
409.93	1933	
413.95	3921	
419.94	1503	
431.93	1775	
436.98	1991	
454.96	3311	
464.48	1774	
473.03	9375	
475.68	3011	1+
477.93	1108	
479.22	3281	2+
482.19	1021	
493.05	1108	
494.80	2256	
497.92	1571	
558.94	2319	
END IONS

###FS:    #m/z:    410.2 #charge-128
###MaxRes:#m/z:      0.0 #charge-128
###MS: 48/
###MSMS: 51/
BEGIN IONS
TITLE= Cmpd 16, +MSn(410.2), 0.6 min
PEPMASS=410.24	58302

143.93	1030	
295.18	2599	
352.05	1099	
368.01	2141	
373.05	1677	
385.99	8627	2+
391.43	1484	
392.20	4642	2+
393.23	2551	
397.83	1051	
410.05	1550	
414.28	2935	
423.93	1638	
426.97	4491	1+
444.80	1589	
467.68	1541	
END IONS

###FS:    #m/z:    529.7 #charge   2
###MaxRes:#m/z:      0.0 #charge-128
###MS: 52/
###MSMS: 54/
BEGIN IONS
TITLE= Cmpd 17, +MSn(529.7), 0.7 min
PEPMASS=529.71	58352
CHARGE=2+
351.18	2668	
460.93	3140	
497.30	2266	
505.45	1677	
505.95	16746	1+
508.43	3651	
510.07	2095	
511.43	1344	
511.97	4406	1+
524.06	2245	
525.80	1766	
527.95	4991	1+
535.20	2453	
540.67	4264	
541.01	2459	
544.88	3508	1+
547.93	2041	
549.31	1394	
549.81	2233	
551.12	2341	
556.43	2001	
557.93	1099	
562.68	1815	
582.43	1491	
590.16	1880	
END IONS

###FS:    #m/z:    529.2 #charge   2
###MaxRes:#m/z:      0.0 #charge-128
###MS: 52/
###MSMS: 57/
BEGIN IONS
TITLE= Cmpd 18, +MSn(529.2), 0.7 min
PEPMASS=529.17	52787
CHARGE=2+
245.93	1991	
402.93	2609	
414.25	1807	
422.94	1042	
487.93	2355	
502.05	1088	
504.99	13082	1+
510.42	1571	
515.05	1638	
522.96	5560	1+
525.57	1255	
526.80	1137	
528.16	1733	
529.13	5354	1+
535.18	1010	
546.93	1501	
560.05	1452	
END IONS

###FS:    #m/z:    553.1 #charge   2
###MaxRes:#m/z:      0.0 #charge-128
###MS: 64/
###MSMS: 63/
BEGIN IONS
TITLE= Cmpd 19, +MSn(553.1), 0.8 min
PEPMASS=553.05	27323
CHARGE=2+
202.93	2541	
240.93	1373	
311.43	1206	
357.05	2403	
371.30	1805	
397.30	1324	
407.96	1797	
416.93	2138	
446.30	2834	1+
453.93	1255	
466.56	3239	
493.44	5030	
507.55	3502	
515.43	2197	
529.88	2895	
535.47	7487	1+
552.69	1392	
552.98	1235	
631.56	3220	
END IONS

###FS:    #m/z:    474.1 #charge-128
###MaxRes:#m/z:      0.0 #charge-128
###MS: 72/
###MSMS: 74/
BEGIN IONS
TITLE= Cmpd 20, +MSn(474.1), 0.9 min
PEPMASS=474.11	21582

186.94	4363	
218.93	1687	
238.93	1373	
256.05	8755	
268.93	2188	
270.87	2128	1+
287.05	1196	
348.93	1825	
375.05	1844	
429.93	1069	
438.22	5284	2+
449.93	2865	
451.68	1903	
456.26	6988	1+
485.93	1089	
494.56	2533	
498.93	2443	
END IONS

###FS:    #m/z:    526.0 #charge   2
###MaxRes:#m/z:      0.0 #charge-128
###MS: 96/100/
###MSMS: 97/101/
BEGIN IONS
TITLE= Cmpd 21, +MSn(526.0), 1.2 min
PEPMASS=526.01	56759
CHARGE=2+
129.05	785	
142.99	2845	1+
170.95	2911	
218.07	1404	
261.05	1172	
269.93	535	
275.07	3736	1+
289.19	2515	
292.08	3913	1+
305.21	12447	1+
334.27	1233	
336.18	805	
340.77	1207	
342.81	766	
359.80	1138	
381.05	814	
385.18	574	
412.18	741	
423.80	942	
431.93	2987	1+
440.87	26364	2+
446.68	844	
461.40	4423	1+
464.56	878	
468.68	1183	
491.06	810	
502.18	689	
508.32	604	
526.93	785	
589.60	3592	1+
647.68	1420	
700.68	1380	
717.75	3567	1+
729.56	540	
746.73	2855	1+
880.65	1300	
END IONS

###FS:    #m/z:    357.4 #charge   3
###MaxRes:#m/z:      0.0 #charge-128
###MS: 144/
###MSMS: 141/
BEGIN IONS
TITLE= Cmpd 22, +MSn(357.4), 1.6 min
PEPMASS=357.37	26474
CHARGE=3+
251.16	19483	2+
321.05	1314	
339.07	3778	
340.31	4567	
341.31	22717	
402.55	1589	
471.80	1089	
569.51	2826	
END IONS

###FS:    #m/z:    402.4 #charge   1
###MaxRes:#m/z:      0.0 #charge-128
###MS: 238/
###MSMS: 235/
BEGIN IONS
TITLE= Cmpd 23, +MSn(402.4), 2.6 min
PEPMASS=402.41	12867
CHARGE=1+
185.18	2739	
214.43	2543	
279.18	1306	
342.80	3022	
356.93	2779	
367.41	1456	
383.40	3620	
385.34	22870	1+
401.68	1217	
END IONS

###FS:    #m/z:    419.6 #charge   1
###MaxRes:#m/z:      0.0 #charge-128
###MS: 388/
###MSMS: 387/
BEGIN IONS
TITLE= Cmpd 24, +MSn(419.6), 4.5 min
PEPMASS=419.56	8387
CHARGE=1+
126.59	4176	
127.09	14035	1+
148.84	3068	
275.21	7622	1+
293.07	4577	
345.30	1179	
380.43	1305	
420.80	1041	
END IONS

###FS:    #m/z:    441.5 #charge   1
###MaxRes:#m/z:      0.0 #charge-128
###MS: 648/
###MSMS: 653/
BEGIN IONS
TITLE= Cmpd 25, +MSn(441.5), 7.7 min
PEPMASS=441.50	15995
CHARGE=1+
232.92	30612	
322.81	1050	
346.05	1069	
389.18	1932	
404.93	2492	
424.92	5067	2+
530.50	1531	
END IONS

###FS:    #m/z:    421.9 #charge   2
###MaxRes:#m/z:      0.0 #charge-128
###MS: 693/
###MSMS: 690/
BEGIN IONS
TITLE= Cmpd 26, +MSn(421.9), 8.1 min
PEPMASS=421.94	1505926
CHARGE=2+
149.68	2368	
254.18	1334	
272.17	6237	
274.81	3124	
327.70	5091	2+
336.80	1625	
343.43	1314	
353.21	1475	
371.43	4363	1+
380.55	2669	1+
391.93	1877	
472.37	2044	
473.43	6039	1+
543.55	3704	
END IONS

###FS:    #m/z:    429.0 #charge   2
###MaxRes:#m/z:      0.0 #charge-128
###MS: 749/
###MSMS: 746/
BEGIN IONS
TITLE= Cmpd 27, +MSn(429.0), 8.7 min
PEPMASS=428.98	186926
CHARGE=2+
157.03	1645	
174.94	1533	
184.95	10284	1+
245.18	1658	
272.05	1324	
286.22	6781	1+
318.93	1255	
327.80	2903	
339.26	1026	
341.55	1285	
367.19	2943	
372.30	3277	
386.43	4395	
393.93	1255	
401.80	1363	
406.94	3685	
411.31	1012	
427.93	1481	
472.48	7052	1+
550.56	3043	
571.59	1226	
672.66	3438	1+
725.64	4384	
END IONS

###FS:    #m/z:    419.5 #charge   1
###MaxRes:#m/z:      0.0 #charge-128
###MS: 979/
###MSMS: 978/
BEGIN IONS
TITLE= Cmpd 28, +MSn(419.5), 11.2 min
PEPMASS=419.54	25933
CHARGE=1+
127.06	10072	
140.93	1746	
148.85	2350	
166.80	1579	
198.56	2044	
241.18	1756	
275.10	11858	1+
293.20	5959	
374.18	1304	
402.92	3220	
END IONS

###FS:    #m/z:    476.5 #charge   2
###MaxRes:#m/z:      0.0 #charge-128
###MS: 1021/
###MSMS: 1018/
BEGIN IONS
TITLE= Cmpd 29, +MSn(476.5), 11.7 min
PEPMASS=476.47	51904
CHARGE=2+
190.92	1090	
235.00	2411	
253.05	1118	
279.22	2130	
323.18	4409	
346.18	1177	
357.80	1697	
367.30	2148	
395.55	5956	
438.93	2375	
441.40	15897	
459.04	2979	
464.18	1188	
465.80	1236	
END IONS

###FS:    #m/z:    435.0 #charge   2
###MaxRes:#m/z:      0.0 #charge-128
###MS: 1174/1178/
###MSMS: 1175/1179/
BEGIN IONS
TITLE= Cmpd 30, +MSn(435.0), 13.4 min
PEPMASS=434.98	99719
CHARGE=2+
168.93	813	
196.93	2128	
239.18	932	
272.08	3211	
297.87	3715	3+
306.80	746	
369.28	1271	
378.93	630	
379.32	7090	1+
385.36	4854	
397.41	4283	1+
398.85	1786	1+
412.93	696	
416.92	1056	
440.81	937	
451.80	516	
453.55	946	
466.30	1383	
472.43	9661	1+
484.80	784	
571.49	1385	
597.55	886	
672.68	1983	
END IONS

###FS:    #m/z:    362.4 #charge   2
###MaxRes:#m/z:      0.0 #charge-128
###MS: 1194/1198/
###MSMS: 1195/1199/
BEGIN IONS
TITLE= Cmpd 31, +MSn(362.4), 13.6 min
PEPMASS=362.41	27000
CHARGE=2+
102.05	623	
123.93	1074	
132.93	2561	
154.80	1153	
177.04	7561	
199.05	2209	2+
220.96	7594	1+
242.93	1722	
246.93	633	
249.95	1171	
259.05	1118	
265.18	1413	
308.18	1040	
320.93	1231	
324.93	1084	
339.05	1339	
340.31	1982	2+
342.05	849	
345.43	785	
398.93	971	
416.30	1143	
459.42	732	
592.70	832	
END IONS

###FS:    #m/z:    498.8 #charge-128
###MaxRes:#m/z:      0.0 #charge-128
###MS: 1391/
###MSMS: 1388/
BEGIN IONS
TITLE= Cmpd 32, +MSn(498.8), 15.7 min
PEPMASS=498.81	48622

261.03	110869	
306.05	1148	
425.05	1285	
441.80	1147	
END IONS

###FS:    #m/z:    769.3 #charge-128
###MaxRes:#m/z:      0.0 #charge-128
###MS: 1975/
###MSMS: 1974/
BEGIN IONS
TITLE= Cmpd 33, +MSn(769.3), 21.9 min
PEPMASS=769.34	27602

285.05	2561	
376.36	17453	1+
393.42	28759	1+
398.43	2610	
474.05	1177	
546.80	1393	
612.68	1579	
642.32	3297	
750.01	5522	1+
751.76	4168	
752.80	1985	
779.68	2423	
818.55	2845	
END IONS

###FS:    #m/z:    768.6 #charge   1
###MaxRes:#m/z:      0.0 #charge-128
###MS: 1986/
###MSMS: 1984/
BEGIN IONS
TITLE= Cmpd 34, +MSn(768.6), 22.0 min
PEPMASS=768.64	27602
CHARGE=1+
376.41	48649	1+
393.40	42555	1+
398.30	1138	
709.70	1043	
715.81	1955	
750.92	4024	
751.64	20134	1+
837.68	4429	
END IONS

###FS:    #m/z:    419.5 #charge-128
###MaxRes:#m/z:      0.0 #charge-128
###MS: 2058/
###MSMS: 2064/
BEGIN IONS
TITLE= Cmpd 35, +MSn(419.5), 22.9 min
PEPMASS=419.50	19013

127.15	9443	1+
148.90	8198	1+
275.06	10250	
293.19	2181	
334.18	1363	
360.02	1538	
379.93	1138	
382.18	2521	
399.80	2030	
486.43	1118	
756.70	1467	
END IONS

###FS:    #m/z:    451.4 #charge   1
###MaxRes:#m/z:      0.0 #charge-128
###MS: 2114/
###MSMS: 2112/
BEGIN IONS
TITLE= Cmpd 36, +MSn(451.4), 23.4 min
PEPMASS=451.38	39032
CHARGE=1+
299.18	2266	
331.18	1364	
347.31	1531	
387.30	2109	
391.18	1394	
395.22	38775	
433.33	1379	
END IONS

###FS:    #m/z:    651.3 #charge   1
###MaxRes:#m/z:      0.0 #charge-128
###MS: 2286/2298/2314/2318/
###MSMS: 2288/2299/2315/2320/
BEGIN IONS
TITLE= Cmpd 37, +MSn(651.3), 25.4 min
PEPMASS=651.31	97247
CHARGE=1+
316.05	491	
336.19	771	
337.22	234463	1+
451.80	440	
482.30	510	
531.30	648	
590.89	605	
591.90	1421	
596.81	555	
615.91	835	
623.68	361	
633.80	493	
END IONS

###FS:    #m/z:    315.2 #charge-128
###MaxRes:#m/z:      0.0 #charge-128
###MS: 2310/
###MSMS: 2313/
BEGIN IONS
TITLE= Cmpd 38, +MSn(314.8), 25.5 min
PEPMASS=315.17	28968

148.86	47169	
299.30	2796	
484.81	1413	
END IONS

###FS:    #m/z:    651.0 #charge   2
###MaxRes:#m/z:      0.0 #charge-128
###MS: 2342/
###MSMS: 2348/
BEGIN IONS
TITLE= Cmpd 39, +MSn(651.0), 25.9 min
PEPMASS=650.97	97247
CHARGE=2+
337.20	30804	
374.93	1383	
516.80	1344	
720.02	4584	
END IONS

###FS:    #m/z:    432.4 #charge   1
###MaxRes:#m/z:      0.0 #charge-128
###MS: 2402/
###MSMS: 2408/
BEGIN IONS
TITLE= Cmpd 40, +MSn(432.4), 26.5 min
PEPMASS=432.39	8823
CHARGE=1+
155.05	2148	
198.68	1147	
279.05	2658	
413.40	6213	1+
415.33	36343	1+
481.30	1285	
482.80	1805	
END IONS

###FS:    #m/z:    707.5 #charge   3
###MaxRes:#m/z:      0.0 #charge-128
###MS: 2774/2798/
###MSMS: 2775/2799/
BEGIN IONS
TITLE= Cmpd 41, +MSn(707.5), 30.5 min
PEPMASS=707.52	41802
CHARGE=3+
365.28	114528	
488.70	1376	
558.05	903	
589.93	535	
591.18	890	
591.80	928	
647.06	677	
656.68	1854	
664.68	730	
668.06	831	
670.06	768	
671.43	2164	
671.88	637	
683.93	839	
687.81	627	
END IONS

###FS:    #m/z:    344.0 #charge-128
###MaxRes:#m/z:      0.0 #charge-128
###MS: 2854/
###MSMS: 2857/
BEGIN IONS
TITLE= Cmpd 42, +MSn(344.0), 31.3 min
PEPMASS=343.95	35901

162.97	22607	1+
240.13	2735	
244.80	1226	
252.80	1609	
283.18	1648	
283.79	3113	2+
301.80	2129	
320.80	3355	
370.68	1108	
END IONS

###CHECKSUM: 4b65921b664fe4758e7e6564887270c1
